# Supplementary material for: The long noncoding RNA lncR492 inhibits neural differentiation of murine embryonic stem cells
Source: PLoS One. 2018 Jan 24;13(1):e0191682. doi: 10.1371/journal.pone.0191682 (PMC5783419; doi:10.1371/journal.pone.0191682)
Supplement: S1 Table — Z-scores of the primary and the validation screen are shown for each replicate. Hits of the primary screen with an average Z-score >3 are highlighted in green (increasing the number of Sox1-GFP positive cells) and hits with an average Z-score < -3 are highlighted in orange (decreasing the number of Sox1-GFP positive cells). In the validation screen a Z-score > 2 or <-2 are considered as hit and highlighted in green. (XLSX) [file pone.0191682.s004.xlsx]

## Sheet: Z-score primary screen
Reporter	EsiRNA	Z-score Replicate 1	Z-score Replicate 2	Z-score Average	esiRNA Seq	Ensemble66 cdna ID	Ensemble66 ncRNA	RefSeq ID	RefSeq Accession	Ensemble66 gdna Chr_StartPos	GenBank gdna Chr_StartPos	Fantom3 Clone ID	NONCODE ID	GenBank Accession Number	UCSCGeneNoncode ID
Sox1	Rad21	6.34422	11.2923	8.81826	CCCATTGGGACAAGAAGCTAACCAAAGCCCATGTATTTGAGTGCAACTTAGAGAGCAGTGTGGAGAGCATCATCTCACCAAAGGTGAAGATGGCGCTGCGGACGTCAGGACACCTTCTCCTGGGAGTAGTCCGCATCTATCACAGGAAAGCCAAATACCTCCTCGCAGACTGTAATGAAGCATTTATTAAAATAAAGATGGCGTTTCGGCCAGGTGTTGTCGATCTACCTGAGGAAAATCGGGAAGCAGCTTATAATGCCATTACTTTACCTGAGGAATTCCACGATTTTGATCAGCCACTGCCAGATTTAGATGATATTGACGTCGCCCAGCAGTTCAGCCTGAACCAAAGCAGAGTAGAAGAGATAACCATGAGAGGAGAAGTCGGAAACATCAGTA…	ENSMUST00000022927	---	---	NM_009009
Sox1	Rad21	7.56124	9.7025	8.63187	CCCATTGGGACAAGAAGCTAACCAAAGCCCATGTATTTGAGTGCAACTTAGAGAGCAGTGTGGAGAGCATCATCTCACCAAAGGTGAAGATGGCGCTGCGGACGTCAGGACACCTTCTCCTGGGAGTAGTCCGCATCTATCACAGGAAAGCCAAATACCTCCTCGCAGACTGTAATGAAGCATTTATTAAAATAAAGATGGCGTTTCGGCCAGGTGTTGTCGATCTACCTGAGGAAAATCGGGAAGCAGCTTATAATGCCATTACTTTACCTGAGGAATTCCACGATTTTGATCAGCCACTGCCAGATTTAGATGATATTGACGTCGCCCAGCAGTTCAGCCTGAACCAAAGCAGAGTAGAAGAGATAACCATGAGAGGAGAAGTCGGAAACATCAGTA…	ENSMUST00000022927	---	---	NM_009009
Sox1	Rad21	8.64466	7.83116	8.23791	CCCATTGGGACAAGAAGCTAACCAAAGCCCATGTATTTGAGTGCAACTTAGAGAGCAGTGTGGAGAGCATCATCTCACCAAAGGTGAAGATGGCGCTGCGGACGTCAGGACACCTTCTCCTGGGAGTAGTCCGCATCTATCACAGGAAAGCCAAATACCTCCTCGCAGACTGTAATGAAGCATTTATTAAAATAAAGATGGCGTTTCGGCCAGGTGTTGTCGATCTACCTGAGGAAAATCGGGAAGCAGCTTATAATGCCATTACTTTACCTGAGGAATTCCACGATTTTGATCAGCCACTGCCAGATTTAGATGATATTGACGTCGCCCAGCAGTTCAGCCTGAACCAAAGCAGAGTAGAAGAGATAACCATGAGAGGAGAAGTCGGAAACATCAGTA…	ENSMUST00000022927	---	---	NM_009009
Sox1	MNC-00426-1	3.8865	4.21752	4.05201	GACTAGGGGCAGGGTAGAGGTGATGGGAGAGACGGAGCGGGGAGCGCCACTACAGACACTAGGTACCGTGGGTCAAACCGAAGGACGACAGAATGCTGAACCCAGAAATCAACAAGCCACCCGGAACCAAATGGCCAGTTCACCACCTGCCACTTGACACTCGCGGGACGAAAACTGTGTGGCGGGCAGAAGAGTCAGGGAACTAGAGTTACGCTATGCTGAGTGGGAAAGG	ENSMUST00000162520+ENSMUST00000160264	---	309270530+309270529+309263230+309263229	XR_105674.1+XR_105673.1+XR_106903.1+XR_106902.1	Chr15_37162356	---	5530600L11+1600010A02	n297090+n290710	AK005410+AK017454	---
Sox1	MNC-00492-1	2.72206	5.27415	3.9981	AGCTGTGTTCACCACTGCACATATCCTCCAAGGGCCATGAGAACAAGAAGACTGTGAGCATTAGCAAAGGTGTTCATAATCAAGGAGGCCAGGAGGCGTCTCCGGAGGGAGACAGTAGTGCCTAGGAAGAGGCTGCGAGCCCCTCATATGCTCGCAAGCATCAAGCATCGTTGTCAAATCTAGCTCACTCACTCAAAAGATTGTATGCTCTGAGGCTGACAGTGTGCTGGGTTCTGA	---	---	---	---	Chr5_116952297	---	4933430H06	n291264	AK016992	---
Sox1	MNC-00789-1	2.97326	3.58834	3.2808	TCGTAGGAGCGAGGACAACTGTAAACACAGGGTCCGCTGATCAAGTCCTTCTTGCTCATTGCAGTTTGATTTGCCAGCAGTCATACTGAGACTAGCTTGATCCTACACCTGTTAGACAGTGGCAGAGATAGGCCCAAGCTAAGTGGAGGCCAGGCCAGGCTGAGGGTGGGGCCCTCTGGGACCTAGTCCTCTAAGCTGTCTTTGTTAGATACTGCTGAGTGAAAGGTGGACCGAGAAGGCTCTTGTGAAGCTCCAGGTAGACGGGAATGTTCCTCGGTTCAGGTG	ENSMUST00000108682	---	167555085+167555082	NM_001109657.2+NM_008088.4	Chr11_67501219	---	B230343A10+9630033M11	n285038+n277252	AK036086+AK046120	---
Sox1	MNC-00190-1	2.69667	2.16697	2.43182	GCCTCGGCTCTCCTATTCTTTGTAGGAACATGAATGAGTTTGTTAATGGAACTGAGTAAGTATAACGCTGGTTGAGAAATGAAGCCTGTCAGATCCCTCCTCACTCCCTGGTTCTTCCTCATGTCAGGCTCCTGTTAACTGTGTGATTCCAACAGACATAGCAAGCTGTTATTTTGCTTAAAATGTCCTTTCCCTTGTGCAG	---	---	---	---	Chr4_151167161	---	1810059M14	n295956	AK007908	---
Sox1	MNC-00139-1	1.66645	2.64597	2.15621	ACTATCCCCTTCCCCATTTGGTCTATTAATCTACCATCCTCCGTGAAACCAACAACCCGCCCACCAATGCCCCTCTTCTCGCTCCGGGCCCATTAAACTTGGGGGTAGCTAAACTGAAACTTTATCAGACATCTGGTTCTTACTTCAGGGCCATCAAATGCGTTATCGCCCATACGTTCCCCTTAAATAAGACATCTCGATGGTATCGGGTCTAATCAGCCCATGACCAACA	---	---	---	---	Chr6_9839918+Chr12_98299607+ChrMT_15658	---	F630112C10+0610041I18	n297626	AK131592	---
Sox1	MNC-00840-1	1.88131	2.30331	2.09231	GCCGACTACTGAACCCATGTCTTCTGTAAAAGCAGCCAGTGATCTTAATTGCTGAGCCATCTTTCCAGCCCCACTTCCTTCGAAATTTAAAATGCCTACTATGTGCCAGGCAGTCGGGCAGTGACCAGAAAAACAACTGCCTGTGCCTTTTGGAGGCTGCTGTTCTGGACTAGTGCTATCAGAAACGTATATGCCACCCTGTTTGATTGAAAACTTCTCTATTGTCTCTACCTCTGTCCACCGTTTTTTAGCGTGTTTGTTTTCTTTTAGTCGGGATCTTCCTAAGTAGTCCTGGCTTGGAACTTATAAATCACGCTGACCATTGCCTCATAGAGATCTGCCTGCCTCTGTTTCCTGATTGCTGGGGTTTAG	---	---	---	---	Chr8_4325755	---	E030009J24+A130072A22	n283671+n268883	AK038019+AK086889	---
Sox1	MNC-00526-1	4.56602	-0.426685	2.06967	TCTTCTGTGTGCCTGTGAGGTTGATAGAGAGTTAAAATATTTAATTGACTACATTGCTAATGAACAGACTACCCATAATCCTGATCTTGGCTCATTTCACTCATTGGAGTTCCCATGATGAATACCAAGCGTGGAGACCGGCCTTGTAGTAAGTTGGCATGACTAGTGTTGCCCTAAGAATGTGGTATTTATTACAGCATCTTATTCAGATTCTAGTGGGAGAAGCGTTCAGATATGCAGTGTGTTAACTCATTGTAGATATTGTTTCTAAAAACACATTTTATTGTTAGGTATGGGAATAGAGTCATAATAACTTTCAAATTCAGAAAATATGTGAATAAATAACACCCTCCCAACACATAGATATATATATGTAGCTAGCACACCTAGATACATGTG…	---	---	---	---	Chr13_83875318	---	C130007N19+A930003N04+A730060I03	n275674+n279480+n278649	AK047851+AK043150+AK080700	---
Sox1	MNC-00487-1	1.78494	2.30792	2.04643	GCGAGCCAACAAGAGAAATCTCTCCTTGAGTCAACTTGGCTGAATCCTGACCTTAGACTTTAAATCTCCAGAACATTGAAATATAAATTTCTATTGCTTAACATATCTAAAAAGCAATAATTTTTCATAGCAGGTTCATATCTCTATCTATGACTAATTATCTATTTTATACCTTATAATATATTTAGCATTAATGCTCCATGGACAGTGATTAGATCACACATTTGTGTAGTTCATCCTTCATATTTCATCACTTCACAGGTTTAAGTGAAAGAAGCCAATCATGTAAACTTGTCTTGTAGATTTGAACCAAGATCCAAAGAGGTTCAAAGACTGGGCCAGAAGAG	---	---	---	---	Chr6_66403057	---	2610300M13	n295023	AK011946	---
Sox1	MNC-00701-1	1.54195	2.47951	2.01073	TGGCTTGGAACTTGGAAATCCGCCTGCCTCTGCCTCCCAAGTGCTGGGATTAAAGGTGTGCGCCAACAGGCCTGGCCTGAATAATGTATTCTGAATAGGTAGAGAAATAAAGCCAGTCTATCTGGAGGGCTGGTAATAACTAAGGAGACTGGATGGGTAGGTTTGTTAGACCACGAAGCTTGGATCCCCGTCCCCGGTTTTTCCTTTAGACCAAGTCACACTATATAGGCCTGGCAAGCTTGGGACTTGCTGTATAGACCGTCTGGCATTTAACTCCAGCGGTGGT	---	---	---	---	Chr19_4795593	---	5430440L12	n290731	AK017417	---
Sox1	MNC-00658-1	1.38849	2.38088	1.88468	CTTGCCTCCTCACTTTCCTGGGCATTCCTCCGAGATCTCCTGCCTCTCAACCTTTGCTAGTGCTATTCTCTGTGCCTGGGACGATACCTTTGACTCATCTTCGACTGACCTAATGGAGAGAGCTTGGGCTTTGGAGGCAGAGAGACCTGGGTTCGGATTTTGGCTTCACAGCTTATTATTTGGACAAGTCCTTTGGAAAAGTATTTAACATTCTGGAGCCCCAGCTTCCTAACCTGTAAAAATGGAGATGATAACACCTACCTTGCAGGGTTG	ENSMUST00000123985	---	---	---	Chr4_43572296	---	1700018G09	n296852	AK006088	---
Sox1	MNC-00418-1	1.86598	1.72615	1.79606	TTAGGGCAGTTGTTGCTGTGGAGGGTTGTGCCTGTGCAGTAAAGGTACAGCATTCCTGTCTGTACCTGCTAGATGCCCGTAGTACATCCCTTCGTTGTGACAGTGAAGAATATGTCTATTGCCAAAGTTCCCTGAGACGGAGTCATTGGATTATGGTGTGTCACAGTGGTGGCTACTGGGAAGCCAGTAAGAGCACCACACAGACACG	---	---	---	---	Chr11_72423598	---	8430406H22	n287410	AK018386	---
Sox1	MNC-00746-1	1.86424	1.71473	1.78949	TGATCCATTTGCAACTCTCCCCCCAAAACTATATTATTTGGTCCTAAGTCAGTAGATCTTAATTCTAACTATGGTTATAATATTACTTATAAAGAAGTAAAATGAACTTTCTTTATCATTGAAAATGTCATCCTTACAGAGGGAATAAGAGAACAAAGAGTTTCTCAGGCGTAAAGAGTTTCTCGTATGTTATCTCTCCTTGCTCTTTAATGTTTGACAGTAGCAGTTCTAGCACAGTGTTAAACATGAAGTAGTGATTGTGTAAACAGTACAAAGATGGTGGCGGTGCATGCAACTCTGTATCCAAGCACTTGATGGGTGGAGATAGGAGGTTTGGGAATTCAAGATCATTCTCTGCTACATATCAAGGTTGAGGACCACTTGCATT	---	ENSMUST00000171463	309271634+309264122	XR_106076.1+XR_107279.1	Chr1_98775954	---	9530060I07	n285469	AK035520	---
Sox1	MNC-00786-1	1.9848	1.58052	1.78266	GCGACTAAAGCCCTGTTGAGAGACCCGAGCTGTCAGTGACCAGGCTAGGGTACTGGGAACCAAGGGGGTCTTTGGAAAAGCTTTGCTTAAATGTTTGCAGGACCACCTGGCCTTCCCATATTCCCATTTCTATCAGCTCCTAACATGACTTCTTAGTACATGTCCGTGAGATGCATGACTCCCATGAAAGTGCTTTCTCGTTAGTAGGAATTTAACAGCTCATTTAAGATTAATATATTCCATCACATACTGGGATTGCAGTGATCCTGCTTTGTTACAAGGAGATAAATATAGTCTGAGATTATAATTATAAGTGAGATAGGAGGCTGGTTCAGGGAAGGAAGTGGGATGTGAGAAAATGAGCACAAAGCCAGTGCATA	ENSMUST00000110648+ENSMUST00000110647	---	---	---	Chr2_121021470	---	B230115F22	n277735	AK045416	---
Sox1	MNC-00716-1	1.818	1.73853	1.77827	CTAGGGTGAAGCCAGCAAAGAGGTGTGTATGTTGTTATGAGACGTTTGAAAAGAAGCTGACTGCTTGATAATCATTCTCAGGTGTAAAGCTCCAAGTGTAAATAAAAGTGGCATTTAACAAATTTTTTCAGAACAAAGTCCAGCTGATGATCTCCAGCAAGCAGTAAGCTAAAGGAACAGCTGAGAGCCGCCGATCTGCACACAGTGCAGAAGGGGTCAGCTCTGTGCTTCACTGACTTGGATAAGGAAGGGATGATGGGAAATCATGGAATTAAGTAGTATTTAAACAAAAGTGGACGTAATAGCTCTTCTGTTTGAGTAAAGCCTTGGTGTTGCTTTATCTTAGTTTACATTTTTACTTTTTAAAAAGCAGCAACGGATGCTTTTAAAGAAGTATTG…	ENSMUST00000028767	---	195976787	NM_030112.2	Chr2_119559826	---	6530416A09	n288834	AK018342	---
Sox1	MNC-00257-1	1.14589	2.36043	1.75316	TACTGAAAGGGGGCATGAAGTCAACTCATGATGTCATCCCTTAAACTATGGTGGGTTCAACATCATTTAGTGGTTATTTTAACTAAATACAGAAAGAATTTGGAATTTGATGAATTTGTGAAGACACATTCCTATCATGTGTGTAATTCTTTGAGTAAACATATGTGCTATAACCTCAAATTTAGTGAGATCCAAAATCAGGGGCTT	---	---	294459993	NR_033463.1	Chr17_79875078	---	4930429F11	n292889	AK015235	---
Sox1	MNC-00022-1	1.77905	1.67457	1.72681	GCCTTCTGAGCAAACAGGTCTTGAAGGGCCCTTTCTTGCTCCCCTTTCTTCTCCTGCCCTTTAATTCTTTCCCCTCACTACAAAGTTGTGATTCTCATGTTTGTTTAATTGTTAAACCTTTGAAAAACAAAACAAAATACTCTATTTCCCATTTGGCTGCCTTTAACAGTTTTGAGTTAAGAGGGTTTCATAATTAAAACAATTTACTGTTTTGAAACATCTTTCGGTTTACCTTTTCTCCCCCATTTAAAAAAAAAGAGGGGGGTGGGACTCACAACTAAACCCTGTACTGCAAACCTCACAAATGGAGGTTTATGAAGACCACAGCTTTATGCTACTGGGAACCATCAGCTTGAGCCAACT	---	---	---	---	Chr11_32580467	---	2310065A07	n295385	AK010033	---
Sox1	MNC-00988-1	2.21355	1.22574	1.71965	TTCAGAAAGCTGCTGGCATATAGTAACTCCTCAACAAGTACAGTGTTACTATCATTGATGATCTTACTAAGTCAGCCCAGACCCTCGACAGTGTCTACACAGTAATGTGAACAGAACAGGTATTTATTTCTGTGTACATGCTGTAAAACTCTCCCCATACAGAAAGTCTTTTAAAGCCCTGAATAAGACTTAGGTTTTTCAATGTGCTTCAATACTAACTGTGACACCAAGGGAATCTATAGCACTTCTATCTATAAAGGGTAGTGAAAGCATAAATTGACAAAGATTTGTCTTGACTGATATAGACATTGGCCTGTCTGCAAACTT	---	---	---	---	Chr9_49497356	---	6720436M04	n288719	AK032779	---
Sox1	MNC-00199-1	1.07171	2.33955	1.70563	CACAGCCCAGAAAGCCTAAGGGGGTTAGATCTCAGCTCTCCTTGAGGCTGCCAACTCTCTCTGACAACATCAGGGTAATTAACATCACACAGGACTCCCAGATCTTTGTGAGAACTCTGAAAGGCTCTTCCCTAGAATTCCTCTCGGGAGCTCACTTTCTGTTTTTCATCTGACAAAGTCAAATCATCTGATAGCCTTCCAGTTAAAGGAAAGAGGACCCATCTGTTCAATTAGGCTTTCCTTAGGTTCACCTGGCA	---	---	---	---	ChrX_38980831	---	C030001C17	n276011	AK021036	---
Sox1	MNC-00274-1	1.76726	1.57586	1.67156	TCCTTCACCACTCGAGTTCAATTCTAAATTGCTACTATAAAAAACTATAGTTTCCCTATTAACATTTAAAATTGGAAGTTTTCTAATTCTTCTAGTGACAAGCCCCACTCACCAACCCTCCTCTTCCAGGTTAGGCCTTATAATGATGCTCAAACAGGTCTGAACTCAAAGGCTCCAGTGATCCTGTTGCAGTTCCCTCCCTGTGTGCCTGGGAAGACTGGCATGTGCATCCT	ENSMUST00000058154	---	158517928	NM_001110013.1	Chr10_99907006+ChrX_151403146	---	9130014E20	n287158	AK018618	---
Sox1	MNC-00848-1	1.99278	1.29681	1.6448	CTTCCGGTTACGAGTCGAAGGTGACAGCAAATCAGAAGAGCCTGTGACGATAGGTCCCGCCCTCAGGAAGAGATCCACCAATAGGAAGGGGGGAGACGCTGGTTTCTCCTCAGGAGCAGGCCCTGCCCCTCACCGAGCTCCAGAAGCCTGGAGACTTTGGGTACCAGTACAGAGGCGCGGGAGCGGGTGCCCCGGCGTCCGTCCGGTCCAACTTTCTCCGCGGTGTGGTAAATTATTATTATTGTTACGGACTGGAAGCACCACATCCGGTTCGGAGCCCAGGGCGGCTTGCGTGCTAAGCAAGCACTCTACTGCTGTCAACTAAGCCGCAGCCCCAGTCCCGGAATGCATTTTTTTACTAAAGAGGTTTTTTCAGTTTGGTTGGTTGAGTTGTTTGAG…	---	ENSMUST00000128844	339717809+339717808	NR_040407.1+NR_040406.1	Chr9_21889866	---	F630030N21	n266875	AK154427	---
Sox1	MNC-00553-1	2.93319	0.336049	1.63462	CTCAGGAAATCCACACAGCAAAGTGCATATAATGCAGATTAGAACTGTGTGAAGTTAAAGGGGGGACCCCTGAATTGTAATAAGGTTTAAAATTTGTAAAAGCCAACAGCCTCAGCTTAGCACATAATTCCATTTGATATTTTAAAATTCCCATTTAAAACTTAAATTGCTAAGATGTTCAGCACATTTAAATTTATTGAGAGAACGTGCTTTTAATATTGTCCGGCTCTAACGTTTCCAGATACTTCCATGTGAGGATTATAATAGCCTTGCTTTATGAAGACCATGGCAAATTAACTCCCACCCCACACATTTTACAGGATCTAGTTCTTCTGGTCATTTGATTGCATATTATCCCTCAATTTCATCCTCTTTGGCGTACATGC	---	---	---	---	Chr1_40912481	---	2310079P10	n295341	AK010233	---
Sox1	MNC-00114-1	1.10904	2.08828	1.59866	GGACATTGCCTTTGACAGGTTAGGCCTTAATGTATATTAAACGATGCTCTGTGTGCTTCCCAAACACAAGCCTGTCTTGATCGGTAGATACTGTGGCGAGGCTAGCTCGTGAGTATTCCTTTTGTATCACGCCAGTGTTTTAAAGTTGTGTGTTCGTATGTCTGCTGTGGTATTTTTAAGTTCTGGGAGAAGCCTGCTGGCCGTGTCAGCTCACGGCCATCAGTAGTTACTCAGTATTGCTGCTCCACGTTTCCCAGTGCACCTTCCATGCCAGGGCAGTGGCTGCGTGCGTGCAAGCCGCGGGAGCGCCTTCCCGCTCATTTTATATGTATTTATAGAAACCAAATGACCGCAGAT	ENSMUST00000111704+ENSMUST00000058538	---	---	---	Chr6_145768840	---	D330016F17	n271080	AK142231	---
Sox1	MNC-00046-1	0.58531	2.60143	1.59337	GGCTCTCTGGTTGGCTAATGTGGCTGTGGTCAGATGACTGACTGACTATGATGGGCTCACAGTGGGTGAAGGACCTCAGCTGGGATGACGTCAGATCTCCATCCAGGACTGCTTCATGGTATAAGTGGGCTCAGAGATCTAAAGGACAAGGAACAACCTCTTCTGCCAAAGTGCCTGCCCCTGAAAGCTATCAATTTGAAATGTGTAATAGTTTCAGTTATGTCAGAAATTATTGACCTTAATCTAATTAGATTGGCCCAAGTAAATTCTAATGTTGTTATATACTTTGATATACCTTGAAAATATACTTCATTCCTATGAGCAGTAGTTTAGTGACTGTGCCCAGCATGGTTAAGATGTATGCATACCCAAGCTTTGGGAAGAGTTAGCTCTGAAGCC…	---	---	---	---	Chr8_13780765	---	2700071J12	n294879	AK012511	---
Sox1	MNC-00622-1	2.24289	0.882837	1.56286	TACCTGGGCCAGAAAAGCTACAGATTTAAAATACTCAACAAAAGGTGAGCCAAAGACTTAATTTCCAGCAAAAATGAGCACCACATATAAAGAGCACAGATGATTTCCTTCACAGAAGCAGGAAAATCCATAGAGCATTTTCCATAAAGTCCTGAAGACTCCATGGAAGAAATGTAAAGAAACTATAATGTAGAAAGAAATCTTCATGAAGACTGGTGGTGAATACTAACCATACAGTTGGTGCAGCCCA	ENSMUST00000153572	---	340523114	NR_040476.1	Chr16_36881896	---	4930565N06+4930442F07	n292792+n291955	AK015360+AK019787	---
Sox1	MNC-00006-1	1.57189	1.53724	1.55457	AGAGCAATGGAGCAGGAGAGCCAGAGGAGAGCGGTGGCAGCCCGGCGGCCTATGGGCGGGCACAGGTCGTTGTAATTATGGCGAGCTCGGCGCCACTGCTGAGCCCGGGACCTGCGATCCATTCTCTTAGGTGCTCACCGAGAAGCCGACTCACCCTCTGGCTCTGCAGAGAGTGGCCCCACTGCGCAAGGACTGTTGGGGCCGAAAAGGATTAACCTTATGAGGAGAGAAGCTGGGGTCTGAAGACCCCAATCTCGCCTCGGGGCAAAAAGAAGGGATGTACCTACCTTCAAACCACTGCGAAC	ENSMUST00000143738+ENSMUST00000109096+ENSMUST00000109095	---	117959902+117959891	NM_022000.2+NM_019690.2	Chr2_174109991	---	A230089C09+4832428C24	n935	---	---
Sox1	MNC-00650-1	1.26123	1.84125	1.55124	ATGGCCTGCTTTTCTTCTCAGTTGTCCAAGAGCAATGTGGATGGTGACTTGGGTACAGGAAGTCAGTGCTTTCTTCCAGAGAAGTTGGTGGCTTAGACTGGGGACAAAGAGATGGGGAGGATATTTGAAATGCATTACAGGGCGAAAATGAATTTATTGCTGATTCTACTAGGATAAGGGAAAAAATAATTGCCAGACCTTTGGCTTGGATTCTTGGGTGGTA	---	---	---	---	Chr1_79836357	---	5730433N10	n290612	AK017612	---
Sox1	MNC-00013-1	0.940957	2.15432	1.54764	TGGCATGAGTGGAGAGTCAGAAGTAGTTTGAACAAGGACAAAAGATGTCAAGAGCTGAAGTAGTATAGAGAAGTCAAAAGGGCCCAAGAACACCTGGGCAATGGTGGTGCACTATTCATCCTAGCACTCAGGAGGCAGAGGCAGGTGGACCTCTTGAGTTCACCTGCACAGGCCTTTGTGGCACAGGTGAGTGTCTGAGGTAGGGTGAGCCTTCTCACTCTGTTCCCATGCCTGTC	---	---	---	---	Chr4_10822053	---	---	---	---	---
Sox1	MNC-00842-1	1.37585	1.69249	1.53417	TCTGCTCGCAGTTGGTTATGTGGAGCCAGAAGGAAGTAGTGAACAGGCTCGTGCCTATAACCCCACCACTGGAGATGTGACAGCAGGGCAGTCACATCCAAGCCAACCTGTCTTGAGACCCTGTCTCAGAAATCTAAAAGCTAAAGGTGACATCTTAGAATGCCTCCCCCTGATGTGTTCCTTTGTAAATCCTGTGAAGATAGAAAACTCAAGACTCTCTCATTGCCTTGCTCAACAA	---	---	---	---	Chr19_46389602	---	E030022F06	n268753	AK053163	---
Sox1	MNC-01283-1	0.910615	2.07323	1.49192	CCCTTCATTGTCTGGGAAAAGTGGTTTTATCTAAATTAGCCATGGTGAATTGTGCTCAGGTCTGTGACAGAAGTGTGTATCAAAGGACAGGGCAACTCAAGGAAGGACAAAGCCAACTACCCATGAGAGGGAGTGACAGGTCAAACCTTTGAGGATAGGGTGCATTGAGCCAGATCCTAAAGGAGTTTTACACCAGGAAAGTAGGCATGAAGGGTTACAGAGAACAACAGAGTAAGCTGAGATATAGAGACTTTGTAATGCACATGTCCAGAAATGGTGCACATCCCAACTTAGCCTTGTCAGGAGACCAGAGGCTGGTGATGGGGAGAAAGGTGGGCTGGGACTGCTCAAAATGAGACTTTGAGAAATTTGGATGGTTTCGTGAAGCCAACAGAAGAG…	---	---	---	---	Chr9_34552425	---	A330083H15	n282329	AK079629	---
Sox1	MNC-00757-1	1.75976	1.1185	1.43913	GATGAGGCTCCTTCCTAGCCGCGGCTCTGGCTGATGCGGGATGGCGGGTCCGACGTGTGCCGCCTTCTTGGGCTCCGCAATCGCCACTCCGTCAGCTGTTGCGAGCGGCCGGTCTGCTCCTATGGCTGTCTAGATTGCTAGATGGTGTGCTGACTCCGTCTTGCCTCGTCCAACCCGGTGCACTAACCTAAGGCTTCTGGATGGGGCCAAAATAATCATTTTAACAGAGCCCAAGGGCAAAGGGCCTCTCAGGTACGAAGTCCACTAGCCTATGTCTCAGCACGGTCCTG	---	---	262263355	NR_030698.1	Chr10_7383316	---	C630017G20+A630066F11+A330031E22	n282611+n280251	AK039358+AK042171	---
Sox1	MNC-00923-1	1.34853	1.51973	1.43413	TGATCACAGCCTGCTCAAACAATGCTCAGACTTGTATCCAAGAGTTTTATGAGAAAAGATTGTTATGTTCTGATCCTCAGCAGTTCATGAGTCTTTTTCCAATGCACTGATGGTTTCTTTCTTCATCTGCGTGTTCAAGGAAACTTATTAAGTACCTACTTCCATTATAAAATGAGGCATGNGGGGTATTCTGATAGCACAGAAATGGGGCCATGTAACAAGTTGTAAAGCATGAGTGGCCCCTCCACTATTTCCATGAATTAGTTAGTCATTCATCATTTATATTCTGCATGTCTGTTATGGCCCATTCA	---	---	---	---	Chr17_63076815	---	3222402N08	n294088	AK014321	---
Sox1	MNC-01331-1	0.840365	2.01152	1.42594	GGCATGAGCCATCACTACCTGGCTATGTTTGGGGCATTCTTAATAGCATGAACTTCTTTATGTCCTCAAGCATATAGTTCACGTATAGTTAGTGAAGACCTGTCAAATTATGGTTGGATCTAGGATGCTGAATTTAAAAATATAAGTTGGGAGTCGTATCTCCCAGTTCATCCATAATTATAGCTTAGGTAGAAAACCATACGAGTAGAGAAACGATGTTCTAAGATTCTAGAATAATGTGGTTTCTTCTGGCAAGGAACAATAGGG	---	---	---	---	Chr3_30353991	---	D530008E22	n270526	AK085199	---
Sox1	MNC-00052-1	1.32863	1.51599	1.42231	GCGTTGTGTTGGAACCTTTTCTACGTTTATGTATAAAGATTTCTTATATTATTATTTTTAATGCCATTGCGTTGCAATAATTTAGCTCCTGACTCATTTGACAAAAATACATCTTTTATGAAGAAGTACTCTTGACTTTGATATCTGTACACTGAAAATCATGTCAGAAGTACCCAAAGATAAGTTTTTATACAGATAGACGCTTCGTAAGCGCTGGCTTGTTACCCACTAACTAACTGTACTGTGTTCTCAATGAATCATGAAAGACAAGAGTGGGTCACTGTAGAATTATTTTAAACTGTCCTTTAAAAGAGAAGAAACTATAAGCTAATCTAGTTGCCAAGTAGGAATTCCTTATTTAATTTACCTCCTATGCAATGATTAATGCTGCGAAATGTA…	ENSMUST00000090246	---	210147434	NM_028943.5	Chr3_131022063	---	5133401H06	n291074	AK017223	---
Sox1	MNC-01004-1	2.01709	0.825101	1.4211	CTTCCAAGGACAGCAGGTTTGACTTTATTCCTGAAAGTTAGTTTATCAAGTACATTGCCTGATTTGAATCATTCTCATTATAAACAACTGAATCATTTCATAAAAAGTGGAAAAAATTGAAAACAAACATAATTGCCAACATATAAAGTGATATTTGATATGGTTCCTATCAACTTTACTTTTATTTTCTTATATGCACAGTTGTTCCAGAAATAGAATGTGAGAATTGATCATCAGCAATGTAGTGACAGAAGTGATTTCAAAGATGATTGCCTATAAAGCTCAGTTTTTGAGGATACCCTTTATGTCTCTGGAGCCTTTGAACATTGAGACAGACCATAAACTGAACATAGAACCATTGTCCAACTGGAAGCCAT	---	---	---	---	Chr8_17320258	---	9330136L06	n286651	AK033994	---
Sox1	MNC-00847-1	0.8409	1.98898	1.41494	TGAGGCAAAATTCCTCTTGGATTCATTAATTGCTTTCCCTGTATCCTCTGAGATGACTATCCTCATTGGCTGGTAGCACTCAAGTATCTAGGATTTCATTGTTCCATAATAATAAATACTGGAATGACTAAAAGGACTCCAAAATAAAGCAGTCATTTATTAATGATTATATATTATTTGTTTTCTGATGTTAACTTTAAATTCTTAGATACATTCAACTTGGACATTAAGGTTCATTTTTGTTTTGTGTGATTGCTGAGGATCAAACAAGCCCAGCTGAGGCAAGCACTCTGCCACTGAGCTATAATCTTGAGCCCAGTGGATCGATTCTACTACTTCATGTTGTTTATGCTTGCTCACATAAAGACTACCATAGATATTCTTGAGTAGCATTGGCAT…	ENSMUST00000174462	---	203097499+203097451	NM_001135019.1+NM_001082485.1+	Chr9_20300585	---	E430016I18	n267311	AK088432	---
Sox1	MNC-00149-1	0.88	1.91952	1.39976	GCAAGTGCTTAATGCTGTGGTTATCTCTGTATATTTCCATCCTCAGCTTTTCATGAGTTCTTCTCCTTCTTTTTTCCCATCCAATCTTTCCTGTTCCTAAAGGTTTAAAGGACCTGGTAGCAGTCATTGTTTGGTAGTGGTAGTAGTTGAACAGAGTCTATAGAACATGTGCCAAGAGTCATTGCAGGCATTGGTACTTGGTGCCACATAATGGAGA	---	---	---	---	Chr14_100336598	---	2810416A17	n294713	AK013094	---
Sox1	MNC-00389-1	1.01431	1.73783	1.37607	CGTGAGTAGCACATGGCAGTTGTTGTCACCTTGGGCTGAGCCGTGAAGATTCTCACCCTCCCTTGTTGGGGATGAACTCCGGGATTCTAAGGAGAGGTCAGCAGGTGTTTCACAGACTGTTCCTGTTGGAGGATTTGTCTGATACTCTTCTCCTGATTAGTCTGGGCTCTACATTTCCCCAAGGGTGAAACTTGGAAGCCCTCTCCAGGATGCAGCAGGTAGCTGAGGAGAAAACGAAGACTGACCAGCCCAGAG	---	ENSMUST00000154298+ENSMUST00000134787	345091064	NR_045053.1	Chr13_28552859	---	A230072F23	n417799+n416658+n413123+n282956	AK038887	uc007pyi.1
Sox1	MNC-00776-1	1.31334	1.43869	1.37601	CAGGGCATTGTCAGCTCTTTCCAGTACAAAGTCAGTACATGACTCCCGACATGGGTTGGAATCCGTGACTTCCCATTTAACGGTGGCGGACCTACTGACCCAGCTGTGGAAATGGCACCAAGTTCCTTGTACCGTGTTTTCTCTTTGCCTCTATCCCCTCTGTAGCTATAGAAAGGGGTGAATAGGTATACTGGCTGGTGTTACGTGTCAAGTTGACACCAGCGAGAGTCATCAAA	---	---	---	---	Chr7_24921506	---	A730040G09+0610030O19	n297646+n279656	AK002713+AK139127	---
Sox1	MNC-00359-1	2.1033	0.629729	1.36651	CGGGTTTCTAGAGCCTTGTGACAGCGCCTCACTCCGAGCTGCTCAGCGGCTTTCTGCAACTCTCTCTGCCTCGCCCCCAGTATGTGACGTGGGTGACAATGGCCCAGGTTGGAGCGAGCCCCACGTCGGCGCGTCCTGGGTGGTCGGACCCGGGCAAACACAAATACAAACCGATTGCTAAGCTGCGGACAATGAGGGAAATGTAGACAAATGTCCCGCTCCTGTTGGAAGCCTTTGTC	ENSMUST00000144411	---	---	---	Chr2_147013850	---	6430503K07	---	---	---
Sox1	MNC-00103-1	0.170072	2.5612	1.36564	GCAGCCACCAAAACAAGATTACTAGTTCTCAGAAAAAATTTCCTGCCCTTCCCTGCACTGAATTCCAAAGAAAACCACAAAGTGCCCTGATCTTGCCACCAAAATTCCCTGAGATACTAATTAGCTGACCAATGAATTTACAAATATATTGCTGCTTTGCTGACCAATCACAATATGACTATTCAACCCTCCATAAAAAGAGTATAAAAAGAGCTGTGCTTGGGCTGGTGAGATGGCTCAGTGGGTAAGAGCACCCGACTGCTCTTCCAAAGGTC	---	ENSMUST00000152745	345090965+345090957	NR_045042.1+NR_045040.1	Chr5_23360346	---	2700038G22+0610009F16	n416648+n297666+n294919	AK002390+AK012332	---
Sox1	MNC-01056-1	2.37945	0.32298	1.35122	CCGCTATTGACTCTGGCTTCTGAGCAATTTAAGTGCGAGTAGATATTTATGTCCAGGGTGTCTGACAGAAGGAAACAGCTTTACAAGACAAGGTTGAAAGCGGGCATGCCATTGTGAGCTGAGAATAAATGGACACAAATGTAGTGTCTTTGCTATCTGAATATTTAATATTAAAGATAAACACCAACTACCACCCAGCAAG	---	---	---	---	Chr14_73746993	---	A130030G06	n284037	AK037626	---
Sox1	MNC-00766-1	0.818842	1.87313	1.34598	TGCTTGCCTGCTTCCTTTATTGTTATTGTCAGGGTCTTGCTATATAGTCCAGGCTGGCCTGAATCTTATTCTCTTGTCTTAGCTTCCCAGTGCTTAACTTATAGGCACACATGCACCACCTTGCTCAACTCCCCTATTCTACTAGCCCCACACACTTCCTTTTAGAACTTTTCACAGATCACATGACCTTTAGCCCTTACCCAAGGAACTGGAACTTTAGGTCTTCCATGTCCCCAACCCCATATACAAGTTTTAAATGTATACATTTACTTATTGTCCTGAAGATTGAGCCC	---	---	---	---	Chr3_89575592	---	D230026E23+C630034E17+C130034I06+C030009E22+A630029P15+A530034B22+A530022C24	n281321+n280573+n275945+n275371+n271486	AK040741+AK169469+AK047674+AK048101+AK084338	---
Sox1	MNC-00589-1	1.42649	1.24293	1.33471	GCACACAGACACACACGAAAATTGTTGAAATGACCACAGAAACATCACACAACACTAATTAGAATGGAAACTTTCCACGTCTCAGTATTTTGGCTATCTGAATAAATTTGTGAATTCACTGGGAACAGGGTCACTTTTCAACAAAATAGTTCGATTATCAAAAATAAAATGTAGAAGGCTGTGTTAATTCGCGGTGGCGTTTGGTTTGATCTTTTTGGATGGGGTCAAG	---	---	---	---	Chr2_174157326	---	C230025N10+B230311C11	n277461+n274469	AK045792+AK082220	---
Sox1	MNC-00514-1	2.64435	0.0211297	1.33274	TGTCACTCCATCTGCCACTCAATAAGACATCACTTTCAAACATATAGAAGGAAACTGATGCCTCCTTCTACAAATTAACTTTACCTTCATTATTTGGGATTAAAAGTATGTACTAAGAGTGTCTGCATTCTAGCCAGAGAGATTAAAGCTGTGTGCTAAGGCTGAGCCACAATACAACTAGAAATGGATTTTTCCAGTAAACAACGCAATCTCAGCATGTACAGAGTGAACATATATCCTGCAACAGAAACCAACATTTATTCATCTCCTTAGCAGTGTTAGGACAACAATAGAATGCTTTTAAAAGCAATTAGTTACATATTCAAGTAGTCAGAACCCCATTATAATATCAGTTTACTGTACAGTGAGTCGACAGTGATCTGGC	---	---	---	---	Chr19_21368881	---	1500002I01	n297159	AK005117	---
Sox1	MNC-00952-1	1.97705	0.677314	1.32718	ACACCAAATGAGGTGGAGGAATATGAGAATGATGTGTGGTCCAAAGCTATCTGGTTATATTTTGATGTTGCCAATATTGCAGAGCCAAATTTTTAATTTGCTTACTAATATATTTGTTGGCCAGAGATCTATTTTTATATCAGTGTGCCTTGCATGTATATTAACTTTGGAAAGGCCATGTAGTAAATGCCTGAGATGTTGATGGTTCTTACCACCTCACTGATTTTTATGCAGTTGAAATGTTCATTCTATTGCCCAACTGGTGCT	---	---	260436854	NM_001024205.2	Chr11_77529166	---	9530056D24	n285488	AK020611	---
Sox1	MNC-00160-1	2.50722	0.141976	1.3246	GCTGAAGCAGAAGCTCCAAGACTAGCAATCAAAGTAACTCTTGAGGTAATTAGGATCATGCTGTTAGTCAAAGAGAACTGGGAGTGCGCTGTCACATAATAATGTACTGCACATGCCAATGAGGTGCACAAAGATCTGCAATGGTGACGCTGAGAACACAAGTGAAGTGAAGTTTGTGTATGGAGAGTATGGCAGGTCCTGAGAGCT	ENSMUST00000107153+ENSMUST00000042399	---	270047513	NM_001081267.2	Chr7_104840794	---	C030033M12	n275809	AK021117	---
Sox1	MNC-01212-1	1.77193	0.862269	1.3171	GGCTAGGAGAATCCACCACATTCCTAAGATATTCCTCCAAAGACTAGACACATACTTCTTGCATGGAATAAATTTGGTATTTGTTGGAACTTAGAAGACAGCAGAGGAAGAAGAATTCTTTACTATGTCTGCTCATATTTAACTACCCTAAGGCACTTTAATTCTTGTCCATCCTTTATTCCAGCAAAACTGTCTTAGCCCAAAAGATATATCTGTACAGAGCTCTCTACACTGTCAAAGAGGAAAGCTATGCTGGGAAGCTTGGGGGATGGGCTGTCAGTTTTCTACTTGAATTATCGTTATTTCACTAACCAGTTATCTTTTTCACATCCATTGTGACTAGAGAATGAGATGTGGCAGCA	---	---	---	---	Chr6_45277886	---	D130013D08	n272353	AK051188	---
Sox1	MNC-00163-1	1.03771	1.56797	1.30284	TCACAGGTTTCCCTGAAAGGTCTCATGAGCTCTGTGTGTAGGCCATAGAATAGAGTGATCTCTGCTGAGTGCTGCATCCATCCATGGAGCCTAAGCTGAAGACTCACTGAGCCCACCACAGCTGGCCTTCCTGCCTCAGTTGCCCTGCAGAGTTTAGGGTCTTGGATTTTGTGATTCTGTGATTTGTAGTTATAAACCTTAACTGCTCGGGGGAAAATTATTTTATTGTATTGTAATTTATTTGTTTAGTCTAGGAATCAGTGCTGTTGTGACCTTATACTAAGTCATTTCTGATCATTGGTACTGAACAAGTGGGTACCGC	---	---	---	---	Chr4_131444675	---	4733401A01	n293612	AK014628	---
Sox1	MNC-00039-1	0.638398	1.95765	1.29802	TTGGATACCCAGCAAAGACCACCAAACCTCCCAAATGAGACCTGCAGAAAACTCATCACAAATATGGGCAATTCCTTGAGTCTCAGAAGCTAAGAAGAGAAGCCTTGGGGACTACACGGCCTGCTCATAACTTCTGGAACGGGCTAGGCACTGTATCTTATAGTGCAGAGCCTTCGTACCCAAGCAAAGTTCTAAGGAACTATCCCAGGGTTTATTCAGTCTTAGACTCCGACATCATACAACTCAGTCTGAGTGTGCTAAGACACAACCACAGAAGCAAACATGAAGGAAGACGCTCACCACATCCACAGCATC	ENSMUST00000127576	---	353677966	NR_045354.1	Chr10_76008941	---	4930483K19	n292561	AK015616	---
Sox1	MNC-01284-1	0.938714	1.64883	1.29377	ATAGCAGGGGCTACCATGTGAGTGAGCTTGCTGGGCTTTGGGCTTCTTGTGGTAACATAGCTTCTTCCACATGGAGGCATTGGAGGAAATAGCTGGAAGAGGAACGTTTTCCTTTCGGCCATCATAGAGGTCTAGATTCCCTAGACAAGTACCATAACTCAGGCAGCCGTGGATGGAGTGGTCCTACATAGAAAGTGAGCCTTTCCTTCCCTTAAGCCTCCTTTCCTCTCTGTGGCTTG	---	---	---	---	Chr4_62698267	---	A430098J24	n281566	AK079879	---
Sox1	MNC-00899-1	1.55618	1.02067	1.28843	GGTGACAGTTTCAGCCCTGTATCTAGAAGGTGGCCTAAGCAGCAGATACTCACCCTTGCCTAAGTCTAGAGGCTGAAATCTAATATTGAGGTACATACAGAGGTTCCTATAAGTTCCCTGAGGCCTCTCTCCTTGCTCATAGATGACATTGTCCCCATGTCCTCTAATGGCAATCACTTTATAAGAGTCCTAATCCCTTCTTTTAAGAGCTCACCCCATTTTACCATAATGCCCTCTAGAAGACCTTCTCTACAAAATACAGCTACACTCTGAGATGCTTTCCCGTCAGAG	---	---	---	---	Chr12_118270087	---	5730406E14	n290686	AK017501	---
Sox1	MNC-00294-1	1.63876	0.912982	1.27587	GCGTGTCACCTCATCTCTCAGAGAACAGTGCAACCAGAAGTGACAGGGTAATGTGAATGCCCTTAAGATTCTGCATGAAGCCAGTTGTGGTGGTGGTGGTGGTGGTGGTGGTGGTGGTGGTGGTTCATGCCTTTCATCCAGTAATGGGAAGGCAGAGGCCTGTGGATTGCTCTTAAGTTAGCTGGGACTATATAGTGACATCCTGTCTCAAAAATGACAATTACCTGGAAAGAAAGGACAGTTTCTGATGACCCTGACATTATTCTAAAGCTTCCCCTTATATACTCTTAGAAGGGACCGTGACATCATGCTGTCCATGATAGCCCATCTTCTGGGCTCGAGCCATCTTCATCATTGCAGACCCATGTC	---	---	---	---	Chr13_55571215	---	E130112B07	n268190	AK021380	---
Sox1	MNC-00646-1	1.67546	0.787615	1.23154	CCGGATTCCCCATAGTTTTTGCACAGTGCATTTTGTCCCATGCAGAGCTAGCCTGTCAAACCATACAAAATAGACACCACTGACCATAATAGGCCACACCGTAGGACCCAACACCTCCATACTAGACCCTAAAGCCCAGGCCTATCTGGGAGGCAGGTGACCTCATTGGACTATTTATTCCCAAGGCTCCAATAGGACTACGGTTCTGATTGCTGAGTCTGCCTCCTGCCTGCCAGTCCGGCCAGGCGAGTGCACCACCCTCCTGCATGTGCATCTACTGAGGCACACTGCTTCTGAGTTTACTTCAAAGGGTACACAGTTGCCATCCTTAGATTTACAACTTGTCTCCTGCAACAGAGGACATGGGTGTCCCTACCAGTTACTGAGAGGCCTGGAATG…	ENSMUST00000111800+ENSMUST00000111796+ENSMUST00000081619	---	260436840+260436839	NM_001164717.1+NM_008018.4	Chr19_47335175	---	2310014D11	n295548	AK009333	---
Sox1	MNC-00366-1	0.750439	1.70295	1.22669	CCCAGGACCCCTAGACTCTCAATGGTGGTCTACACTGTCTGCAGCGCACCGAGGGACTATGCTCCGAGTTCAGCTGCTCATATCTTGTACTAGACAAAAATGAATATTGACAAAAAGGGCTCTGCATCTGCACGAGAAAGAAAGTACCACTTAACAACAACAACAACAACAACAACAACAAAAATCCTAGCCTGGCGGTGGTGCAGTTGGCGGAGCTTGCTGCTCTAGGTTGTAGTGGCAGAGTTCGGGACCTAGTAATCCGCCGGCAGAGGAAGGGGGCCGCGGAATTAAAACGAACAAAAGCTAGAGCGC	ENSMUST00000140185	---	309267748+309264538	XR_104703.1+XR_107390.1	Chr2_115892036	---	2700033N17	n343762+n294917	AK012325	---
Sox1	MNC-00839-1	1.1491	1.29048	1.21979	AGCTCCTTCTCCAGGACCATGTCTGCCTGGATGCTGCCATGCCATGCTTCCTGCCATGAGAATAATAGACTCAACCTCTGAAACTATTTGCAGCTTGCTGGCTTGCTGAGTGGAAAATGATTCTTTCCCAGTTCTCCTTGGTTTCTTCCTTTCATGAATTGATTAACACTGAGAGATTATGTTTTAATTATGTCGACTAGAGGTTTTAAATGATTCTAGGTTTCTGTGTCCATTTGTTTTCCTAGGTTTGGGGAATTTGCTACTGC	---	ENSMUST00000153212	256355125	NR_015493.1	ChrX_106053626	---	D930030D24	n269264	AK086455	---
Sox1	MNC-01161-1	1.4821	0.91703	1.19956	GGTGATGGGGAAACTGAAGAGAAAAACAAAATTGAAGCTGTTAATCAATTCCTGGACTTTTGGTGCAAGTAGCAGTTTTCTGCTGGTGGGGAGTAGTTTTCTTCCCCCACAATTGCCTCAGTCAGCTAGTCGGCTAACTGGACTTTCATTGTGGGTCGGGAGTTAAGTGTGTTTGTGACATCGGTAGAACAGACTAAAAGCTGGAACAGGGCTCCATTTA	---	---	---	---	Chr4_126370620	---	B930059K21	n276302	AK047420	---
Sox1	MNC-00785-1	1.82252	0.563931	1.19322	TGATGGCACAATGAAAGAGGTGTTTAATTTTTTACTAGATTTTAAAATAAAGCTTATAAAAATATTAAGTTAAAATTAAAAAATATGATTTTATAATTTGTTTTGTGTGTGTGAGGGGGGGCTAACTCTTGATTACATGTTAAATCAACTTAAATATTTAACCAAGCTTGTCAAGTTCCATATAAGATCAGTATGTTTGTCTTCTGAACCCTGGTTTTGC	---	---	294661864	NR_033490.1	Chr3_17699579	---	B230031A21	n415306+n277828	AK163433	---
Sox1	MNC-01195-1	1.55109	0.769601	1.16035	ATGTGTGGGAGGGTGTTTTTAATTCATGTATGTGTTCTCCTTTCCATCCTTGGTACTTGAAGAGGCCAGAGTAAACTATCAGATCCACTGGAACTGAAGATATAGATGAGTCACCACGTGAATGTTGAAAATAGAAACAAGTCTTCTGCAAGAGCAGTCAGCGTTCCTATCAATCAAGCCATATTTTGAACTCCTGCGTCTTTCTTTCTTACTCTACAAGCAGTTGAATTATTTATTATTGTTGTTTATGTCCAAGCATTCTAGCCACAGTGCTCAGGTGGAGGTCAGAAG	---	---	---	---	Chr14_40107518	---	C530024L22	n273547	AK049684	---
Sox1	MNC-00076-1	1.24531	1.07204	1.15868	CCACACCTGAGTTCCTGGATTAGCGAACTGTACCCAGTTCTCTAAAATTAACCCTTTCTCTGCCAGATTGCTGCTGGTTGTGTGGTTATCATAGTAACAGAAACCAAACTAGAATAGAGTTTGACTATAAAGGATGGGAAGAGCCCGCGATGCCTCTCAGGGTTTGTTCTGGATACCAGGAAAACGAGAAGCATCAGGTGCACCAGGAACACATGGCTTCTGCTTTGATCTGCCAACTTTGACTCCTTGTATACAGAGGACCAAGATCAGCAGCTAACAGGTGATTTCTTGAGTGGATCTGTTTACTCCATGCTATTTTGAAGGCC	---	---	---	---	Chr2_121604576	---	4930402M22	n293121	AK015054	---
Sox1	MNC-00675-1	1.35997	0.946869	1.15342	TGGAACAAACCCCTTTGGTAATGTCAAAGGCAGTACCTAAACCAGGAATTGGAATAGTCTCAACATTCTTTATGTTTAGGTAGTAGTTTGTAAGATTTCTGTAAGAGGTCCTTGTGTGAGGAGTCTTACAAACTTATTTGCTCATACATACTTCTTTTGATATGTAATTCCTAGATATTCTTAGCCTTCATAGTTAGCATTCAGAAACTATGAGAAAGCATTTGAAATTCTGAGAACCAACACACTGCC	ENSMUST00000174846+ENSMUST00000174583	---	---	---	Chr1_89251716	---	9330189N09+2610016F01	n295149+n286380	AK011414+AK034426	---
Sox1	MNC-00255-1	1.27366	1.03304	1.15335	CATTTGCTCCTGAGGATGGTATAGACCATGCTCGGAGAAAATGCACACCCACCAGTCCCTGCAAAGTCCATCTGAGAGACTGCCCCGGAAAAGGGAGTTTTGAGGCTACTCTTTAGGAATTGAAGTGTCCGTGTCAAGGTCCACGTGGCCTATCAAAGACGCAGGTTACAGAGGCCACAGCCACTGTAGCGCTCATAAAAACCACCGGCCTGACCATATCACTACAGACTCGGGAGAAAGAACACTTCAGGGGGCTATTTTAAGAAAATGATTGCATTTGATATGTGAAACTCTGTGACAAGGTAAGTACTGTTTCCAACAAAAACTAGAGAAATATTAAGCACAGTCAGATAATGGAAGTGGCTATTCCCAGATGCCCTTCA	---	---	---	---	Chr2_76226920	---	B230104C14	n277794	AK020954	---
Sox1	MNC-00954-1	1.15676	1.11832	1.13754	ATCAATGCAAAGCCGTTAGCTAGAATTGAGGAAATCTGACCCTTGATATTTGAAAATGACCCTGTTTGTATTCTGAATCCCTTGAAGTCTTTTCAATAAAGAAGGGTATTTGACTGTTCTCGAGCTGCCACTGCTTATAGAAGCAACTGCATCGTATTATCCGTTCCGTCTACAGACCTGCCAAGAACGATGGGTTGGAGGACAGAGCCACTTATTTGATTCTGAGAATATGTTTATTCTGTGAACACTAATGGAAAAAAAAATAGCAAAACTACCACATGTCACCTCTCAGACTGAGGTGACCCTGCTGACTAGAAAGCAGATGCGCATTGCGTTGCTGGCTTCTTGTAACAGCTACAAGCATCGAAACATCTTAATGAATTCAAAGTCTGGAGCTGT…	---	---	---	---	Chr19_22628047	---	D930045A10	n269072	AK086671	---
Sox1	MNC-00890-1	1.43569	0.832219	1.13396	TGCAATGCATGGGAACTAAACTGCACCACTGCCAGCCTGCTGCTGACCGTTCCCAGAGCGTACAGTGCCTGCAAAACTCTTACTTTAACTGCAGGAGAGGACTCAGATCACTTACTCATGGCTACAATATACTCAAGACTCACCTTGACTTTGACTTTTTCAGAGGAAAGAGATGACTCAGATACAGGTTCTCATGCACCTGGTACTTTGCCTTTCTAGTCAAATTCTGGGGTCATCTCTCTGTGCTCCATCTATAGCAGTGTGAATGAAAATGGCCCCCATAGCCTCATCTGTTTGAACGCTTAGTCCCCAGTTGGAGGACCATGGCCTTCTTGCTGGAGGCGTGCCACTGTGGATGGGATTTGAAGTTTCAGAAACCCATGTCATTCCCCGTCAGCT…	---	---	353411925+353411924	NR_045310.1+NR_045309.1	Chr15_80521595	---	A430088P11	n281658	AK040361	---
Sox1	MNC-00587-1	0.423565	1.80285	1.11321	TGTCTGTCCCGATGTCTCTGAAGGACTTGTTTCATGAAAGCAGTGTGTCTTTACAGTCTGTTTCAGAACTTGTTCCTGATGGTTATATGTCAAAGTGTAGGCATTGTCAGAAAGCAGCCTGCAGCTCTCACTGATGGGTGTCCTAACAGGCACCAGTTCTTCGTATCTCCAGTCTCCTCTAAATCACACCTCTTGGTTTCTCAGTAGTTGTAGTGAATCTTCAGGGCACCTTACTATCTTCTGGATGGATGAAACATAATCTGTTTGCATCCTGTTTTCATTTGCCCCTTGTGCCTTAGTTGACTCTATAGAATAGATTTTCATTTAAAACAGCTTAAGTGATGAATTGGCTTCTGTGGCT	---	---	---	---	Chr4_130265814	---	2810017D21	n294813	AK012752	---
Sox1	MNC-00845-1	1.04484	1.17971	1.11227	CGGAGGCTTCTAATGTGAGGAAAAACATGGAATGACAAGTGTGGGAAAGAGCAAGCACTAAATTACTGTCAGAAAAATAAACGGAGCAGCACAGTGGTGCTCCGTGATTTACGGGGGCAATTAGTCACCACCCCACAGCGCTGCTGAGGACGGCCTGGCAGCAGACACATCAGGCCCACGAGGAGGAAGAGGCTCTGCACTAAGCTCCAGATGACTTTTCAAACAAGAGCAAGTCCGTGAGCACATGAGAGTCTGTGTGTTCATTCTGGGTGTCTACCCTTCACACTCCCCACCAGCTTGATAA	ENSMUST00000149128+ENSMUST00000124394	---	---	---	Chr5_106986776	---	E130304P04	n268068	AK087483	---
Sox1	MNC-00758-1	0.869231	1.3524	1.11082	GCTCAAAGCAAAGGCTCACTCTTTCCTGCTCCTGGAATGTTGACCACTCAGAATCTAAAGGAACGGAAGCTCTCTGTGATGAGCTGTGGGGTTCATATGAGAGTCAGTGTGACTTGGTAATCAGTGGGAGCTCTGAGTGAGGAGCACTATGCAGGAAGAAGCCTCCCACAGAAAGACAGGCAGGGAGAAGCTGAGGCTAACAGGTAGCTTGCCCAATAGAGCAAGCCTGAGATAGACTGTCAAGATGGCGAAATAAGAGGCTTTATGAAGTAGCAGTCCTGGAACTCTTGGT	ENSMUST00000134473+ENSMUST00000111417	---	126723512	NM_001081750.1	Chr5_125365573	---	G730025D17+E130304O03+D930038J03	n269150	AK086580	---
Sox1	MNC-00895-1	1.10536	1.11296	1.10916	CTTCCATTGGTGGGCTCTTACTTTAAAAATTGACCTTCAGTCAGTAGAATCTCATCAGGGTGAAATGTTTTCAGTTGCTCTCCATGGTTTAGTGCAGATTCTTACCACAAGGCCCTGTGTCATGTAAAACTGTATTTCTCTGAGCCTCATTCAGAAGTGGCTCTTGGAATGACCTGGTGTAGTAAGTTCTTAAAACTCGGGGTGACTGGTTATCGAGCTGTCCAGTAACCGCATAGAGGCGACGAACACCTGATACAAGTGCTGGCAA	ENSMUST00000090178	---	---	---	Chr3_137578662	---	1110018F16	n297436	AK003775	---
Sox1	MNC-00084-1	0.92924	1.28145	1.10535	GCAGCAAATACCTGCAATGATGACTGAGTCCGTTCGGGCTGGGCCAAATTTCAGTGTCATCTCATGCTTATGTTTATGAACTGCCAGGTGGTCCTCATTTGTAAATCTCTGAAATGAAATAGAAATGGAGATGTGAAAAAAGGCAGGCATTGCTTCTCCATTCAGGGCTCTTTAAAATGGCCGACTAAACAAAAGGACATTACAGTGACACTGGCCCCTGGAAAAGAAGAGAGAGGAAAAACCATGGAAACGATAGAAGAGATGAAGAATAATGGCACTGAAGGCGGGGAAGAGAGGAGGGAAGATTGCATCA	---	---	---	---	Chr15_102393733	---	9430065F09	n286003	AK020475	---
Sox1	MNC-00119-1	0.329849	1.86007	1.09496	TGTGTGCTGAGCCTGAAATCTAAACATCTTTATTTGATGTTACTTGCTTGTAAAGTGGCATTTAAGGATAATTCTTATACTGAGAACAATATTCTGCTTCTGAAAGCTTCTGATTTTTGTTTGTAAAGAGGGTTGGAGGAGCTACATTTATATAGCAACAATGGTATGTGGATTATAAAAGAAACTTAGCAGAATTTTGTCAACATACTCGTCAGTGTGGCTCTCTCTGGTTTAAAAGAGAAACTACCCCTCCAGCC	ENSMUST00000149372	---	357394798+357394796	NM_001252498.1+NM_001252497.1	Chr11_54410288	---	D130060C11+C530020F12+C030018K18+A130089A13	n283470+n275870	AK038235+AK021094	---
Sox1	MNC-00073-1	1.15954	1.0068	1.08317	GAGCAGATGGAGAGGGTCAGAAGGCACCTGGGGAGCCCAGGAGAGCTTTGTAGCAACTGAGGTGAGAGATGATGGTTCCCAGCAGCTTCTAATTAAAAGTTTATTGATTTGAGCCAAGGTATTCATCAAAGGTGTGATACATAACAAGTGGCAAAGATGGAGCTTGAAGTCACACTTAAATGTAGCTGTCCATCAATGCTGC	---	---	---	---	Chr15_69104537	---	4930504C09	n292490	AK015695	---
Sox1	MNC-00010-1	0.634197	1.51634	1.07527	GGAAACAATCGTTTGCGAGTTTATTCTGCATTTACACCACACTGCTCTAGAGTTGGAGGTGGTAAGCTTCATCATGTTTTATAGTTAAGGTTGTACTGTTAAACAATAGCACAATTAAGTTTATAGTAGAAATAGGGCTTAGAGCGTCACATTTCCTAGTATATTTGCTATCATTGCCTTTTCTGAGATGAGTATGAGAACGGTAAAATAAAAATTCTCATTTGCGTGAGAGTGGGTGTGTTTGATGATAGGGACCTTCAGAGCTGTCTCAGATCAGCATTTGGCTTTTTAGGTGGTTTGAACATTGTGTATCTCTGTTAATCATGGCCCC	---	---	---	---	Chr17_10507553	---	9430014N24	n286249	AK034614	---
Sox1	MNC-00686-1	0.880848	1.26859	1.07472	GGCCCAAATTGCATTGTAGTAGTCAGCAACAATAGTGAGTACCATGATGCACTTTCAGATATATACATATGAAAGTAGTTGAAATATAATTTCTAAGCTCAGGGTTAATTTATGTCTTTATTGGGAACACAGAGCCCTTTTACATGACGTGTTTAGTAGCCATGGTAATCATCTCATTTGTAAATTATGCTATTATGGAATAATATGAAAAACTATTGAGTTTAGTCATTAAGAGCCCTCTTTGTGATTCAGATTCACACCAGCTCTTTGGAGTAATTGCTAATGATACCTAGAGTAGTTTGGAAGGGCTAATGTCCAC	ENSMUST00000152371	---	---	---	Chr2_75529670	---	4833405D16	n293488	AK029360	---
Sox1	MNC-00857-1	1.54543	0.57619	1.06081	GCTCATGTCCAAGAAGCACAGGTCTACACTAGCAGAGTTTGTTGAAAGCCATTTCAGAGACCTCCCAGAACCTTTCTTATGAAAACGGTTTGTGTGTAGCCCTGGCTATACCGAACTCCTGCTGGCCTCTAAGGCCCAGAGATCTGCCTCCTGAGTTAATGGCCAGCCCCACCACGCCTTGCTTCCCGGAACCACTGAATGGTCTTGTTCACCTTCAATTCCTTATCTGCTTCCTGATCCGAATCAGACCTCCATTACCCAGTGGGGAACATTTAATTCCGAATCCCAACCCCTGCGCTGCAGAGACCCAGCCTGAGGCTGGCCTCACATAGATCCACTGCCCCTGCTTCCTGAGTGCTGGAATCAAAGGTGTGTGCCACCATGCCCAGCTAGAATTGT…	---	ENSMUST00000168521	262073044	NR_029447.1	Chr10_79315474	---	G370049I01+G370010M12+B230324K12	n277357+n265017+n265001	AK045931+AK148071+AK148204	---
Sox1	MNC-01307-1	0.711036	1.40258	1.05681	AGTAGCGGAACCAAGAGCAAACCTCCATCCATCTCCTTATCCCTGCCTCTGACACCAGTGTATCGGGAATCCTGAACAATCCCTATCTCCCATGGGCTCTGTTTAATTTTCTGAAACATGACATGCTTTAACACAGGACTCTTGCATTTTGAAAATCAAGATGTGGGTATATTTGAGTTTTTAAAGTGAGAGATCACCTAGTATAATAAATATTAGATATTATATTAAGTTAGAGCCGTCATTAGGAAAGCCGGTA	---	---	---	---	Chr13_103884571	---	C230048M06	n274304	AK082418	---
Sox1	MNC-00541-1	2.8127	-0.702337	1.05518	ATCTGGGTCACTGGGTGAAGAGGACAACTGGAGTTACTGGCTGTACCCTCTCTGGTTAGCAAAGTCATCTCACTCAGATCCTTAGGGCTCCTGTGTCCTAAATCTGGCCAAGGTATCCTGATTGTTGAGTGACAGGGACACAATACTAGTCACACTTGCCCCAGTGAGGATTAAAGTCCCTACAGGGAAGAGTAGGATTGGTGTGTGGCTATAGTTATGAGGGACCCCAGAGCTTTAAACTTGCTGTATTGCCATGTCATGCTACACACAGGGCTGTCTGCAGCAACTCTCCCTGACTTCAGCTGCATCTGGATTCAGCACCAGCATAACATGCT	ENSMUST00000111154	---	142378242	NM_029107.2	Chr12_4721514	---	4932428G07+4921504I11	---	---	---
Sox1	MNC-00262-1	1.2016	0.901183	1.05139	GCTGAGGAAGTGACCGAGAGAAGAGAGTGGACAGGACTCACGGAAACACTCGAGAAGATTCTCTCAGTGCCATCCCCAGAGTGGCTGTGATAGGATAAGCCAAGTAAGGGTGATGTGGAAACCGTTGTTCCAAGTTAATGGTGATCGCGGATAAGAATTGTTTTGTGTTTCTGTTGTTGAGACAGGGAGGGCATCACTGTGTAACCCAGGCTTGCTTGGAACTCTTTCGTGGAGCAG	---	---	---	---	Chr18_77303458	---	4930520E11+4930500H09+4930485I03	n292545+n292510+n292361	AK015627+AK015663+AK015850	---
Sox1	MNC-00356-1	1.34767	0.729855	1.03876	ATAGCACTTCTTCGCCCTGAGCAGTCTCAGAAAGGAAGTGGCCATGGAATGTTGGCCTCAGTAAGGCAGAGGAGACACCATCCATGTCCCTTTCATTCTCTGTTTCACTGCCCTGTTCTGGGGCTCTGGATTCTGGGCTTGGAGAATGAGGATACACTATTTGACTGTCAGCCCTTTCTCAGACCCTCATACATCTTACCGATGTGAGTCCACCAGATTCGCAGCAGGGTGTGTCAAACCCAGTGGTACTTCTCATTAACACCTCTGTCTCATTCACAGTTTATCACCAACATCAGCAACCATGTC	ENSMUST00000091403	ENSMUST00000169929	125656170	NM_009712.3	Chr13_94711700	---	1110007C02	n413663	---	---
Sox1	MNC-00742-1	0.83075	1.24153	1.03614	GGAGAGCAGATCCAAGTTGCCAGGCTGATCTGCAAGCACAAACATTTGTCAAGGGAAAGCACAGGTCGTTACTTTCAGTACAAAATGGTTCTTTGCTATGGATGGATTCTCTTCTTCTTGCCCCATGTCCTGTTCCCAAGGACCGACTTCCTGCAGCACTGTGGTGGACTCTTCTATGAGGAGACAACATCTGGGCCTTATTCAATAGCCTGTGGTGGGTAATGTGTTTTGTCAAGAGCTAAACAGCAAATGGATTTAATTTCTGCTTAACATGGTCATAGTCATTCTGAAATGGCTACAGAAATATTCTCTGTACTAGAAAAAGGAATGGAACGTGGTG	ENSMUST00000170800	---	158508513	NM_022563.2	Chr1_171902525	---	9530036D08+9530001D12	n285782+n285585	AK035205+AK035414	---
Sox1	MNC-01083-1	0.980384	1.08237	1.03138	TTGGGGCAGAGTGAAGAAACCCAGTGGAACTGACATGATTACCTGAATGCGCTGAGGTGAGGCTACCGCAGAGTCGGCTGGAAATTATCTGGATGCGCGGGGAGGGGCTGGTAATCCCTGGAGATTCCGGNCACGAGGTCTGTGTACGTGGTACCTGTGGATGAGAACANGGGGTTCAGGAAGGCGCCCAGTGATTTCCTAACAACTACCCTTTCCCTTACTCTCTCTCTCTCTCTCTCTTTCTTTNTTTCTCCTCTCTCTCTCTCTCTCTCTCTCTCTCTCTCTCTCTCTCTCTCTCTCTGTTTCTTTCTTTCTTTCTTCCTTCTTTCTCAAAGGAAAGGTCTTATAAACTCCAGCCTGGCCTCTAACTATTGAACTACTGACCCTCCTGTTTCTACC…	---	---	---	---	Chr6_92089447	---	A430103G03	n281523	AK040496	---
Sox1	MNC-00391-1	1.08114	0.965994	1.02357	GTAGGTCCACACCGGAGAGATTCGCACGCCCTGCAGACACAAGCCCGGGCCAGAAGAGCTGCAAAGTACTGCGCCTTCTCGAGAGAAATCAGGGGCTCTGAACGTGGCCAGAAAATAGAGGAAAGGATGGAAGGAGAGAGGGAGGGGAAGGGCAGAGTGCAGGAATTCCGCACATAGAAAAATAAAAGGGAAGGAGAAGAGGGAGGGCAAACACCATGCAGGGATTCTGCAGGTGCACTGAA	---	---	---	---	Chr4_151236901	---	9230110K08	---	---	---
Sox1	MNC-01011-1	0.756265	1.23927	0.997765	GGCTGATCTTTGCAGCCTACTGTTGTAGATTATCAATCTGAGACCATCGGTCCTGAATGCTGTGTAATGCTAGCACACAAACTCTTCGGTAGTGCTTTGTGGTATGGGGCCAGCAGTGGGGCCTGTAGAGCAGAGGCGGTGGTATTTCCTAAGAGTACTGAAGTAGCCACAGCTGCTGTCACTGACACTGTTACCCTTGCTGCCATGTT	---	---	---	---	Chr6_53590733	---	9330172H06	n286481	AK034284	---
Sox1	MNC-01221-1	1.23747	0.757744	0.997606	TGGAAAGGTGGAACATGACATCCCAGCAGGAGAATTCTTCATGTTACCCTTCCCAGCCAATCCAATACCCAATTTTTCACCTACAGTCTGAAGAGTGGCAACAATGAATCTGCTCTCCATGAAAGGGCTGGAGAGATAGTTTAGCCTGTACAGTGCTTGCTACACAAGCTTGAGGACCTGAGTTCGGATCCCAGCAGTCATATCAAGAGCTGGCTACTTGTCACATGCCTATAGTTCCAGCTCCATGGGGGCATACACAGGGAGATCCCTGAAGCTCACTGACCAGTCACTCAAGCAGAACTGGTGAGCTCCAGGTTCAATGAGATAGCCTGACCCACCAA	---	---	---	---	Chr1_3455779	---	D130053D20	n272116	AK051499	---
Sox1	MNC-00495-1	1.24523	0.748224	0.996725	CCTCTGACCTCACCAGGGTAACACAGAACCATCCATACAGGCCTTGGGCAGCTGGAAATTTACACTGGTAGCTCTCCCATGTCCTAAGTTAGGAACTGGATTTGGATTGGCTTGGGTTTGACTCTTATTTCCAAGACTGGTGAGGTAAACACTGGATGGAGGACCCTCTAAGGCTCAACCTCTCTATCTAATTGTATATGGCCTTAAGAGAGATAATTGAGTTGGGTGGTGATAACTGGTCACTTGAGTTCAAGGCCAGCCTGGTCTACAAAGCAAGTTCCAGGACAGC	---	ENSMUST00000170305+ENSMUST00000170093	260099643	NR_024068.2	Chr2_26492799	---	2610002F03+2410046H18	n413674+n343822+n295287	AK028166	---
Sox1	MNC-01207-1	0.921693	1.06852	0.995105	CGCAGGCTCTGAAGACTTTTGAGTCTTTTCTGATTGGGTTTATTTGATAATCCTTCTTTTCACGGTGACCTTAGCTGAAATGAAGAGCCGTGAGGACCACAAGGCCCACGTTCCTGTTAGACGATTTAATCATGAGTCTATCATCCACTGAGAAAAACGCCTTTCATTCTCTGTCCATTTATTTGAAATTACTTAATGATTCAGGCATCTCTTATTGGGG	---	---	---	---	Chr17_63176667	---	D030009P16	n272887	AK050719	---
Sox1	MNC-00821-1	0.957994	1.00855	0.983274	ATAGCAGAAGCCTGCAAGGATGTTACCAAAAACTAAAGATCTTCTACTGTAATGAGTTAATGATGTCCATCTTTTAACCAGACTACTAGTAGTATACTCTAAAACTTCCTCAGCACTTGGGGCATTCTTCAGCTAGCTTGAGAAAATCTGCTTGCTGTACTACTCAAGTGGTTCTTGATAGAAAAGGCAGACTCCAGTATTAGGTTTGAAGTATAATAATGGTGAGGGATCTTTAAGACTCTGCCTGCCATCATGGCACAAGAACACACAGAGCATCAGATCAGGACTTCTGTTACTACTAACACTTACTGAGTTGGTTCTTTTCCTTTTCCAACAGTCAGGATTTAAACGCTTTTGTTCTTCAGCCAAAGCCTT	---	---	---	---	Chr12_32613139	---	D030062G19+9230011O21	n272536	AK051054	---
Sox1	MNC-00978-1	1.34935	0.615702	0.982524	TCAGGAGACGCTCACTTTCATGCAATTCTAGTTTCTTTTAATTTTATCTACTGAACACAATACTCTGTAACAGAGATATAAGTCTTCCATTCAGAAATGCCAGAGGGTATATCTGAATTTCTCCATAAAATGAGATTCAACTTTGTAGTCTGTGCAGAATATGTGGGGAAAAATGATGTTTTTGTGTGTAAATAGAATGTAGCACATAGACTATCCAGAGGCTAGTTATAAGTACTTAGCACACTAATGCAGTGGCTTGGGCCTCCAAATCCACACTAGTCCCTGCTTAAGAGTTCTGGAACGATTCATTTTTACTTTGCTGTGCCCC	---	---	---	---	Chr6_111514737	---	6330570A01	n289311	AK032068	---
Sox1	MNC-00740-1	1.38164	0.582846	0.982243	AGATCCTGGCCAAACAACACACGGGATTACTCTGAAACCTAATCTTGGTGTTCCTACTGGATTTCCTTTTTTAACACCATGGGAGCCAGTAAAAATGTTCAAATACACTGTTCTTGTGCCTTTTAATAGACCACAGTGCCAGTTAAACTAGTATTTTTGTTGTTTTGGGGAGTTATTTTCCTTAGGGATTCAGCCAATATTATAGTAATGATAAGGCTCAAAAGCTGTTGAGCATAGCCAGGGGGCTTCTGACTTAAGAGAAAGCCTGCACACCGAACTGTAACAGTATGGACAGTACAGGGTAACTAGAGGTGGCATCGGG	ENSMUST00000107773+ENSMUST00000107772	---	144922650+144922727	NM_021883.2+NM_173033.3	Chr4_46128424	---	9430057C23	n286046	AK137060	---
Sox1	MNC-00222-1	0.401858	1.53879	0.970322	CAGAGGTCAAGGGTCAGGAATGGGTCCAGCTGTGCGCCTGGAAAGGACCCAGCGTGCCCACGCTCCCGGCAAGCCAGGACTCAAACATCCCCAAAGGGCGTCCGGGCTGATGACGATAGCTCCCAATCGCCCTCCAGACGCACACTGGCAGGAACAACCGGAGGGACTTCCCTGACCGACCCCGCGTTTGCTCAGCTTTGAATTCCCGCTCTGTAGATCTGTCGCAATTTAACCAGAAGTCACCCTGGTGAGGGGACAGTGCATGGAGCTGTTTGAGA	---	---	242117911+242117910	NR_027894.1+NR_015487.1	Chr3_115584737	---	A930005H10	n343866+n343865	---	---
Sox1	MNC-00836-1	0.467029	1.47086	0.968946	TGGTTGGAACCAAATCTTCCCATGGGGTATGAATATGAAAGCATTAAGTGTTCTATGATGAAGCCACTTCATATGTTTGATTTCTAAAGTACAATCTACCTTAGTTTGCTTGAAGGAGATTATCTTTCCCATTCCGTGGTGTGCTTTCAGACATTTCCATAATGCAGAAGCTGACCGTGTCCTCAGAGGCATCCCTTCTGTCTCACGTAAAAACACAAGGAATAAACTATACCATCCTTACTCTAAAGGGTAAACTATTGAATTGTAATAACTGTATATTTACAAACAGGTTTATAAAAATATTTGTCTATCAAATTAATAGTGAAATAAAACTTTATGAGGTTTGCAAGGAAGAAATACGAAAGCTACTTAAAGTGGCTGATCTATTTCATTGCCTCT…	ENSMUST00000111749+ENSMUST00000111748+ENSMUST00000077160+ENSMUST00000038815	---	341926307+341926305+341926304	NM_001243163.1+NM_001113559.2+NM_011444.3	Chr6_143777512	---	D930008F11+A730017D01+5930436K19	n421626+n290031+n279837+n269577	AK031243+AK042703+AK086149	uc009eqi.1
Sox1	MNC-00687-1	1.55543	0.380287	0.96786	CCGGTTGTTTCGTTGTTCTTGAGCAATATTGACTAGCTAGGTCAGACTACATTTATTCAAAAGTTTTCTGGCACCTGAGCTGCTCAGATAACACAGCTGACCAGCTGTCTCTATCTTGTTCCCTACTTCAGTATTGTTCATTGGTATCTGTTTTTTACCCACAGGATTCTGTTCTTGTTGGGATGGAATGAAGTGTCTTCCAGCTCTCTGCTTCTACTGCAGAGGGCAGGTACTTTGGCAGTATTTGCCTTAGGATCACATTAGTGACAGACTCAAGGATGAAGTTGTTGCTGTCATTATGACCCTGCACTGCTCTTCTGGTCTGTGAGTAAGGAGTGAGCAGAGCTTTCCTTACCTCCTGGACAGGTGGCTTTTTAACATCATTGTGAGATGTAACCT…	---	---	---	---	Chr2_180454232	---	E130104H14+4833420G11	n293426+n268246	AK076477+AK143107	---
Sox1	MNC-00892-1	1.07721	0.809495	0.943354	GGGGTTCCTCTTTGAGCTTCATCAAACCCATGCCAGCTTAAGTCCTAACCGTGAATTAGACTTTGGCTGTTATGTTAATTATTTGAAAAGCCATTTTCCAGATTTCATTCAAACATTTCTGATTTCTAGGAAAGGCCGATGCGTATGTTGCAGCTCGGTTTTATGCAGACTAATGACGTTAAAAATATTTGAGGAGTTCAGATTCAAATCAGTGGTGCCTGTTCTTGCCTAAACTGGTTCCCA	ENSMUST00000091201	---	156231050	NM_172595.4	Chr13_114945806+Chr18_7846649	---	A430089I20+E230007B01+D330001P22+D030049G02+C230032K13+A430036I03	n281652	AK040374	---
Sox1	MNC-00159-1	0.237331	1.64066	0.938993	GCTCAAGCATGCACACCTAACCTCTGCTTAGGACAGGGAGGCACTAATCTGCTTCTGTGCACTTGGAAGGGAACGCTGGCAATGCATCGAACTCCGGGGGATGCATTAGTAATGGAATTTTTTTTTCTCACTCTCAAAAAGGAAATCATTTATGTGGCCGCTGTCTAGAAGAATGCAAATAGACATTGGTTGTTGTTTTCTAAGTTAATCACTGAGCAGAACATAAAAGAGAAATACCTTAACAACTAAATACCCGAAATACCTACTCTTTACATATCTGTAGACCCAGTGTGATCTAATTCAATGTAGGTCACCTTGAAATTGTGTTGCCCT	---	---	---	---	Chr2_92146857	---	2810427C15	n294699	AK013171	---
Sox1	MNC-00415-1	1.02669	0.808417	0.917552	TCACGAGCTCCCTTCTGTTTTGAATTCCTTGGAGCCCGTCTCCCTTCATTGGACATACAACTGTATGCAATCTCAGTTTTGATACAACTTTCCCAGCTTGTGATGTATATTTCTCTAGTTTTCTTTGAACCCCCCCAGTGTGAAACATATCTAATACAACGTTTTGTACTCTTCATGACACATAGCTGTCGGGGATTCAAATCACAAGATAGAATGTAATACGCCCCGGGGAGTGGGTGGACCCCATATACCCTTGA	---	ENSMUST00000155013+ENSMUST00000154631	---	---	Chr19_29561510	---	A930007I19+A730054K01	n419561+n279537+n278603	AK043087+AK020826	uc008hdo.1
Sox1	MNC-00482-1	1.41553	0.417426	0.916476	TGGAAACCACAACATCCTCAGGGAAATTTTGCCACTATGCAGAGGAATTCACCCCCTGTAATGCTGGATGCTGCTGAACTGTATCTCCACTTTAAAAGCATCAGTACATGTATGGAAGGCCTGAAGGGATCCTCAGGCTTGGGAAATGGTTCATGTAATGGACTGGTTTCTGGCTACCTCCTGCCACCACCTTGAAGGAACTTGTAAATCTGTCTCCTGTGGATGCTG	---	---	371876225	NR_045856.1	Chr8_31685139	---	4933433F19	n291236	AK017038	---
Sox1	MNC-01362-1	0.848132	0.978773	0.913452	AATGGGACTCCAAGTGCAAGAGGCTCTACTGCTGTGGTCTATTCCAGAGCATCCTTGGAACACCTGGAGTGAGAAGAAACCAGTAACTAGTGGACTTGTGAAGAATCTTGGCTTCTTATGAAGATCACAACTGTTGGCTTGCTTTCTTTCTTTGGAAAAGACACTATTCTAGGAGCACACTTGCAAGAGAAACGGTGAAGGGATCATGGAGGTAAACCTGCAATGTTCTTCTAATTTGCTGAGGTCATCTGGAGTG	---	---	---	---	Chr1_15441273	---	E530004G12	n267132	AK089124	---
Sox1	MNC-00795-1	0.428972	1.38316	0.906066	CATTTGGAGCTTGAGGGGTAAGGGTTTGTAAGGTGTGGTGGCAGTTAGGAGGCTGGGGGAGGAGCGGCAAGTCAGCCTGTGCTACGCAGACAGACCCTGACAAGAAGTTGGAATGTAGCTGGCGCCACAGAACTTGTCTAGTATGTGCAAGGCCCTGGGCTTCATCCCCAGTATCTAAAGAAAATGCAAGCATCCTCAGGTGGAATTCCTTGGA	ENSMUST00000115836+ENSMUST00000090399	---	154146208	NM_001003918.2	Chr16_8689220	---	B930099F18	n276016	AK081195	---
Sox1	MNC-00966-1	0.837777	0.969002	0.903389	AGCACCACATAACCCTGGAGTTGTGGTGTACCCGGAAGGTGGAGGCAGTAGGAGCAGTTAAGGCCAGCTTAAGCTACTTGGGACTGGTTGAGGTTTAGTCAACAGTGAACAAACAAACAAACAAACAAACAAAAATGACAGAACTCCCTTCTTTCTTAACTTAGGACATCCACATCATACTGTCCCTAAAGACTGCCTTCTCAAAGTTCAGCCAGGTGTGTAGAAACAAGCTCAGGCTTTGAAATGAGACAAACTGGGAACTCCCCGACTGAAAACAGGAATGGCAACCAAAGGCCAGAGACCTTCGCTCTTTGTGTCTGCAGGGAATATTTTCATTGCCCATGACCTGTACTTTGCTGTGTTGCTTTGAAGG	---	---	---	---	Chr9_31086964	---	4930517E14	n292394	AK029733	---
Sox1	MNC-00271-1	0.347865	1.42257	0.885215	CGAATGCCTGACAGTCTTGAAAGGAGATTGAGAACTTTTCCTACTTTGCATGATCGTGTTTCCTGCTTGGTGTCAGTGACTCAGAGAGCTCTTGATCTCGAGTTAGTGGCTTTTCAAAGTTTCTTGTATTTTCTTCTCGGCTGGGTGCAAATCATCATTTTAGATTTTTGACGCTTGTACCAAAAGAGAAGTTGAGGAGATCTTGAAAACACCAGTAACTTAATTTTGCCGTCGGTTTAGAAGTTGAGTGGGTGCCCGCTCACAGGCAGTGGCTTTCTGGCCACAAATCCAAGGGACCACAGACTTTATACAGGGAAATGGTCACTTCTAGAGGACAGTTCACAGTTTATCAAAGGGAGTGCCACC	ENSMUST00000167822+ENSMUST00000053699	---	124487340	NM_177608.3	Chr2_125563866	---	3110001I20	n294264	AK013949	---
Sox1	MNC-00471-1	0.343221	1.41363	0.878427	GAATGTAGCGCCCATTCCTAGAACCAGTAAGAACACTTTGTTGACCCCAAAGTTGAGACGGAAACTAATTGAACAGGGGCTTTGGTACACATGAGGGCTTTGTGGCTTTTGTGAGACCCACAGTAGGTCATGATGTTGACAAGGTAGGAGAGCCCTTGAAGGACCTGAGTGACTTATCCTGCATGTGAAGTGGGTTAGTAAAATGCTAAAGCTGTCAGACGGGAGAAA	---	---	---	---	Chr5_147054771	---	6030446M11	n289844	AK020066	---
Sox1	MNC-01046-1	1.39641	0.356805	0.876609	ATGATCATGGGCCTTCAGAGTATAAGGTGGAGCCATGAGTGAGCCCTGGATAGAAGGCTTCCCAAGTCTTTCTTCAGCATACTGCAGAAATGGGACATTTCTGGTTCCCTGTCCCTCCATGAGGAAGCCAGAATCCCTCAGTGAGGACTCTCCTTAGACATTCAGACACATTCCCAATCTCCTGAGGCTTCTCCTATTTGTCACAGCAAGCAGGG	---	---	---	---	Chr3_89478417	---	9930111E19	n284461	AK037085	---
Sox1	MNC-00422-1	1.80426	-0.0624538	0.870902	GCTTTGGGATTGCAGAAAAGGTATTTACTATAGTATCTAAGTAAAGTTCCCTACAAAAGAGCATTTTCTTGATTTCTTAAGGATAGAAAGACTAGTGTGTTAGAAGGGATATGCAGCATACTCAAATTATCCAGAAATAATATAGATTATGCTATATTTCTCATTGAATTCAGTTGATAAATTGTAGTAATTGTTGAAAAATTGAAAGTGAATAATTAAGGGCAAGCAGATATTAGTTTATAAAGAAGCTACAATAGTCACAGAGGCTGTGCTTACAAAGTTAGGGAACCAAGAATGCCGAGGGGTAGAT	---	---	---	---	Chr16_77655070	---	9530003O04	n285757	AK020539	---
Sox1	MNC-00522-1	1.64916	0.0926435	0.8709	GAGAGGTGGGTGTGGTGAGTGGCAAAGGACAGCGGGACAATGACTTGGTGTGGGACAGAACCCATCGGCTCGTTCTTACATTTGCCAGACTCAGGCGTCGGTTAACTGAGCTAATATTCCACTTGCTGTGCACTATGTCTTCCTTTCGATGAGCTGCATCTTCCTCCTGCTACTTCATCAACACTAAACTACCGATCAGCTCATGTGACAGCCATCAGCTCCTGCTTGTCACGTCACCCTCTTGTACTCTTTGGTTTCCGTTGATTACGGCTCTTCCACCCACAGACCAACCCTCAAGT	---	---	---	---	Chr15_75867914	---	4933407E14	n291429	AK016717	---
Sox1	MNC-00807-1	1.23689	0.488007	0.862449	GCACTGAGCAGGAACATTGAAGAGTTGGGTGGTCGCACTGGTGTTAGCTGAAGATGGGAAAGACTCAAGCCATTGGGGTAAAGATAACCAGATTGATCCAATTGGCCATGGGAGCTTAGGCCATAGTCTTGGAAGTGAGCAGGACAAAGACCATGTTTTAGAGATGTGATAACTTCCTAGGACTAAGTTTACTAAACTACACTGAAGCTATTATACTTTCTAGATCAGAAAAATTATACACTACAGTTGAAGAGCTGAATTCTACTATGGATGGATGTTGTGAGCCCTTGCTTGGAAGCCTTCACCGTCTAGCTTCCCCAGGGTAGGAAAGGTCTCCCACATTATGCAATAATAAAATCAGCATCTGGGTCTTTGCAGCTGTCAGTTGTTCTTTAAACT…	ENSMUST00000093162	---	124286822	NM_001080930.1	Chr8_112251568	---	C330011L24	n273840	AK082766	---
Sox1	MNC-00272-1	1.55747	0.165257	0.861362	AGGGCAAGACTCACCATGTCACAAAGCACACCTTGTTAGGAGAAGCACATTCCACCCCACCTCAGCAGCCACGGCCAGCCTTCTATTGAGCCTCCAACTGTACAAGGCCACTGTGATGTCACATAGTAACCATAGACCTGGTATCTGCCAACCTACACCCCAACTCCTCTGTCAGTGCACCCATGCTTGGTACCCAAAGCCCTTCCCTGGAGTGCCTACGCTATGACCACCTCCCTCACCATTATCTATCAAACAAGGTCCAAGCCACAAC	ENSMUST00000103112+ENSMUST00000103111	---	---	---	Chr2_160594779	---	9530010N21+M5C1003G16+5830436K02	n285709	AK020553	---
Sox1	MNC-00871-1	1.89774	-0.198424	0.849658	GATTGGCAGGCTTTTAACCAAATTAACCCAAAGATGAGTAAGATTGGCTTTTAACCAAACTAACCCAAAGAAAAGGATAAAGAGCAGGCTAGTAATTAGCCAGGAAGGTGACATTACATCTAATTGTGTGCATCCTGTGACAGCAGAAGTGACAAAGGCGGCAAACACATAATTCCGGAAGCAAATAGAGTCCACTAAACTAGGAAATACAAAGAAAGTGGTTTGAAATTTTCTTTTTGAATACAAAATTTTGAATTTGTATTGCATGTGACTGACCAACGTCAAACCCAGATGAGG	---	---	---	---	Chr2_174102531	---	D030028H20	n272757	AK083486	---
Sox1	MNC-01356-1	0.934401	0.763151	0.848776	CTGGAAATGACCATCCATCCTCTTGTCACCTTTACTTGATGTCAGCACCAACCCTGAGGGTCTTCCATCCTGAGTGTTGTGCAAGCTCCGGGGTTGCCCACCTCCTCAGATCTACCCCTCTTCTCAGTAATTTTTAGTTATCTATGCCTGTGAGTACCTATAATAGATCTAGGAGATAAGATAGTTGAAAACTTGGCTTTGCTCTGCTAACACTGCTTTGCTTAGCACAGATCCCAGATACAAAGCCTTCCCTGGTATCCTCAGGAGGGTTCTTTCCAGGACCACCCCCTTTTAGATGCCAAAATCCATAGACTGTCAAGTCTCTTATGTAAAATGGTGTAGTTAGTATTTGCATATAACTGCACATATCTTCCTGCATACCTCTCTGGG	---	---	---	---	Chr6_128009585	---	E030045D06	n268518	AK087328	---
Sox1	MNC-00116-1	1.05292	0.644452	0.848688	GTGCAGTTTCTGCTGGTGAAGGGCAGGAAGAAGGGCCTAATCGCACGCTCCAAGACGGTGAAATATGTTATCGGAGACTTGAAGGGTCTGCACCGGAAGATCAGCTCAAGGGCCGCAGAACATCGCTGTACGTTTTTGCTTCCCAGCTGAAACAGCTCCATCGCAAGCACCACACTTACATCCTGACCAACAGGTTAAAACCTCTTGAGGGGTTGGAGGAGGATCTGGGAAGAGATGGCCCCAGATTAGGACTCTTAGTGATGATCATGGGTCTTATCTACATGAAAGGTAATAGCACAGTTCTGGGAGATGCTGAATTGCTTGTAGGGTGCTTCCATCAAAATATCTTCTTTGGTTACCCAAAAAGGCTAATTATGGAAGGGTCTGTTCAGCAGCGAT…	---	---	---	---	Chr16_21332723	---	6430590I03	---	---	---
Sox1	MNC-00958-1	0.99592	0.688374	0.842147	GCCTTCACACGTGAGCACTAGGCCATCTTAGCAGAACCCCCATCTGGCATGCCAAGTTTCAGGAGGATTGGGGGGAGGCGGGTGCAGGCTTGAGAAGAATCTGGGTGTGTGGGTATGTGTGCACATGTGCATGTGGGTGTGTGTGTGCACATGTGCATGTGGGTGTGTGTAAGTATGTGTGCACATGGGAGTGTGGGTGTGTGTGTGTGCACATGTGTGGGTGTGTGTGCACATGTTTGGATGTGTGCACATG	ENSMUST00000114863+ENSMUST00000114859	---	113461985+113461983	NM_001044719.1+NM_001033279.2	Chr17_27888582	---	C330016L02+C030010A15	n275940	AK081219	---
Sox1	MNC-00110-1	0.913572	0.754612	0.834092	AAGAGCCAAATGAAGCAGGAGGCGTCCAGCCGCGCAACTGAGGGATCAGTGTGCTATTGTGCCCTCATACATCACTGTCAACTTAATTTGTTGTGCCCAGCGGCCGCCATAAATCTGCTCCTTCACACTTCCATCCGGAACCCACAGACACCACACAAGACAGTGTAAGGTGGACTGCTGCACAAAGGCAGGCACACCCTCTGCTACGAGTACGAGCTCTGAGGG	---	---	---	---	Chr12_109357477	---	4932441P12	n291516	AK016564	---
Sox1	MNC-00627-1	0.642187	1.0219	0.832042	GTTGCTGGGATTGGAGTCATGTGAGCTGGTGGAGCTGGCCTGAATCCCTTGGAGGGAGTGTCGAGGCGCACAGCCTCTCGAGAGGCTGAGCATCAACAGGACTACTACAGTGACTGGGATCACTACAGCTCGTTTTCAATATTTAACAAAGTTGCTCAGAGTCTGTCTGGCAATGGATGCTGGAAGTTGGCTGAGTCACTGGGGCTGTCTGCCGCACCAACTGCACAGAACATGCTATGTATCGGCTTGGCTTCTCCCAGCATACTGAATGGACATAAGTCAGAACGTTTCAAGAGACAAGAGAACGCCTCACATTCCTTAAACTGTGGACCAGGAAGTGG	ENSMUST00000152524	---	332164807	NR_038162.1	Chr2_13992156	---	4921530L18	n293196	AK014986	---
Sox1	MNC-01261-1	0.433439	1.21424	0.82384	TCACCATTTCCGACGTTACAATGAAATCTTTTGAGATTCTAGTCACATTTCTAAGCAGATGTACCAAATTACAGCTTAAGACTTCTGCTTGAAATGTGAAGTTCCAATTAGTAAAATATCTGGGGTGGGATGGGTAGCAAAGAAGGACCTGAGAATACATAATGCCCAAAATAGTTTGCTATCTCCTTGTTAACATTGCTCCCACCCAAACTTAAC	---	---	---	---	Chr6_33640473	---	E330009L08	n267683	AK054278	---
Sox1	MNC-01040-1	1.21786	0.412512	0.815184	ACTTAGCCTAGCACCCAGCATATGGACAGTGCTAGGTTGTTGGGTTAAATCTCCCCTGATCCCACCCATCTTGTCCTTACTTCTGGCTGTATCTGCTTTGCCACAGATGGGAACACCCCATTCTTGTGTAGGAAGCAAATCTTTCAGCTTAGCAGGAAAGAAACATGTGATGTTTCTGCCACCCCTAGTTGAATGCTGTGCCCATCTCACAATAGGGCTTGATTTGGGTCATTCTATCTTCAACCACACACAATGGGCTCCTCTGAC	---	---	377834864	XR_140510.1	Chr2_101978605	---	9930020O12	n284586	AK036873	---
Sox1	MNC-00275-1	0.526705	1.10335	0.815026	CAGGACCAACGGTGTCTTTTCATCAAAGAACGGCAGAACAGCGTCTTTTCACCAAAGAACAAACGACTGGGAGGTGGAGGCAGATGCTCTGCCTTGGTCTCAGTTACAGACTCGGAAGTTGAGGGCGACTTCGGAGTCACAGATTTGGTTGTCACCAAAGTTCCTTGTCTCAGCGACGAGGGGCTGCCTTAGACGTCAGGATGAGGAGACTTCAAGCTGGCTCATTCTATCCTGGTAGAAGGGAAATCCAGGC	ENSMUST00000155432	---	---	---	Chr13_23404956	---	4930557F10	n292032	AK016161	---
Sox1	MNC-01165-1	-0.332878	1.96283	0.814977	GAGGATCCCACTGGAAACAAGTGTGACTGGTCCCAGCCCACCCAGCTCACAACTCCCACGCCCAGGGCATGATGGACACTCAGGTAGAACAGGTATGAGAAAAACTCTAAGTGTGTAATATCTAAGACAGTTAATCAGAAACAGCTATCATGGAGGGTGTGAAGGAATGTTCTGAGATCAGCTCCAAGGGCCTCTTCAAGCCCCACCTACTTTAAACAAAATATAGTCAAAGCCCACTAACTGCTGCCTCTTCTGGTCATGGTAGGCAATGACAGAATTATAAAGCCAACTCCCACCGTTTATTTCTGAACCATCTTCCTTGGTCTGGTCAGTGTAATTGAAGAGGAGAAGTGTCAGTGATAGAGGGAAAAGAGCATCTATCCCATCAACATCTGTATA…	---	---	---	---	Chr10_85791391	---	B930095M22+C130040H19	n276041+n275291	AK047590+AK048207	---
Sox1	MNC-01186-1	0.674491	0.954492	0.814491	TGCTCCTCAGTGGAACTTCACGCTTACCTTTGAGTATTGGGTTATTATTTATTATTATTCCTCACCTGGCCTCCGAGTCCTGTTCTGGCAGAGGTTCTCTGTTGGTCACTGTGCACACAGTTTCTAGCATATATTAAACAATAAGAGTTGAGTTCATCTCAGTCCTAGGATAATACTTTCAAATAAAAACAAAAATCTGGTTCTTAGTTCATAGGCACATTTTAGCTTTTTTGTAGACATATGCTCCAAATGTCTGCTCAAATTTGCTGG	---	---	---	---	Chr1_157817645	---	C130058N19	n275069	AK048422	---
Sox1	MNC-00999-1	0.427071	1.18036	0.803715	GTTGAGAAGAGGGCCCAAGTTCTACCAAGTCTGAACTGTAGCACAGGAGAGTGTCCTTCATTTAAATATTTAAATATTAATGTTTTAATTGTATAGGCGGAAAACTTCAATGTCATTTTAAGGATAAGCAACTTTGCTTGAAAGTCTTTGTTATCAACTTGAGAGTTTTGTCTTGAATCTTAACATCACTGGGGAGGAACACAG	---	---	---	---	Chr18_84634842	---	9230112E12	n286857	AK033809	---
Sox1	MNC-00250-1	-1.28768	2.88638	0.799349	TGGTATTGCAGTGGATGTGCTTTTAGTGTATGAGAGCTCATTGTACTGTATATCTTTCTGGCAAACCAACTAAAACCATCTCCTAAGACTGTCAATTACTTGAACCAAATCAAGAATTCTATAAAATCATTAACTCATCTAAACAAACAATTCAAGAAAGTATATCTTCATATTGATTCTGCACAGAATCTCCTCTGTAGTGTGGGCTAGTGCCCAGGAATCAACCAAAACAGACTATACGTGGAAAGGGTCGTTG	---	---	---	---	Chr1_193360202	---	D130036P12+9430037O13	n286116+n272217	AK020458+AK051342	---
Sox1	MNC-00935-1	1.77193	-0.180544	0.795696	CAGGCAGAGGCTAATGAAGGGGTCTGGTGCCTCCTCATCTGGGATGAACACCTGACTGTGGCGCCCACCCTGGGCACAGAAACCTAGATGGGCAGCCAGCCCAAAGGTCGCCGTTCTGAAATGCTTGTGTACCTGCCTGGGCCGGGTACCCTGCCTGGACAGCTGACAGGGCTTGAGACTGCACACATGGCATCCCGATTGCTCCGGATTCCTTTAAGGGCCTCAAGCTTATAAGATGGAAGGGAACTCATGTGGCCACACTTTCCTTTGGCGCCAAGAAAAATATCTCATTCCCTCCCACAGATCCTTACCCAGGGCTGCCCCATGCCTAAGGACCTCAGCAGTGATGGTTCCCCTGACT	---	---	---	---	Chr4_118242383	---	C130004B06	n275699	AK021161	---
Sox1	MNC-00150-1	-0.526234	2.08992	0.781844	GAGTGCTCTGGTCCCACAATTGAGGGTAGTTCGGAAGCTAAGAGTGGATTTGGAGTTCAACACCAGCCTCAGCAGCTTGTAAGCCTTATACAAAGCACACTTGTAAAAGTGTGGTTTTTGAAATCACATAAAGGACCCATTTCAAAAATAGGCCTATAGTGAATCGAAGTCCAAATTCCAGTTTATAGAAAATAAGGTAAGTTCTAAATGTATGTTACTTTACAAAACAACTGGCTAATTTTTCTTCAAAAAGTCAAAGATTTAGGTTAACCAATAACTGTGTTTGTAGTCTAATTAGATCTAAAAGAGATTTTTGACTAGCTGGCCATGGTGTTTCATGCCTGTTATCTAGACACATGAAAGTCAGGAGAATTTCCATGATTCTGAGGCCAACT	---	---	---	---	Chr6_38560426	---	9330153N18	n286611	AK020372	---
Sox1	MNC-00469-1	2.24224	-0.682441	0.7799	TTATGTGTGGGTGGAGCTGATACTAAAATCTAGTTCCCTAATTGGTTCTTGATTTGGTCAATAAAGAAGGTGGAAACCAGTAGGTCCCAGGCAAAAGAAGAAGCATGTTTTTAAAATTACAAGCAACAATTTTATTTTCAAAGTCTTATGTAGACAAGGAGGCTTCAGACTTGTTATTTAGCAGAACACTACTACTCAGTCACTCGTCCATCCATCTGTCCGTCCGTCCGTCGGTCCATCCATCCATCAATCC	ENSMUST00000129834	---	---	---	Chr10_80660802	---	2310050B05	n295417	AK009897	---
Sox1	MNC-01030-1	1.00165	0.538235	0.769942	TCTGCCTGCATAGAGCATTGCTATAACATGCTTGCATTAGTCTTGGAAGAATGTGTCTTGAGATGCATAAGTAAATAGCTCTAACAATTCTATATAATCATGATTCCATAGTGAATCTTGATGCAAATAGGCGTTAATATGTTCTCAACAGATACCAGCTTCAGACAAGAGACACAACAGGAAACTAAAAGTGACCATTTATACAACAATGTTTGCTGACATACATGGCTATTTCAAAGACAAAAATACTAGGCAGAAATAGAAAAACACAAATAGAAACACAAATAGAAAAAACCAATTAACCAGTGGAGTTTGTCATTACCAATGTCATCATTGCTTCCTGATTTTGGGTGACTCTTTTAAACCCGGCTGTGTTCCCTTCATTCAGCA	ENSMUST00000151949	---	309270687+309263392	XR_105714.1+XR_106974.1	Chr15_102774846	---	9530094A21	n424073+n285298	AK035706	---
Sox1	MNC-00104-1	0.250864	1.28511	0.767986	TTTGGGCCATATCTTTCTGGGATTTGTTTCCATGTGGCACCATTCTGTGGTTATCTTTGGAAAGATGTTCTGATTGCCTTGAGGATATGAGAGTGATGTGTATGGAGATAGAAAATAAGTAGGACTTTATGCAGAAAACATGGATTCTTTGCATGAATCTCTTGGTAGCATAAAGTAGCAGTGACAGTAAAGATATAGAGTGATAAAGATCCCTAATGGTCTCTTGCTTCAGGCTGCAGGGATAACTATACACACTCTTGATGCTTTAGTTTAAACTTTTTGGGATAAATATGTAAGAAAGCTGAGAATTTTTAAGTTTACAGAAAGAAAGGAAATGATACTTCATATGTTTAGGAACATCACCATTGAAATTCAGGGCAG	---	---	371122485+371122401+371122351+371122313	NM_001242365.2+NM_001242364.2+NM_001242363.2+NM_199009.3	Chr7_112520278	---	6530415H11	n288836	AK018340	---
Sox1	MNC-00615-1	0.434178	1.0922	0.763187	GAGACACCGTGACCATAGCAACTCATGAACGAAAACATTTCACTGAGGCTGGCTTACAGTTCATAGGTTTAGTCCATCGTGGTGACACGCGTGGTGGCCTGCAGGCTGACATGGTGCTGGAGAAGGAAGGAGCTGAGAGCTCTACACCCAGATCCACAGGCAGCAGGAAGAGAGGATGACACTGGGATTGGCATGGGCTTTTGAAACCCCATTGACACACTTCCTTCAGCAAGGCCACACTTCCCAATCCTTCCAAGTAGTACCACTCCCTGGTGACCAAGCATTCACTTCTCTGAGCCTGTGGGGGCCATTCTTATTCAGACCACCACACCTGTGCGCAGAAAGTGTATCCCATGGCTACTTCATTGACTTAGTCATGTCGTCTGGGTTACAGGG	---	---	---	---	Chr14_78220985	---	6330531I01	n289383	AK018224	---
Sox1	MNC-00290-1	0.981121	0.540844	0.760982	TTGTCCCATCACAACAAGGAGACACTATCATTAATCAATGTGATTAGATATGTTAATCTTAGAGTCCATACCTATGAGCATTAGGGTTGGAGTTTATTCTAGTAACAGCCTTTGTATAAAAACTATAAATGAATGGTAAACTATATGAATTAGTATTTTAAATGAATTAGTAACCAATAAATAATATATATATATATATTAATAGAAATGCACTGTCAGAAAGTTCATGAGTTCTCAATCTATATTAAAATACTTTCATATCTTACCCCACTGCAACCTT	---	---	---	---	Chr14_120796964	---	5430437C10	n290746	AK017401	---
Sox1	MNC-01271-1	1.41535	0.102926	0.759136	GCTGGGAAGACAGAGACAGGAGGATTCCTGAGGTTTTCCTGGCCAGACAATCTTCTAAGCGCCAACGTCAATGAGAGATCATGACTTCAGAGAGAAGGGAAGAGAAGACTCAGTGTTGAAGATCACATGTTGCTCTTTCAGAGGGCAAGTCAGGCTGTTCCTAACCACCTTCAAAATGAGTGACACCTTCTTCTGGGCCTCTTTGGATATCTGCACATACATGGCACACATGCATACATGCACACACAGGCACACACAGGCACACACGCAGAGAAAGGCATAAGTCAATAATAAGCCTTTGAAAAATGCAAGATGGAGAGTATTAAGAAGGACACCAAATATCCACCTCTGGTCTACACAGCAGTGTGAGTGTGCATG	---	---	---	---	Chr9_49490911	---	6430501M24+F830004L08	n289210+n266329	AK078200+AK156022	---
Sox1	MNC-00767-1	0.286293	1.22331	0.754801	TCTTGTCTCCCAGTCCCATCTGGGGTGCGTTTAAAAATAAAATCTTGTCGAGGGTGAAGGCACAGATCTGAAATTCTAGCACTTAAGAGATGGATGGATGACCAAGGCAGGATAGGATGACTAAGGGCGATAATCTTTAACACTCCGATTCCGGCAGGATCATTAGGAGTTTTACGCCAGTTTCAGCTGTGTGAGACCCTG	---	---	---	---	Chr2_164706093	---	A530023O20	n281310	AK079951	---
Sox1	MNC-01332-1	0.818434	0.674491	0.746462	CTGGATCTGCACCTGAGACATGAATTCAAGTACCAACTGCAGGTCTCAGCAGCCTAGGAATCTCAGACAAGTACTTTATCTTCTGTTGATATCTCAGAGTTGCTGTGAGTATCAAGTACAATACTTACTCCTCAGCATACCTGTTACCCAGCACTTAGCAAATGAGAGCAGAATTCTTTAAAGTCTGTAGTGCTAGATATGGAACTTGAGACCTGTGCATCTAGGCAAGCTCTCTACTACAGAGCCCCATTCCCCCACCCCTCAGTTTGTTAAGATAGGATTTCACTATGAAGTCTTGGCTGGCTTCAAACTCAAGATCTTCTTGCCTCTACCTCCTGTATGCTGGGATCACA	---	---	---	---	Chr3_87465265	---	D530020J20	n270501	AK085217	---
Sox1	MNC-00115-1	0.138649	1.34082	0.739733	GGACATTGCCTTTGACAGGTTAGGCCTTAATGTATATTAAACGATGCTCTGTGTGCTTCCCAAACACAAGCCTGTCTTGATCGGTAGATACTGTGGCGAGGCTAGCTCGTGAGTATTCCTTTTGTATCACACCAGTGTTTTAAAGTTGTGTGTTCGTATGTCTGCTGTGGTATTTTTAAGTTCTGGGAGAAGCCTGCTGGCCGTGTCAGCTCACGGCCATCAGTAGTTACTCAGTATTGCTGCTCCACGTTTCCCAGTGCACCTTCCATGCCAGGGCAGTGGCTGCGTGCGTGCAAGCCGCGGGAGCGCCTTCCCGCTCATTTTATATGTATTTATAGAAACCAAATGACCGCAGAT	ENSMUST00000111704+ENSMUST00000058538	---	---	---	Chr6_145768840	---	D330016F17	n271080	AK142231	---
Sox1	MNC-01162-1	0.344642	1.1312	0.73792	AGGAGGAGGAGACTGGCTTCTCGGTGTACTAGGTGAGGGGTTAGCCACAACTTACCAGACAGCTTGGAAATCGCACCTGGGAACCTAGAGCTTTCTCTTTCTGCCTGACCGTGACAAAGCTTTCACAAGACATCAAAGGTGAGCTGATCTCAAGGATTCTTTACACAGCTCCTTCTGGGTGACCCTCCTATTGACTGTCCTTCCACAGAGACCCAACATTTATACCACAGAGGAATTCTTCCTGACGCACGAAGCTTCCTCGGCACTTCCTGGATCACTGAGCTCTCTGACTTTGCCTGAAGTGCAATCA	---	---	---	---	Chr9_63023626	---	B930074D05	n276229	AK047472	---
Sox1	MNC-00243-1	0.979356	0.492671	0.736014	CACCACTGCCCAGTATCTCAAAGCTTATTAAGCTTTGCTAGGTAGCCCACTTGTGACTGAACTGTAATTTCTGTCTGCAGTGCAAGCTGTTGGTGTAAACTACTTGTGCAAGAACTACAGAGCTCAGTTAAAGCAGTTTTTGCTGGAGCACAGGCAGAGAAGTTATGCAAACTGAACAAGAGTAGCTTTATGTGGTGTTGTCAAAACATGCAAGTACCTTGATTTGGCTTAAGGAATCAAGTTTTTTTTTAGGTTTGGGACTTAGTGGGGT	---	---	---	---	Chr11_33050907	---	2610201A13	n295052	AK011855	---
Sox1	MNC-01169-1	0.914027	0.557489	0.735758	TTGCCTCAAATATGCCAGTGTTTCTATAAATGGGCATATGTGATGCCTCTCTTTACAAATCTGAGCAAACTAAACATCAGAATGAAGTTAGTTGTCAGTCTCTCCTCCAAGAAGAAGGAGCCTAACCAATTGAAGACGACCTCAACAGGTGGGCACGATAGCTCTTCAAAGACTCTGGGCCCTGCCCATAATTTGTTTATTATTTCTGTATTTCATAAGGTTACATTATAACCTCTCCAGGATCATTTGGTAGTGACATGAATCTCATGAGCAGATTAAGATGGTGAACCAAAGGCAG	---	---	---	---	Chr3_25676470	---	C030013H07	n275912	AK047699	---
Sox1	MNC-00851-1	-0.296986	1.76189	0.732451	TCCCCACATACCCCAAACTATTCATGTATGTGTGCATACACAGAGACATACCTTCAAAATAAATAAATAAAAAGTAAAAAAATTGAAGTTCATCAAAATATATTGTATTATAATTGTGTGTAAATCCCTCAGACCATAAGAGTCTTATAGTTTTGTTTGTGTATTATACATAACTGCTTAGCATATAGAGAATACTCAATAAGTATTGTGGGTTATTGAAATTAATATCCAAAAAAGGAAACCATATTTAAACAATTAATTTATATGGTTTCTTACTCAATATTTGCTAACGGCCAGGAAGTGATAGGCCATGGTTCTCTAACACATCGCTAACGTGTTCATATACGATAGTTTACTTTGTAATTCCTTTAACTATCCGTTGTCGCTAGTGAACTTGAC…	---	---	---	---	Chr17_85527988	---	F830007K09	n266259	AK156088	---
Sox1	MNC-01110-1	0.252029	1.20253	0.727278	GCCAGGCCTGTTCAATTTTACAAATAACACGTTTTGCTTGTAGTCAGGTAGGTATTGATGGTTGGTGCTTCCTTAGGGAACATATTTAGATGGCCACTTAATGATGAACAATGTAAATGACAAGCATATGGCTGAGTTGCAATGATGTCATCTTACTACTGAAATGGGCTGAAGAAAGAAGGTGCTGAGGTGGCTGTGATTACATTTAAAAATGACATTGTTTCTCTGTTTCCAGGGTGCT	---	ENSMUST00000171670+ENSMUST00000166221	---	---	Chr19_8798926	---	D030060F23+9830141O04	n284734+n272546	AK036616+AK051045	---
Sox1	MNC-01272-1	0.390523	1.04888	0.719701	AGATGGAGGAAAGGGTGCTTTGTTTTTATATGGCATGTGAAGAAAGAGGTGTCTGAGGGAGGTTTTGTAGGATACACGTACCTATCAGGAGAGTGTCTTTGGGGGCAGGTTGAGTGTTTCCCAGTGGCTTCTGCATGTTGTAAGAATGGACTGGAGGGGGAAGAAGCCTGGTGCCAAGAATGCACTCCAGCCAGCTGCAGAGGGAATTCCATCCCCAAATGTTGA	---	---	---	---	Chr4_133297790	---	6820423P17	n288460	AK078504	---
Sox1	MNC-00843-1	0.588031	0.83546	0.711745	GTAGGCTGAGGCAAGTGGAGGAAGGCCTAAAGACCAAGTGGGCCCTGGAGACATCCTTAAGTACATCTCTGGTGTCTGGTCCTTAAGTGAGGTAATCACACCTGACACACACAGCCAGGGAGAGGACCCCATGGCAGGAACTGTGGAGTCTGCACTGGCGGGCTGAGGAGGGGCCTGAGGAGAAGTGGGTGTGGAAGCCTCCCGTTGCAAGGTGAGTAGTTGGTCTCCAGGTGAGATGGAAGTAGAGGGATGGAAATGTATATTAAATCCCACAGTTGCTGGGCAGTGGTGGCACATCCTTAACGCCAGCTCTC	---	ENSMUST00000155390	256355097	NR_015472.1	Chr17_23888708	---	E030034P13	n268599	AK087218	---
Sox1	MNC-00874-1	0.848472	0.572787	0.710629	CCAGTGATTCCCAAAGAGGAGAGATTTTGTCTGGTTGGAGTTTCATCCGAAATGTCTAGGGACATTTTCCTTTGTGTCACCAAGGTAAGGGCATATGGTGAAGAGCCCTGGACCTACTGGGTATGGGCCAGGAACATTGCCTAACACCCAACAATGCACAGGAAGGCTCCTCCAGGGATGGAATTCTGCCACAGCTATGATTTCTTAGGGTCTGTGGCTTGAATGAGGATAGCACCCAGAGGCTCCCATATTTAAACACTTGGTCCCCAGTTGATTGTGACATCTGGGGAGGCTTAGGGGATGTGGCCTTGGTAGAGGACATATGGCAGACTTTGCTTCAGGTAAAGCCGCCACTTGCTGCCACAATGACCCAGCCAAAACAGTC	---	---	---	---	Chr17_12956319	---	D130094O12	n271784	AK051797	---
Sox1	MNC-00854-1	0.776476	0.636124	0.7063	AATGAGAAGCAGGCCAAAAAAAGAAAATAGCTGATAACCTTCAGAGAATAGTTCAGACCATTTCTGTGAAGTATTGTAAGGGTCCTCTGTGTAAGTGTTGGAAGTGGCCTTTGAAGGCACTTTATTGAGAGTTAAAAGAAAGACTGAGGACATTTTGGTTTGTATGTCCACGTTAGCCGTGTCCTAGAACTTTATAACTGACTATAAGGGCTGCCTCTGAAACAGCAGCTTTACTCGGGTGTGCATGA	---	---	---	---	Chr5_3567182	---	F830302G22+F830027F12	n265930	AK089810	---
Sox1	MNC-00841-1	0.549527	0.861432	0.70548	GGCCATCTTGTGGTGAGTTTATCAACATTCCCTTGTTCAGTTTTAAGTAGCTGGCACTACTGATCACTTTCTCCACGTCAACACAGCCCCCTACCCTTTGTTTTGTTTTGAAGTGGAAGTCACTTTTCTTTCCCTAGGTGATGTGGGCTGAAGTTCCCTGGAAAAGACACACTGAGGCTGATCTACCCGGTGATTGCCTGATTAGGGCCTCCTGGTTGGGGTGAGTTGGAATGATACAGATCCAGAGGCAGATCATCCTGATCTATCGATCTATCGAAAGTCTCCCTCCTAGCC	---	---	---	---	Chr17_71203680	---	E030022B03+C230073G13	n274109+n268766	AK082636+AK087031	---
Sox1	MNC-01009-1	0.436204	0.967095	0.70165	CCCATAAATGTCCCAAGTGCAGAAAACATAATACTGTGGAGTGCTCAGTCCTAAATGGGACATCTATATCAGTCCCTTCTCCCAAGGATTGGGCATCATCATGCACTCTGGGAGAAGGGGGAGTATAAGAGCCAGAAATATTGTACATCTGCATCGAAACAGTAATTTCTAGGTTGGACATAACATTGCTGCTGCATACCTAAAATGACAGGGACTCTGACTGCATGTATATGGACTGCATAAGATCAAGCTACCCAAATCCCAGAATGGGTAGGG	---	---	---	---	Chr6_77232517	---	9330170F08	n286497	AK034262	---
Sox1	MNC-00107-1	1.00273	0.381582	0.692155	TGGCTTAAGCACAGCCTTTTCCCATCTGATTTACTCTAGGAGTGAATCCATTTCTGTTATTTTCACATCACTGGATTTTATTATTGTTATTGCTGTTGTTATTTATTGTCTCAGACTGCTGGATTTAGGTAGCTGGGGCTTCAGGTATATGTCACAGAGCCAGGCTTTGCAGTTTCCTATACAGCAGTTCCATTTAGCCCTTCCATGTGCTTGGTGTTAGGTAAAAGTCATGGAAGATTCAGAATCCCATTTCCAATCTAAGCTCTTTTTGAGGTGTGCATTTTTGTCTTTAAAATTTTATGTGTCTGAGAATAGAAGAAAATTTCAGGGAAAGTTTCAGTCACTTGGAATGATAACACACATCCGAATTTAGAATGGAAGTAGATTTAATAATGTAAG…	---	---	---	---	Chr5_101243290	---	5630400M01	---	---	---
Sox1	MNC-00942-1	1.22372	0.144147	0.683934	AAGATCGCCAATTGGTTCTGGGTGGAGTCTGGGTCGAAATCTGTAAAGTGATTGGACAGTCAGGGGGCGGTACTTACCGCTAATCTACATCTACAGTGGGACTGGGACAGAGGCGCCGGTCCGCCTTGGCTCTGCAGAACCTCACCGACTTATGCTCTCCTTGCTGGGGTTGGGGACGTCTCTAAGTGGTTGCAAAACCCGCCAACTGCACTGCATTCTTTAGAAAAGTAGTCTTTCTTTGCTCCCCATTTCTCGGCTTCTGGAAATTTGTGTGGGAAAGTGCTGAAG	---	---	---	---	Chr4_125780808	---	1520401O13	n297098	AK018792	---
Sox1	MNC-01155-1	1.57906	-0.22751	0.675774	CCCCTGCACTCAGAACTAGCTGCCTTTACAATGATCCAGAAATGTCTTCTATGGAAAAGGAGTAAGAACTTGCCATCAATCACAGCTATGTGCTTACATGTAGTACTGTATGGCTGGGTTCAAAGGACACTGATGCATCCAGGACTGGGTAAACTTGACCAGATGTTCAGCTTTCATGGGCTCTGATCCTGAAATAACAAATTGACAGAGACATTTGCCAGC	---	---	---	---	Chr19_17290802	---	B830018G21	n276789	AK046830	---
Sox1	MNC-00680-1	0.718692	0.632624	0.675658	GCTCTGGCTCTGCTTTGCTATTAGGCAGCCTGATGGCGTCCCGACGGCGCGGACCAAAGGCACCTCCCTGGAAGGAGCACAGTTCTGTCAGGGACATTGTTTCTTCATCCGGAGGCACGTGTTCCTGGGAACCTCCAAGCTCTGGGGGCTGCCTGCAAGAAAGCTATGCTGCCTGGGGCCAGCCTGGGGCCCACAGCTACCTGTCTGTCACCAAGTACTGGGTATGCGCACACCAGAGTTAGCCTTTGTACCTACTCCGTTAAGTACTGATCCTGCCTCCCTTCTCAAGTGTTCCTGTGATCATCATCGTCACATGGCGACAACCTTTTAGAAAAATATTTTATTGAGACTGATGTGGTAATGCAAGCCTTTAATCCCAGTATGTTGGAGGCAAAAACA…	---	---	---	---	Chr11_120533861	---	2810441E16	n294667	AK028232	---
Sox1	MNC-00240-1	0.374061	0.969396	0.671728	TCCTTACAGGCACACAACCAGCATCATGTATCTTTCCGTTTAGCAGGGAGGGCAGCATTATTTGGTCAAATGTTTTTATTTTTGTCTCCTTAATACTTAAGACATTTGTTTCTGAAACACTAGGCATCCTAGCAAGTGTCCTTTTCTCCTTTCCTGATGAAACAAACAAACAAACAGAGAATGTTTTTCTTGTGAAATTAGGCTTTTACTCTAAAGCAGATTGGAAAGAAAAACCTCTCGTAGGCAGGTCCAGGGTGGTTGCTGAGATACATCGTTAGCTGTTCTCGCA	---	---	---	---	Chr3_130895050	---	6720418B01	---	---	---
Sox1	MNC-01378-1	0.836075	0.501877	0.668976	GGGATCTGAGCCTTTGACAGATGTTATCGCGGGGAGGATTGGACCGTACGGATTAGGCTAATTAGGAGTGGGTGGGAAAGGGATTGTAGGTGTCTAAGGATGTGCCTGAGAACTCAGTTAACTTCCTTCTTTGGCTTTTCCCTTTGCCCTTAACACATTTCGGGTTCTCCGGAGAATGCTGAAGATAAAGCTCCAGCACGCGACGTTTGAAGGTCACTGAACACTGCAACTGACCATTGCACTTCCTCTACCTGCTTGGCATGCTTTCTTAAAGAATGTCTTTGGTTAATGACTTCATGGCCGTGGAGGTGACATCACGCAGAAAGCCCGCTATGATGCCAGAGTTAGTTGCTTGATGGTCATTTGTGAACAGAAGAAATCTTGAAATTACAGATACTG…	---	---	---	---	Chr10_127774293	---	9030605P22	n287212	AK018538	---
Sox1	MNC-00215-1	0.880344	0.457551	0.668947	ACTTGTGCCAAATCGTAGGGGAGGGCTTCAAGAGCAGGAGCTGACACTCAGGTAAGTCGGTCTGAGTCAAGTCAGAGACTCGTCAAAGACATCACAAGCAGGGAAGGGTGATTGTATAAGATGGTAAAGATAAAAGAAAGTTACATTTCCACGCAGTGTCTTCTAGGACCTTATTCTGAAGACCTGTGTTGCTCTCTGGTTCCACTAGCAGCCT	---	---	---	---	Chr9_102531665	---	4933411K05	n291376	AK016774	---
Sox1	MNC-00518-1	1.34377	-0.0128716	0.665447	ACTGCTAGGCCACTGTGCTTCTTGGCTTAGCTAGGTACTGAGCATACTCCTGTTAGTCGAGCTGTACAGATGAAATATTCCTGTAGTGCGCCTAAGTTAAGGCCTTATTCCCTTCTCCTTGAGATTTTTATCAGAAAATGTATAAATGGTAATATGAGTGGTCTCCCCATCTCACAAAGATGACAAAAAATTTGATTTACAATGTGTTCTGTATTTTGAAATGAGTATGTTTATCTTATATAATTCTTTGATTGCTATTCATCAGCCAGTTCAGTGC	ENSMUST00000171143+ENSMUST00000046924	---	254675226	NM_001163567.1	Chr3_108774326	---	1600010D10	n297089	AK005412	---
Sox1	MNC-00601-1	0.584077	0.74236	0.663219	TGCTCCTTCTGCTTGTCCTTCCCGTCCACAGGTGCTAGAGGTGAGTCAGACAGTAGAATCTTGCTGTTGTTGTTTTTCTTTTTGTTTTGTCAGACAGTTTCTCTGTGCAATCTCTATTGTTGTCCTAGAACTTTCTAGGTAGACCAGGCTGCCCTATTACTCATGCCGAAATGAGGAATGTCCCACCTAGGTAACATAATAATTCTTACTGTGTTTACCTAGCATTATGCATCAAAGGAAGAAAATGCATGGCGTTCAATGCCCTTCTGAAACAGG	---	---	---	---	Chr2_34358341	---	4930414H07	n293007	AK015137	---
Sox1	MNC-00474-1	1.30788	0.00518103	0.656529	ACACCCAGTTTCCTCAATGCTTATATAGAATATATAGTGTAATATATCAAAAGCAAGACTTTGGTAATTGAAACAGTATATGTGTAGCTCCATGCTATTTTATCATGTGTACTGATTATGCAATTATAGAACTACCTCAGTACCACAGAGGTCTTGTTGATTTATACTCATCCAGCTACCATGTCCTCTGCTAGTCTACTACCCTAACCAACTTTTCTCCAGCTCTATAGTTTTGAGAATGGAAGCATGTCAGAAATAAGCATTGGAGATGTTTTTCACTCAGTGTAATACTCTTGTGATCTGTCCCAGTCATTGCATCTCTTCACTGCTGAGTGTGGATACACCATATTTTGTATAGTTGGTTTGCCTATTGAAGAGCATTTTGATTTGTCAAATTTG…	ENSMUST00000099985	---	157909785	NM_001109747.1	Chr10_29915980	---	C430014K24+2610036L11	n295075	AK011700	---
Sox1	MNC-00404-1	0.663569	0.642632	0.653101	TGGAGGATTGTGGGAGTTTCCTAGCCTGCCATACAAATGTCTCCAGTCAGGAGGCAGCACACAATACAAGTGTTCTGACCTCACTATGCTAGAGGTCGGAGGTTGACCTCAAGGTGTTCATGGTACCATGGTCCTCCAAAGGCCCTCTCAAGCATCCTTCTTCACCTCTCTCCAGCATCTAATGGCACCAGACATTTCTTGGCTTGTGGCCTCATCACTCCAGTCTCCGTACCAACCGCTCATTACTGTCATTGTATCTGCATCCCTTCTTATAGGGATGCCCAGCATCAGATTCAGGGCCATCT	---	---	---	---	Chr11_107124811	---	5830433D23	n290350	AK017965	---
Sox1	MNC-00060-1	0.437833	0.861876	0.649854	CGGAGATCCTCCTGTCTCTGCCTCCCACATGCTGGGATTAAGGTTGTGTGTCACCAGCACCTGGCATATGTCATCATTTTGTTCTTTTATTATGTAATAACTTGAGTGTTTTGCTTTTTTAGAGAACAGTGCCCTTTAAAACATGTTTGCATTCCTTGCTATCTTTGCTTTTTACTGGTTGCTTTTATAACATTATTAACGCAGTGGCTTAAGAAAGCAGGAGTTTGTTCCATTGTAATGCTCTCAAAGTCATTCTCGTGAGGCAGGGTTTCTTACTGATCCCTCTCAGTTAGCCTCTCAGTTAGCCTGTTTCCTTGCCTTTGCCAGCTCCTAGAGGCCACTGTAGGTTTTGACCTTTGGCCTTTCTCTCC	---	---	---	---	Chr11_86091178	---	2700033K15	n294925	AK012323	---
Sox1	MNC-01319-1	0.359626	0.934634	0.64713	TGCTGAGCTCTCACAAGGAAAGTTACACAGCAAATTGTCAATGGGGTTTAACATTCAAGTTTCCAAATCTTATGTAAAGGCTGCCATTGCCCATTGTTGAAAAGTAAAACATTTCTTACTCACTTTTGTGTGGCAGCATTGTCAAGTCTGAATTTGGGGAGCTGTAATTATGAGACAGTGTGGGTATGTAATCCCTATGGAAATCTTATGATGTTTGCTACACGGATGGAA	---	---	---	---	ChrX_166156588	---	D230003J18	n271749	AK084147	---
Sox1	MNC-01322-1	0.750711	0.533318	0.642015	GCCTCATTGGCAAAACAAGTGACATTTGCTTTCACTACAATGTATCTGCTATACATTTCTATCCAATCTCTGTTACTTGTTTTATTTGAAAGTATAGCTGGTATAAACAAAATTCAGAGTGCACATAAAAATAATTTTCTGAGGGCATTATATAGGAAATCAGTGTCATGACAAGAAATAAAGGCAGTAAACTTATTACAAAGAAAATCTGTAGAAATCAGTACTATTTAAGAAGGGACACCTTTGAAAGACTTTATTCATTCTTAATGCAAAAAATTTGAAATGAATGGAGTAATGGTGTTCAGCCTGCTTATTGAATGGCCGTGCAAGACTTCAAGCAATGGTTTAAATAAAGTCCCTTCAACTTGTGTGAGTGACTGGAGGAAGCGGGCTTTGAAG…	---	---	---	---	Chr13_83669702	---	D230008F10	n271684	AK084203	---
Sox1	MNC-00527-1	0.140764	1.13889	0.639828	GGCTACTGGGTTAAGGGACTTAGATATTCTAACGTTCTTCTTAGTTTAGAAGTCTTCAACACCTAGGCTGTTGTTAGTGGAGGAGTTAAAGCAAGATTTTGAGTAGGGAACTGATTAAATTAGTGGATGCTCCCTCTAGTAACAGATTTGCAAAAGCAATTCATTCTACAGTTATCATGGCTATTAGCTGCCTAAGGCTTATGAGAGTGAGTCTTACATGGAAACAGTTTGGATTAGTGTTTGTTTGAGCGCG	---	---	---	---	Chr14_7303147+Chr14_4697710+Chr14_5042670+Chr14_6288598+Chr14_79123881+Chr14_4914769+Chr14_7175175+Chr14_20314756+Chr14_7507383	---	2610027H17	n295113	AK011567	---
Sox1	MNC-00112-1	0.768156	0.498559	0.633358	GCCTCACCGAGAGTGGTAAGAACATGTCTGAGCTCTGCACCCATGACCTTGCCGTTGCCCTCTTTGTCAAACACACGAAGCCCCTCTAGGTAGTCCTCATATGTGCCTTGGTCCCGGTTCTTGGCCACTGCCTGCAGCATGGGCAGGAACGTCTCAAAGTCTACACGTCGGGACTTCAGCTCTGGCAATTAGATAGAGATGAGAGAGATCAACTGAGGTGTGGGATCCAGTGCAATTAGATAGAGATGAGAGAGATCAACTGAGGTGTGGGATCCAGTGCCATCCAACCCTACT	---	---	---	---	Chr10_127932102	---	5730437E04	n290604	AK017625	---
Sox1	MNC-00209-1	0.824501	0.421944	0.623223	TGGGGTCCTACCATGTAAGCAGTCTGAAAACCGATCTAAAGAAGCTGATTTTAATGCACATAAAGAATAGCAGAAAGCCAACAGTGGGGTTGAGGCCTGGCTTGGTAACCATTTCCGGGAAGCTAGCTACCCTGCTCACACTCCCTTGCTGAAGTGACTTGCTTCACTTTCACAGCTGTCTGAAGGTGCTCGGTGGTAGCCAAGAGTACCAATGGTCCAGACCGTCCAACGAAGCCCTGATGAAGCTCTGACCACAGGAGCAGACTAAGAGTCTCCTGGCCATCCACTCAAGTCTTTTAGGTAGACTTACACTTGGATCAACAACAACCCTCACCTGAGG	---	---	---	---	Chr15_6377155	---	5730435J12	n290609	AK017619	---
Sox1	MNC-00214-1	-0.180064	1.4023	0.611117	CTGGGCTGTGTTCTGACAAAATAATCTAGTAGTAGTATCCGTGTGTTAAATGTTTAGGGTGTTAGTGTTGGAGCTATTTCTTTTAGATGTATTATAATTTACTCATTAAGATCTTTTCCAGTTGGGCCATACTATTCATTAACTATATAAACCTTCCATGTTCTACAGATTCTGACACTGGGCTAGCTTGATTCTTCATGGTATCCTTACCCAGTACTGACTTCTGGCCTGTTGTACTTGAACAGTCTGTGTGAATATTCTCACCACCTCTTAGATTACACCTAGCATTCACATTTATGTGTTTTCATGACAGGTTTTTATCGAATCATTATAAATATTGTACATGATGCTAGAACACATGGGTGATCCCAACCTTCTAGATGGAAGATAAAGATGAAT…	---	---	---	---	Chr13_108605775	---	2900011L18	n294560	AK019313	---
Sox1	MNC-00220-1	-0.134127	1.35484	0.610355	TAGTCACCCTCGGTGGAGAGTGACCTTTTAAGAGTGCTCAAGGGATGACTAAATACGAATGTGATGACATATACGGATGAAAAATGCCATAATGAAGCCCATTACTTAGTATGCTAACCAAAGGATAATTTTAAAAAAGAAAGTAGTTCTATGGCGGGAAGCGCATAACAAAAAGGAAAGTGCTTTAAACCTCTCAGCGGTTGTTGCAGAGATTCTTAAAGATTGGTTACACGCAGCTCCAGTAAGCGAAAAGTTTACACTGCAGATGCTCTTCCTAAATTCACTGGTAACTTTATCCAAGTTGGGAAGACAGTTCATTGCTTCTCTTGGCACAATG	---	---	242117912	NR_027895.1	Chr3_115590226	---	C130088N13+9630014M21	n274732	AK081943	---
Sox1	MNC-01171-1	0.145615	1.06368	0.604646	TGGTGTGAAGGCTCAGTCAGGAAAGTTGTTGGCATGCGAAGACCAGAACTGTGTTCATATCCCTGGCACCCAAGACAAAGTCAGCCATGATCATGCATATTTGTTATTTCTGAACTGGGTAGAGGGAAAGAAGACATCTGGCTTCCTTGGGCTTGTCCTGACTGCCAGCCTAACGAATCCTGTGAGCTCAGTGAGAAGTCTTATCTCAATAAATAAGGAGGAGGGCAGAGGAGTTTCTTAGTGTTTACAAGGCTTGTCATTCAAGCATCCGGACT	---	---	---	---	Chr6_45993407	---	C030046L04	n275742	AK047803	---
Sox1	MNC-00889-1	0.407811	0.78155	0.594681	ATCCCAGCTGCTCCTAGACACGACTGGATCTATCACACGACTTCTGTGTCTACTGATATAACAATGATGTGATTAAAAAAAACCTATTCATTTAGTACAACTTAATGAGTTGAAGTACTTGTCTTCAGAAAAGCCAGCAGCAATTTAAAAAAATACACTTAAAGTAAGAGTTGGCTTAAGCCCTAAATTCCTTCCTGAACAGCCATGCAGCTAACA	ENSMUST00000163598+ENSMUST00000108246+ENSMUST00000035982	---	112734835	NM_177327.3	Chr4_19538218	---	D930011O12+B730024E11+9830160C20+8030445B08+6430508G12+6230411J22	n269528+n276828	AK086189+AK140411	---
Sox1	MNC-00547-1	0.807976	0.369122	0.588549	GGGTGTCCACCTATCCACAGGCCTTTTATGTCATTCCTGCAGTGATTTGTTGACCTAGACCACTCAGTGTGGCCTATCACTGATATCAGAAATATATCACACGTCCAGGTCAGGCATGCCTTACTGCTTAGAATGGGAAACAGCATTATTTCAATCAGGAGTTGACTATAATTCTTACTATGTTCAAAATCAGCTCCGGATCTGTGGTCCTTTTCAGTCACACACTAGCTCCATATTGGTCTGATTCTGAGCATGTTTTGAAGATAGAGCCAAGAATATGGTTGAGTTCAAAGTCAGGGCTGGGAAAGACTTTTACTAATTTTATACATTCCTATGTTATCACATCCTATCTCCATCTGGACAGATTGGCCCACTTAGGGATT	---	---	---	---	Chr15_34595092	---	9030408N04	n287242	AK018491	---
Sox1	MNC-00192-1	-0.804861	1.97851	0.586824	TTATGCGGATCCTTTGGAAGCTTCAGGGCCAGTAAATGTAAGCATGACATCATATACACGTAATACCAGCTCTAGTGCTCACTAGAGTAGCATGCTCACTAGAGCAGCACTGACAGGGTTTCTTTTCTGTTACACACCTGTGTGGGTCCTTTAGACCCTGACAGGCAAGGGTGAAATTCCTTTTCCCTTGCTGGATGTGAGTCTGAGCTAAAACTGTCACAACTAAGGAATGCAAAGACAGTGACTCATGCATTCGTTCCCAGCACACTTAACCGAACTTGGTTCCTGATCTAGGGACTAGAATTCATGTTCTGTGTTTAGACAGCCCTAGAAGCCCAAAGCACGACTTTGTTTACCTCTTTGCCCAGGTTGATTGTCCGAGTTGAGCAG	ENSMUST00000094251	---	---	---	Chr2_178157920	---	9030418K01	n287231	AK018518	---
Sox1	MNC-00769-1	0	1.16605	0.583025	ATACCAGAACCCGTCACAGCCACAGAGAACACTGAAGACATACATCCCCAGTGAAGGGCATCATTACCTACAAAGGCGGACTGTGGACCATACGACGAGAGAAGCCCATCATCATGGATGTGTCCCATCATTTCTATGGCAGTCCCAGGATCTCACTCTTCTTGATGCTCTACTGTTTGATTGTTCATCGTTCACATACAGAAATGACGCTGGTTTCCTGTGTTGACCTTGCACCCTGCTACTGTCA	ENSMUST00000164721+ENSMUST00000145784+ENSMUST00000144939+ENSMUST00000139261+ENSMUST00000137675+ENSMUST00000135531+ENSMUST00000130158+ENSMUST00000126368+ENSMUST00000034861	---	157817519	NM_032002.2	---	Chr9_55226611	A530081A04+A530073A21+A530054D19	n281108+n280998+n280952	AK080058+AK080161+AK041077	---
Sox1	MNC-01367-1	1.03229	0.132773	0.582531	TGCTGGCTCTGAGGTGTATGTCCCTTGGTCAGGGAAGGCGCCCAGTGCCATCCCCTTCATCCTGTTAGCCACTCTATCCCTTTGCCTGATGGTGCAGGTCTGCAGTGGGTGTGACCTTCTAGAAGGCTGGTCTCAGAGAATTTTTCTCTGGTCTGATCGTACCCATGCACCAGACAGAGTCTTCAAGCTTCTTTGACTACAAATTGAGGTAAGAATTAAATTTACGTGGGACCAAGTCCACACAGGGACACACTGACTCATAAATAGATTGGCTATAAAGTCTGTGGGTCTTTTCTTCAGCTCTACCCACGGTGTGCACTATGGGTGTGTGTTTCCTAGGAGTGGATGTGTGTTTATTCACTGCGGTGCTTCGAGTTGTTCTTGGGTTCATTTCCTTCA…	---	---	---	---	Chr5_149203119	---	F830002G12	n266388	AK089571	---
Sox1	MNC-00231-1	1.39291	-0.244315	0.574297	CGAATGAATGTAGGCGTGAAGTTGCGGTACCTACTAGTGAGTTGGGTTGCACTGAAGCTATGTGTTGCTCATGGATGAGTGTGTATCCTTTAGATCAGACCAGGGTGGTTTACCTAGATTGTATGTAACTAGGCGCCACCACCCTCTCCCAAAATTTTTGACTGAAAAGGAAAGACCAAGTATTTTGTTAACGACAGGCTATGCTGTGTCACGACACGA	---	---	---	---	Chr1_129382887	---	---	n416843	---	uc007ckt.2
Sox1	MNC-00105-1	-0.153329	1.29518	0.570928	GCTTTGGAAAACAGCCACATTTAAAGGCTGGATGGAGGGTGGGCCAAGAATAGATATGGCCAGAGAGAGAAGAGAACATCCAAACACACTGTCTGAGGAACCAAGGAGGGCTTCAGAGTGCATGAGAAATAAGAGCAAATGATACTGAGGCTTTCCATGTGATAAACAAGTAATTGAAGATGTCTGGGCTCAGTGGCATGGAGGTTAAGTGACCTTGGAAAGATCAGTTTGGTGGAATAAGTGATGGGAGAAGCCAGACTGATGTTTTTGTTGCTATGTAGTTTGCTGAGTAATAAGGCAATAACATGCCTATTTTGGGGTGAATAAACCAGCGTATTACATATAAGGTTGACACTAAACTTTTCTATGATTCAGATGAGTAAACTAAATCCTGGAGTT…	---	---	---	---	Chr2_80474145	---	2210011G09	n295757	AK008706	---
Sox1	MNC-00169-1	1.10735	0.0293125	0.568331	TCCTTCACCCAAAGTTGACCATTTTATCTGGGTAGCCAGAGGAAAATAAGTTGATCCTTGTTCAATAGGTGAAGAAATTATCCTTGTGAATATATGAGAAGAAAGCACTCCAGACAGTGAAGAGTCTGAAGCCTTCCGCTAGGATCATACTTACTATTTTAAGGACTGACAAGGAGGCCACTGGGCTTAGTGAGGCAGCAGGAATGGAAATGGGAGAGCAGATGCACCAGGGAACAAGGTTCTGGGATGGCTTA	ENSMUST00000018337	---	---	---	Chr1_145447251	---	8430414L16	n287384	AK018410	---
Sox1	MNC-01023-1	0.531569	0.588014	0.559792	TTGAGCGCTCTTCAAAGTCACGCTAGTGTATTTCCGACAGCTATAACAATGACATATGAGTCACACACATGGTTTCGAGATTCCTAAGCTGGCTTTGTGAGACTGCTGATGTCATATCGGAACTCACCTCCAGGTCTCTGAGTTGTGAAGCTGCCCTGCAGTTCTCCCAGACTCGAGGTCCGAGAGAAACCAAACATTCAGATCCTTTCCCTATTGAACACCTGTCTCTACTACCAAGGAAAGATATTTCTGAGGTTCAACCTGCAAAGGTGTCTTGATTAGCCCACTGTGGTGA	---	---	---	---	Chr4_56031053	---	9430095L07	n285810	AK035167	---
Sox1	MNC-00855-1	0.194627	0.918317	0.556472	AAGAAACCATGGGTCAGTGCTTGACATTTTGGCAAGCGTGCTTGGTAGAGAGCTCCAGGCACCACCTGGTCCATTGGTTTAAATTCCATTCTCCTTTTGGCTACCAAGGATCACATCTAAGGCTTCGTGAATGCCTGGCAAGGACTTGACCTGCTCAGCTTCTTAGGCTTGGGTACTTTAGATGAGAACTTGTGGCCAGCACAGGGTGGCTGAGACCCTTGGAAGCCACCACCATCCACGAGGTAGGGGGAGTGGGGGTGCACAGTGTGGAGCCCTGACAGTCCTGGCATTACCCTCGGCCCGGAACTGATTTGCATGGGGTT	---	---	---	---	Chr2_90409110	---	F830112P20+F730002I23	n266636+n265588	AK089298+AK157022	---
Sox1	MNC-00968-1	0.312417	0.80007	0.556244	GCAATCAGTGGGAGCTTGATTGAGTTAGAAAGCGTACCATTTGAATTTCACTGTGATCTATCTTCCTTTTTAGAAATGAGAGGAGAGACGTACTTAACTGTGTTTGATTGAGTGACAGTTGATAGATCTTGTTTCTCAGTGTGAGGCTAGGTTTAATCTCTATTAAATGCACATGTCACTTCTCAGATGCTGGCTGGCTTGATGATTTGAAAGGACCTCGGGTAATAAGCAAATATTTCTATGACTCTAGAGTCACTGTTTGCTCTTAGCAGGACCTAGGTTTTTCTCAGTTGCCACTTATACTTGGCTAGGGAGCTGAAGA	---	---	---	---	Chr2_134756397	---	5330418E12	n290981	AK030484	---
Sox1	MNC-01375-1	-0.342934	1.45349	0.55528	GGGGTGCAGATACACAATCCTTGCCCTATCTCGCGATCAGGAGAGGAGAGGGCTCATAAGGACGCCCCAATTCTGGAGCGCCTTTGAGTCTGGATCGTGACACAGTCGGCTCGCTCGAAGTGGGCACTAGCCTTCACAGCAGAGCCTTGGAACTCAGGACCCATGTCGCACTCTCTTAAATGGCTTTTAGCCCCTTTCCACGGTTCTTTTTCCCCTAATCTTTTGTGTGCTAGGTTGAAAGTATCTTTTTATGTCTGCTGACTTAATACTTCTTGGTTTACCTTCTGCCTTCTTTCCTTCTCCCGGTC	---	---	---	---	Chr8_91568127	---	G630023L11	n264747	AK090236	---
Sox1	MNC-00392-1	0.247524	0.859963	0.553743	CTTGGGACACACTGTTGTGGGAAGGAACACAGGAGTGGCAAGGGGGGCCTTGGCTTGGTGATGGCTTTGGAGAGACTGTTCTCTCTCTTACTGGGTATATGCTCATGGCCATTCCCGCTGCTAGAGACTTGCAACTTAACTGGTCTCGAACCTCCTGCTACCGTATAACCCTACTTCCTTCTCTGAATTGAGTAGAGCGACAAGCCCCAGAAAGGGCAGCCCTGCCAGATTGGTTTAGTACACTCTTGCCCATGTTGAAAATAAAGTGACCCAGGTTAAAATGAAACAAGGCTGTGCTGGGCATGGTGCCAGGGTGGCAATAGTGTGCTTCGGTGATCCATTCCAGAGGGACATTTACTCACCCACCCTGTTGTACTAGATGCTATCAGATTCAACCTC…	---	---	---	---	Chr2_90388768	---	9630014C11	n285163	AK020679	---
Sox1	MNC-00670-1	0.593245	0.513446	0.553346	GTCACCTGGCTCCCAATTTATACCCTTAAAGTGTAATATCTCCAAATCCTGGAACAGGAATGTTATAGCTCTACTGACTTCTAGCTATTTGTCTTCCTAGAAGGTAACATAACATTTTAACCTTTTCAAATAAGGAAGCTGCTAGCTCTGAGCCAGGCTGGCATCTAATCTGTCTATAAACAATAGAACAGTCACTTTATCTTAACATTATTGGTCAGTATTATTTGATCAGTATAGGTAAATGAAAATCCCGTCATAATCTTCCTGCCAGGATGCTGTTAATCTTAACTACCAACTCCCAAGATTTTGTTCCTGCTTTTGTGAGACGGTCTCACTGGGGTCCAAGCTGGCCTGGAACTTGGAGCGATTCACTGG	ENSMUST00000033979	---	118130138	NM_011485.4	Chr8_26924446	---	A930034C21+2310021I05+E330028H19+4930539C17	n295527+n278393	AK009443+AK044697	---
Sox1	MNC-00913-1	0.372233	0.712613	0.542423	CTCCCTGTACCCGAAGATGAGACACCCATGTCCTTTCCCTCGGTCACAGGTAGCACCTTGGATGTCACTCATGTCTCTCGGGAACCTCACTTTTGAGTGTTAATGAGCCCCTAAGTGCTGTTTAGGAAACAGCGGTTTTCCACCATTCTCTCGCCCATGTTCCTCTCGGATACTTTGCTGTAAAACGAAGTGATTCTATCTTCAGACGCACGTTTGGTCGCCTCTAGAAATAGGTCCAAGAAATGGGATGGATGACTGG	ENSMUST00000121533+ENSMUST00000044581	---	237858597	NM_197990.3	Chr1_153738064	---	2900042O04	n294475	AK013643	---
Sox1	MNC-00247-1	0.907092	0.172697	0.539894	CCACTTGGCTTTGTTTTTGGATGTCCAGTAAAAGCAAAGATGGACTTAGCTTTTCGGCGGGTTCTCTCGTCGACTGTCGCTCCTATTTAATACCACTGAGTGATTTTAGTGACGTTATGTTTGGCAGTAAGATTTAGGACATGGTTCAAGAGGCTCCTTCGTTTCTGTAGTTTAAAAATGTGGCTTTAATTACAGGCTTGAGTAGTTGATAAAGAACATTTTAAGAAGCCTGGGAAGACCAT	---	---	---	---	Chr11_6447358	---	2810468A05	n294626	AK013383	---
Sox1	MNC-00200-1	-0.529314	1.60822	0.539455	TGGTTTGGCCATTTGTGTTAGGGATAGTGTCATTGACAGAGACTGAAGGGAAAGGGATAGATTTAGAAAGGGTTTCGTTTCAGAAGGAAAAAGAGTTTGCTTTGGACAGCCTAGACAGTATGTGTTAAGTAGATGCAAGTCTAAAGTCCAGTGCAAGAGACGCAGCGCAAGAGACGCAGATTTAAAGTTGAGTTCCAGATGTCAGAAGACGTAGTCGTTAAAGCATGGTAATGGAATTGTATCATCAAAAGAAAAGACAGCAACTTACCCTAATTTATAGTGGATGTATTCCCTAGTTAGCTTTGAAACCTCTGCGTAGTACTGAACCCAAAAGGTACTCTGTGGTGTGTGTGTGTGTGACATAAACCTGTGGAAGTTTATAAGTTAGGCACAGTGGTT…	---	---	---	---	Chr1_174114886	---	8430437O03	n287330	AK018474	---
Sox1	MNC-00505-1	1.60335	-0.53191	0.53572	ACCCAGATGTCCCTCAACAGAGGAATGGATACAGAAAATGTACATTTACCCAATGGAATATTACTCAGCTATTAAAAACAACGAATTTATGAAATTCTAAGGCAAATGGATGAATCTGGAGTATATCATCCTGAGTGAGGTAACCCAATGTGTGGGTTTTTCATTTTTAAGTAATATTTTATTCTTTGTGAAGTTTATATCATGTACCCCAAATTGCTCATCTCCTGATCCCTTCCTACCC	---	---	---	---	Chr14_124728385	---	4931432E15	n291667	AK016500	---
Sox1	MNC-00201-1	-0.230538	1.29759	0.533524	GCCAACGGGCTTTGTATTTAGCCTCTGTACTGCATAAAAGGCAGGGAGAATGGAACACCTTTTCACCCTGGGGAGAAGGTGGAGGCTGAGGTCAGCCTGAGGTGGAACATGGGAGTCTGGGAAGTATGCCTCTTAGACACTCGTCCCCATTCTCCTTGTGGTTTTCATCTTACATGGCCACCGCTTGCACGTCTCTGTCCTTGCTGTCCCT	---	ENSMUST00000165825	---	---	Chr1_134100134	---	1700037F24	n296628	AK006621	---
Sox1	MNC-01231-1	0.388831	0.671965	0.530398	TGGCGTAACTGCACACTCTTCTAATTCATATCTAATCACACTCCTGAGGTAGTACATCTCCAAACAGAGTTCCACTTACGCTTACTAATTATACCTATAAAGCGATGAATGATGGCTACAAATTATTGGATCTGACTCTCATTCTTTATTTATTTCTCCCTAGGAGAAAGAGCAGTAGATGGGGAGATTTCAGTCCATAAATTATTCCCATATGTATTCAGGTGTACTGTGTCTAACTGTGATTCCACACTATGGTTCTACACTTAATTCTGACGCCCATGAAGTC	---	---	---	---	Chr14_98211079	---	D230012B01	n271640	AK051863	---
Sox1	MNC-00828-1	0.832828	0.226741	0.529784	ACTGGAGAGAGCAAGGGTCAGGATCATGAAGACAGCGTCTTTGAGACGTGCTAACGAGCTATGACAGGATTTATTGCCATTGAGTTTCTGCACTGTTAATCTTTGGTAAATTAATGGGTATTTACAAAATACTTAACAATATAACTGAAAATATGTAATGGATAACCTAAAGTAGGACATTCACATATCATCTAGAAATACTTTTCTGCAACATAAACCTTGTAAAATACATATATGAATCACTATAACTTTTAGCTGTCTATATGTCCCTTGTAGAGAATCCTAACGAGCAATAGACCTCAGAGAATGAGGACTGCTGTAGAAATCAGTAGAGCACTTGGAATCTGACTGGCGAGCATGTGTATGCTGCTCAATGGAATGC	ENSMUST00000152594	---	---	---	Chr9_96585071	---	D330041F11+C730026J16	n273141+n270893	AK050204+AK142305	---
Sox1	MNC-00869-1	0.613047	0.435111	0.524079	GTGGAGATTTTCGCAATGGTCCTAGTCATCCATTGCTCAATAATTTTACATAGATTAGTAGGGAAGAGGAGGACTGATGTTGGATCAATGATGAATGTCTGTGAGCATTCTTAGAGTCATGAATCATGACGACAAATTTAATTCTGAGATCAACATCATAAAGTATCCAGTGACAGCTATAAGAAGTAGTCTTCTTTTATAAGTCAGTAAATGTAAATAAAAATTGACTAGGAAGTCATTTAATCAAAAGGCAGCTCACAAAGAAGACTACATATATGTATATATGTATATATGTAAGAAGAAAGTGTGACAGAGTAATGACCATGGAGGTGAGGGATA	---	ENSMUST00000172379	---	---	Chr12_110888796	---	6430597C21	n72+n288921	AK032566+AB063319	---
Sox1	MNC-01189-1	0.373026	0.674744	0.523885	GGATGTGGGACCATCTTTTGTGGTATAGGAAACCAACCAGTGGCCAAACCCCTAAGTAAAAATGATTCTTCTCACCCCAGCAACTATCAACTGTCCATAAAACCTCAGGAGTGGGAGCTTATAAGGTTCAACTCCATCCATACTGCAATTGCTATTGACTTGATAGTCCATGAGTCCCACAATCATGACATGCTCAGAAAACAGTGTCTCACAACTTCTTCCCCCATTCC	---	---	---	---	Chr15_92308239	---	C130093P16	n274676	AK048652	---
Sox1	MNC-00014-1	-0.471921	1.50944	0.51876	CCGGCTTCATGATGTTTCTTCATTGAAATGAAAGTTTCAAGTTCAGGTTCTTAGAAATGGAGCACAAGGTTCAAGGGTGTTAGCTCGGCTGTTTGAAAGCCCTGCTAAGCTGTTTTTCAGAAAGGTTTTCTGTGTTGGTAACAGCAGCCTGGGAAAGCACAGCCGCTAAGTAGGAGCACATTAAAGTCTCTCCGTTGTCTGAAGG	---	---	---	---	Chr12_72950217	---	---	---	---	---
Sox1	MNC-00967-1	1.61498	-0.582615	0.516183	TGCAGACATGTGGGCTGTATTCTGTTATCAAGACTATGTTCTTTGAGTCCTAACCAAAACACACCGAAGAATGATGAAACAAGCCATAACAGGTTTCATTTTGAAAGAGTCTGTGAAATGCAAGCATACATGTGCATCCAACCATATATGTGCTATTGAAAGAAAGATGAAGTCAGCAATTGCCCTCTGATTTACAAAGATGTCTGAGAATCCAAACAGGTCACGAGTTAATGTATATCTAGGGTCCCCTGAGAGGCTTTCAGGCCAATTTCTTGC	---	---	---	---	Chr4_101182725	---	5330404F09	n291053	AK030374	---
Sox1	MNC-00420-1	0.847209	0.169143	0.508176	CACTGGGACTGACGTGCTTAGCTCTTGGTGTCACAGTGAAGTCACGTGCTTAGCTCTTGGTGTCACAGTGAAGTCGTGCAGAATCACTAGCAGTTTCAGGGTTGAGTTAAGGTTTTGTTCCTTTGTCCACATTTTATTGTGCGTGCATCAGTGCCAGAAAAAGTGAGGTGTAGAACTTGGTTGCTTGCACTAAACAGCTTCTTGGGAATAAAGTTAATGGTGTTAGGGACATTCAATTTGGATGAGTTTGTGTAAATTAAGAGAAATAACAGTACAATTTATTAACCATATGCATTTGCAACAAAATACACTTGATGGGACCAGAAAGGAAG	ENSMUST00000141160	---	---	---	Chr4_135901138	---	2610528B01	n294970	AK012160	---
Sox1	MNC-00876-1	0.972383	0.0417861	0.507084	AAGGACTTTCCCAAGGAGGACCTTCCCAAGTCTGCCCACCTCATAGTCTTTTTGGTCTCACGAGCTGTGATGACCTACTTTGTCTGGGAAATTAACAGATCAGGACCCAAGTGGACAAGAAAGTTGTGGAGGCTGAGGGCACCATGGAAGCACCTCTGTGGTAGTTGCAGGCATGTGTGCTGTGCAGCACTCTTCAACCTAAGAGCACCAAAACTTTCTCTGCCGAG	ENSMUST00000161890	---	---	---	Chr17_13009365	---	C130041A08+9530009E11	n413307+n285721	AK035282	---
Sox1	MNC-00811-1	0.355272	0.649769	0.50252	CGTGCTCTAACGGAGTGTCATCTTCCAGAACTCACTTACATTTTTAAAAACTTCCAGACAAGTGTCAGATTGTAGACTGTGAGTCTTGGGAAATCTTCCTGAGATAAAGGCTACGAAAGCCACTGTTACAAAGTCCGCAGTCATGTGTGCCTGAATGCTAAAGGAATCCCAAATCTGGGCAGTGTACACTTTCAGGCTCAAGTCCAAGGGGAAGTACACTGG	ENSMUST00000048260	---	285026448	NM_027400.3	Chr18_66141786	---	C730041J05+A530090I01	n273084	AK050376	---
Sox1	MNC-01002-1	0.985998	-0.00376237	0.491118	CGAATTGGGAAATAGGCAGAAACATCTATACATCTATAATGATCACGACGGGAACAAAAAATATTTCAAAATGGCGCCTAGTGAATAGCAGAGATATTTTCGATGGCAGGAACTGGCCTATCTCCTGTGTATCTTGTTTCTCATAAACATACAGTCTGGCTTCTTACCCATTGGTTTGGAATTCAGATCGGTGTAGGAGCACAGAGCAGATTTCTATCACTGGGTACTTACATAGCACCAAGTGGACTCACTGGGTGAATGACACCAG	---	---	---	---	Chr5_52299583	---	9330128B22	n286667	AK033955	---
Sox1	MNC-00878-1	0.37482	0.599923	0.487371	GACATGCTGGGAGTGTTCCTCCTGGCTCATTGAGTAGACCAGGACCTCTCTGCCATGGCAAATCACAAACAACCCTAGGATGTCTTTTAGGATGAAGTGAACAATGTTGTTCCCTTCGTCAGAGTATGAGTTCATTGTGAAGGGCCGGTAGCATCTCATCTGGTGAAGGCCGAAACCGAACGATGCTCTCCAAGTGTCTTCCGTGTGTGTGACCGTGTGCCTCATCTCACTTTCCTTAATCCCAAGCAGCTCCAGT	ENSMUST00000149046	---	237649050+46309584	NR_002848.2+NM_184109.1	Chr12_110830583	---	6430411K18	n343021+n289221	AK018276	---
Sox1	MNC-01047-1	0.994447	-0.0268699	0.483788	GTTCGCACAAAGCATCTTCAAGCATACATACAATATTCCAGTTATCAACACCATTTTAAAGAACATACCATTTTACACAAATGTGACATACAAATCAGACGCCACAACACTGCAGTTCCCTGGAAGATCTAAGTTCTCTTCTGAACTGAAGTCCATGCACACCAGCCCTTCCAGTGGTCTGTTCATCCTGGTACTGGAAGGATTTCTCATCTCCTTGGGGATAAATGAGGGT	ENSMUST00000097588	---	157951722	NM_001081011.2	Chr1_133183145	---	9930124L22+3526401L13	n284431	AK037136	---
Sox1	MNC-00763-1	0.36004	0.604019	0.48203	ATTTCCAAGGCTCAGATCCATCTGCTGTGTGACTACACTCGCTGTAAGAGGTTTCCAGCAGGAACAAATTTTTGGGTTCCAGTAATACTGGACTGGTTGTTAACTTCCCAAATGCTCAGTTGTGGTCGAAGATGAGGAATATCTTAAAATTCACACTGAAGTTTCGGCATTTGCTAAATGGTGCCACATCCTGACTTTCAGGAAGAAATACCCAAGCACCAAAATACACTGGCC	---	---	---	---	Chr13_23521108	---	C230035I16+C130083M02+A530064K08	n281035+n274797	AK041031+AK048598	---
Sox1	MNC-00336-1	0.857367	0.106507	0.481937	AATAGAGCCCCAGTCCCTGTAGCAATAGTATACATTACTCGAAGGATCTGTGGGAAGACCAAAGGGTGCAGCTGGGTGAAAAGTGGAGAGGTGGCTTGGAAAGCAGAGCAGAACCAGGATCTGGCATGAAGAGAGCAATCCACCTGTCCTAAGCGCCATACGCCCCATGTTCAAATCACTCTTAGCCGGCACAGAGGGGCCCAGTGAAGTCACGTGGTCAAGCACTTCCCACATCCAAGACACAAGCCAGAGTGACACACTGCTCTCTGTGGCTGCAGGGACAGTTTCTGATGGTTGACACCCCTTGTGTA	---	---	---	---	Chr14_120799347	---	C430004I09+5830407P18	---	---	---
Sox1	MNC-01028-1	1.21312	-0.249675	0.481721	ATTCTCCAGTCCCACACTGCTGGAGGAAAGGGGGCGGGGGTGAGGCTTGTAAACCCAGCTGTGCAAAGTTCAATGAATGGAGCTGGCCTGGGAGGGAAAAAGAGAAATACCAATGGCATCATTATGTCCCAAAGTTAACTATTTGGAAGGTAGGAGACTTAAAGAAGTCTATGTTAGATGTATTTGGACAGCTAACTACTAACCTTAGGTAGAACTAATGTGGCTACTTTTTAAAATGTCTTCTCTATGCGGTGGATTGATTCGAATGACGTTCTGAGCTCTGCTATGCTATTTTGCCCTTACATTCTTAGTCTCCTGGGACTCTCTTGAGGTGTAATTACACTTTCAATTTGGGTAAATTTTATACCTAAATTTCAACATAATTTGATTACCTATTTA…	---	---	---	---	Chr12_58638153	---	9530075D22	n285391	AK035597	---
Sox1	MNC-00259-1	0.575859	0.38408	0.47997	CCTGCATACCCTTCCACACTCATCCCAGCCACAAACCTGAAGGCTGGTAGTGGGAAAGGGAGTCTAGAGGAGTAACACTGTAACCCACGGACAGGGGGTACTGAGCCAAAGGGCTGAGGGTTCAGACCTACGACCTTCCTCACCACCTAAGACACGAGACACGACTGGGGACCGCTGGAGAGATGTGAGGCCAAATCTGTTCAAGGTTTATTTAGTTTTCTTCTCTGCCAAGGGAGGGAGGGGGTCCCGTTAAGGGAGGCGCCGGCCAGGCAGTTCCACTCGGTTGTCAAAAGACAAACCCAGTCTGTATTCTTCCAGTTGGTTTGTGGGTTTTGCCAATTCCTAAGCTGGCGAGTCCGTGGTGAAGGAGTTGAACTGAATTTTCTGGAAACTGTTGGT…	---	---	---	---	Chr11_96156212	---	2700088M07	n294859	AK012587	---
Sox1	MNC-00198-1	0.445933	0.495486	0.47071	TGCAGTCATGGAGGTCAGAGGATAGATTGTGGGAATTGGCTTTCCCTTCTTCCACCATGTGGGTCCTCTGCTTGGTGACAAGTGCCTTTACTGCTGAGTCATCTCCCGCTGCGTGCCCCACCCCACCCCTCCTCGTGCGCCTTAGTTTAGTACTCTGAATTTACTTTTAAGTCGGTGCCAGCCTGTAAAGGCACTTGTCATCAAGCCCGACCACTTAAGT	ENSMUST00000135776	---	---	---	Chr5_106160150	---	F630104A08+2810473G09	n294619	AK013401	---
Sox1	MNC-00559-1	0.534066	0.406893	0.47048	CAGCCAGACTTTGTCATGGAATGTTAACCTAAAATCCCTTTATTGATAACATAATCCAAAAATTAAATCTAGGATTGGGTAGACACTAAGAAATTGAATATAGCAGTACAGATGAGTCCAAATCTACACTTCAGATTAATAACCCATCATAAGCGGAAAAATGGAATTAATTTAAAGTCATCCTCAAATATTTAGTCTGAGGCCAGTGGGTCAGGTGAGAGTCGGCATACACTTCCTAAAAAGTATAGGAGCAGGGGAAAGATAAATAGGTCATTTGGTAGCAGTGTACAAAATAAAAATGTATGTGTGGGTGGTTTGCCTTGCAGGTAT	---	---	---	---	Chr7_133648109	---	4930456A14	n292696	AK015472	---
Sox1	MNC-00603-1	0.14192	0.777799	0.459859	GCTCACCATGTCACAGAGGACGACCCCCATCTTTGGCTCCTCCTGCCTCTACCTCCAAACTGCTGAGATCCCAGATGCATAGGGCCACACCCAGTTTCATTCAGCGATGAAGACCAAACTCAGGGCTTTGTACCTGCTAAGCAAGCCCTCCGCCCAATGAGCTGCACCGCTTCAGCCACTTCTTTAACTTGCTTGCCACTCCACCAAAGGGACGTCTCTGGGATGCAGCATGGGGGTGAGGTGGTATAGCATCTCTTCACTACCTATTCATCTCAAAGAAGACTTTTGGAGACTTTGGGGACTTTTTGGAGACCCACAAACAGCCAAGCTGTAAGGACAGGCAGCCCTGTGGTCAGAGGAAGGATGCATGGCTGTGTCTATGTGTGTGCCATATGCTTC…	ENSMUST00000129097	---	309268258+309265199	XR_104905.1+XR_107655.1	Chr4_150752723	---	4933433O19+4930589P08	n291783	AK016376	---
Sox1	MNC-00875-1	0.419823	0.498177	0.459	TGGCTCACGATCACCTGTAACTTCAGGTTCAGGGTATCTAATGCCCTCTTCTGGCCTCTGTGGGCACCAGGCACACATGTATACATAAACACTCATACACATAAAAGTAAAATTTATTTAAAAGTCTTTATAAACTTTCATAAGTATGTATTGGTAGAAAACACACATATAAACACGTGCACAGCACACACACACACAGTTGTTCCAGGC	---	---	---	---	Chr17_12965091	---	A530029P07	n281246	AK138959	---
Sox1	MNC-00023-1	0.224971	0.691247	0.458109	CAGGTTTCGGCCAACAGTATAGATGCTTTCACTGATGTCTCTCAGAGGGAAGTGCTGACCAGAGGACGTGCTAGGGGGACATTCCCTACTGCATACACAAGAAGCTGAGGTGTGAAGAACAAGAGCCTGGCTATGCTTACACAGGACATTTGACCTCATACTCTCCAGGAAGGAGTCTCCACACTGTGACTGACAGGGGGAGCTAGACCACTAAGCCTTCTAGTCAGCCAACTCCTAGCCTG	---	---	---	---	Chr11_102860657	---	3010024O21	---	---	---
Sox1	MNC-00493-1	0.161989	0.752035	0.457012	TCCAAGCCTTACCAAAATGGGACTAATCCTTGGCTAGAGAGACAGAACCCTATCAGCCCTGAGACAACATCTGTTGATCTAGCCCAGAGGGTCCACACATCTGTACCTAAGTTCTTCGGAGATCTACATGTCTGCTGGCCATAGGGCTCCAATATTGCAGTCCAGACACTTGGAGTTCTTTTCATGTGAGGTCCAACTCTGCCCCAAATCTCTCTCCCTGAGATTCCAGTCGGAATCCAAAGTC	---	---	---	---	Chr10_87599001	---	4921515L22	n293257	AK014901	---
Sox1	MNC-01286-1	0.725834	0.181687	0.453761	TTGCTTCTGCCCTTTCAGTTCTACTTGACCAAACCTCACAGCATCACCAGTGACGTTCTTCACTGAATACATTTTCTCTTTCACTTATTTCACTTTTTAAAGCCACCTGGGAAAATATTTGGCTGCCTTCTTATGCTTTTAAAATGAATGCAATTATTAGCAGTGTTTATATTTGAAAGTTTATAAAGGAAAGAAATTCAGAGCTAAGGACTGACTCTTAATTGGATCTAATTCCCTGTGTGTTACGATAGCAGCACAAGTTATGTAACCTTGTGTAGTTTTCTCTTGTACAAAATGTGGATGATAACCTACCTCACAGATGTGTGTGAGAAGCCGTTTCAAAGC	ENSMUST00000030243	---	227452235	NM_178143.2	Chr4_104702729	---	A530052M18	n281118	AK080047	---
Sox1	MNC-00164-1	0.337842	0.553412	0.445627	GGAGTAGGGGGAAATGGTGTACTAAGTAGTTGTTACTTAAGGCTGATGACCTGAAAATCATGAGCCCAATCTTTAACCTGGCTGGATACTGCCTACGTATTAGCTTGTATATATAAATATCTCTAGATATTATACATACAATGCCACAACCTCTTTGATAACTAATTTGGATGCATATTCTACTACCAAAACAGGAAGTTACAACTTAGAAGGCTAAAAGCAGAATATTTTGTTGTTTGCCTCTATACTGTAGCCAAAAGATTTGCTGGCACTGG	---	---	---	---	Chr4_28854432	---	2300010F08	n295627	AK009054	---
Sox1	MNC-00324-1	-0.16879	1.04693	0.43907	ACGTGTGTTCCTTCGGATTCTAAGCGACTTCATGGCTTCTCTGTTGTCTCGTGTAAAGTGTATAGGATGGGCTTGTGGCGTAAGCATTTCATCTGGTCAGTGGCTCTTTTGATACTGTACTGCTGCTGGGACTGGGCTGGAACCTGAGCCTCTAGAGGGTGACTGGGTTCCTCTTGGGGGAGATTGTGGAGAAGAGGGTGAGGTGGCTCATGTTTT	ENSMUST00000164059+ENSMUST00000131649+ENSMUST00000069256	---	262205251+262205245+262205240	NM_001166585.1+NM_001166584.1+NM_009346.3	Chr7_120049606	---	2610024B07	n295130	AK011524	---
Sox1	MNC-00548-1	0.464731	0.411798	0.438265	CTGTGCCCCAAATTGTTTTTACTTAGATTCTATAAGAACCACCATGTTATAAAGTTGGCAGAGCTAGCAACATCTATAAGATGCAAATGATGGAATCTCATCAGTATAAACATTTATTCACATGTAGGGTGAGCAAACATTTATGAACAAACATTGGGGTTTGTCTAGTACGCCGTGTACCTCCCTGGATACAGCTACAGAGTGTAGTGCATCACCTGTTCATGAAGATAATGGAGACCCTGAAATTCTTTTTCTTTCCATTGTGATTCCTCAGATGAACAAAATGGTCTAATATGAGCCTCATACATGAAAGGCAAGCCCAACCCATCCTTTTTTCAAATATTATTTAATAGTTAGCTGGCTTCATGGATACAGAACTCATGAATATGGAGGAAAATA…	---	---	---	---	Chr10_18254416	---	6330590E21	n289272	AK018265	---
Sox1	MNC-00279-1	0.175926	0.696867	0.436396	AGGGATGCGAGTCTCCTCTTGTCCCAACGGGACTGTGTCCTGACACAGAGTGGACTCCGCCCCAAGAGTGCGAGCGTCCTGAGCGTTCAGGGCATCCTGAGCCGCGGAAGGCATCCGGCCACACCCCGCTCTTTACCCGCCAACGCCAGCCCAGGTGGCCAGGCTCAGAATGGACTGTGAGCCTGTGTGTTATGCATCTCTGGTTGTAGAGACAAAAGGACAAAGATGGAACCCACCAA	ENSMUST00000169791+ENSMUST00000089395	---	255683370	NR_028300.1	Chr16_50728237	---	I830031B22+D530029K12+B230309I08+9430078P04+9430035C10+5330426P16+1110030C22	n423379+n418760+n414503+n285928	AK035047	uc012agm.1+uc007zky.2
Sox1	MNC-00745-1	-0.148918	1.01315	0.432116	TGTGGCCCAACTCTACTCCTATCTACTTAAAAGACAACACAGGAGGCCTGCACATTTGAGGTCACCTTGACAACACTGAAACCTCTTCTTCCCATCTCAACAATAAAAAGGTGGTGAATATCTTCAGATACACATCAAATATGCCTTTCTGAAGGTTTCATCTACAGCATCTCCCAAATACCATTATATATTTATTGTTTCTGGAGTATTATTTTACCTTTATTATCTCACAACTTCTATAGAAGATTTCCAAGGAATAGAAATGACCTGCTCTTGGCAAGT	---	---	---	---	Chr7_67085703	---	---	n421711	---	uc009heo.1
Sox1	MNC-00406-1	0.61487	0.219048	0.416959	TGCTGTAGGGCATGTTTCACATTCAATCCACTTTGATTTTCCTGAAAGGCAACTGGTAACATCTAAAAACCTATTATGAGCCCATCCATCTTTTGATTTAATAGTCCTGCATGTTGGAATCTGTACTGTTGAGAGCCTATGAATGAGGCTACTTGCCAGCTCTAACAAAAACAACAACTACTACTACCACCACCCAATAGCAGGGATTGTGGCTG	---	---	---	---	Chr11_88211311	---	4931406E20	n291724	AK016433	---
Sox1	MNC-00081-1	1.26962	-0.457577	0.406021	TTCTTTGCCTTTCATGGTCAACTTCAAACACATGAAAAATTTCATAATGGAGAGAAACCTTACAAATGGAATGAATGTGTTAAAGCCTTTATATACCATTGTAATCTTCGAATGCATAAGAGAATATATACTGAAGAGACACCTTATGAAGATAAGCGATGTAGTAAATTCTTTGTCCCTCATAGTCAACTTCGATAACAGGAAAAAATTCATGCTGGAGAGAAACCTTATAAATGTAGGCAATATGGTAAAGCCTATTTACAATTGAGTCACCTCCGATTGC	ENSMUST00000092720	---	---	---	Chr5_110103931	---	5430403G16	n343985	---	---
Sox1	MNC-00152-1	0.173704	0.628416	0.40106	CTGACACAGCACCTGCCTAAGACTGGCTTCAGGAAAAGTGGAAAAGTACACCGTGTTAGCAAGCCGCCTTTATAGTGAGAGGAAGTAGTGGGGGGAGAGGTTGAGGGCCTGGGAATGAGCACCTACGGTATTTCCTTTGGCATTCTCTCTGTCTCGCTCCCCCTCCTGTACTATGGCTTGAGCACAAATCATTGAGTGAGGTAAGCACTTTACCACTGAGCTACATCCCTAGGCCTATACCATTATTTTCAAGAATAAGTTTTTTAGTAAAGTTTGGCAGGGCTTTCAGTGTAACCCTCTCTCATTATAAAATATATAAATTCGTTTGAAAGAATGAAGGAGAAATAACATAATTGAATGGTGTTATAATGAATTTGAAACATCTGGGAATTGTGGCTT…	---	---	---	---	Chr1_10065064	---	6030498P10+2310020J12	n295530+n289688	AK009423+AK134458	---
Sox1	MNC-00938-1	0.0529074	0.741335	0.397121	TCAGACTGTCCTGCACCAAGTCCCATCTCTCAGGGTCCTGCTCTCTGATAGGCAACAGTTCAGTCAGTGGGTGCTAAAGAGTTGAGTGTTACACTTCTTGGGTGACCTTTACCTTTTAATTGGGGCTATAGACAATGCCTTAATCTGAAGGAGTAGCTTGAATGCTGGGAATTTCAGGTGCAGAAGTGGGCCAGTAAGAGAGATTAGTTTTTTTCTTAGGAGGGCATTTTAGAGCCTCCTCTTCCCCATACCCATCTTTAAAGTCAGCTCATACATACATGAGCACAAACAAGCACACTTACCTACATCTACATCCCATAATTTTGGAATACCTCCCTTGCATTGGCCCTATCTTTAAACATAAAAATAAATTAGGAATGAACCAGCTAAATTAATTCA…	ENSMUST00000128373	---	237681184+237681182+237681181	NM_001160262.1+NM_001160261.1+NM_175461.4	Chr1_169020272	---	C030020L09	n275854	AK021097	---
Sox1	MNC-00217-1	-0.760008	1.55079	0.395389	GGGACGCTTACTGCTGTCTCTCTTCCAGAGCGGTCCGGGCTCTGCGGCTCGTGGGCTGGGCTTCGCGAAGTTTGCATCCGCCGCCCCGTGGCCGGTCTCCAGCTCAGCCTGCAGACAGGGAAGAGGAGGACGACGACCCCAACCTCCCGATCCAATTTTCCGGCAGCAAAGCCACCCCGATCCGCTGGACCGTGGAGCATTCCCTGGGGAAGCCGCAGCAGCGGCCCTGGTGGAAAGTGCTGCCGCTCACCCTCACACTCGTGGCTCTGGTTGTATGGTGCTACCAGAGGGAGGAGAGCGGCATGGACCTGTGGTTGAGGCAGGTGTTGGAAGAGGAGGACGAGGAGGAG	---	---	---	---	Chr17_25321636	---	C430029J09	---	---	---
Sox1	MNC-00368-1	0.474991	0.306586	0.390789	GCCTGGCTCTGAAGTGACTCTCACAGATGTTACTTTTGGAGCTGGGGACTGTTGGGTTGTCTCCCCTGGTGCAGCACTGTAATATAACTCTTGACCATAGGAATGAACCGGGGCTTTCTGAAACCCTTCAGTGTTGCACACTGTGGTCTTGGTAGGAACTCACTCTTTCATACTGGCGTAAATAGGACGCCTGCCATAATCTTTGTTCTAATGCCCGGTCTTCACCCGTGGATTGGTTAACACTCATGTGGTATTTATAGTATGTGCTGTACTAATCAGTAAAACATTCAGTGACTCATTTCATCTTCAGAGCTAACCAGGGAGGTAGGGATGTTTTCAGCTGGGGAAA	---	---	---	---	Chr3_51875722	---	5430420F09	n290785	AK017326	---
Sox1	MNC-00089-1	0.208301	0.559683	0.383992	AATGGTGCTACCGGTCATTCCCTCCCGCGTGGTTTGACTGTCTCGCCGGTGTCGCGCTTCTCTTTCCGCCAACCCCCACGCCAACCCACCACCCTGTGCTCCGCGCCCGGTGCGGTCGACGTTCCGGCTCTCCCGATGCCGAGGGGTTCGGGATTTGTGCCGGGGACGGAGGGGAGAGCGGGTAAGAGAGGTGTCGGAGAGCTG	---	---	374429539	NR_046233.1	Chr17_39982859	---	---	---	---	---
Sox1	MNC-00964-1	0.734282	0.032458	0.38337	GGAGGCTCTGAGGAAAGGTTTGATTCTTGCCTCTCTTTCATCTTCCATGGTTCCTGGATCTTTGGCCTCAGCCTTCAAGTACTCACAGAGCATCACTGTTATCTAGCTCTGTCTTCCTAGTGCCTTCTTCACTGCCCATCCATATAAGAACATTTGACATTGGATTTAGACCCCACCAGGATCCAGGACCATCTCCTTTTGAGATATTTACCTCTATCTTCCAAAAACCCTCTCCAGATACAGTGACTCTCCAGATACAGTGACTGTCACACATTTCCTGCTGACAAGCCTTTT	---	---	---	---	Chr4_94766519	---	4732446E07	n293775	AK028725	---
Sox1	MNC-00774-1	0.0827686	0.674238	0.378503	AAAAGGTGTCCCTTGGATCATAGTTGAAAATAATAGTTGCTGAGTAGCTATTCAGTACTAGTTGAGAATGACACATTTTTAAAGTAGCACCTTTGTGGGGCATACAAAATCATATTCACTTGTCTGTAATAAGCTTTCTTGACTTGCTCTGATAATGGAGATAATAGAACAATTTGGGTTTATGGTTTAAACCCTACAATTAGATAATTGGAGTTTCCTCCTGCCTTTCAGAAGA	ENSMUST00000065562	---	---	---	Chr14_47915185	---	A730004F22	n279971	AK080408	---
Sox1	MNC-00962-1	0.62209	0.129744	0.375917	GAGTGGGAGGAGTGGATGAATTCCAAGGCTTGTGGTTTCTGACCCTTGGTCACTTCCATTTCTCCAAAATAAGTTGCAGAGTGATTTCATTGTTGTTCCAAACAGAGTTTTTTAAAAAGTTTTGACCTTGTTTATCATTTATATATTCAAGTAATAATAAAGTCTTTCAAGTTCTGTCCAAAAGTTGGCAGCCATTTTTTTTTCTTACATACAGCATCTGCTTAGGGAAGTGGAGTAGGTAACTGGTGTTTGAGAAGAGACATTCATGAGTCTCTCTTCTGTCCTCATCACAGTGACCTTGGTTTCCCTTGTGGCTCCTTGGAGAATGT	---	---	---	---	Chr2_91279217	---	4732408C19	n293848	AK028593	---
Sox1	MNC-00173-1	0.28122	0.46984	0.37553	GGTGCTCAATGCTGAATCAAACTGGTCAAACTGAAGCACAATACACTCCTTATTGTTTCTGCTGCACTAATTGCCAGGGGTGGGAGAGGAGGAGCAGCAACTAATCCATGGTAGGCAGATGTGGGCAGGAGGTGCTGTATGTAGTGAGTGGGCAAAGAGGAGCTCAACATTACTTGAAGTTTGCTATCCCCTGGAGAGATACTGGCCAGCACTGGGACAGTCTCAGAACCAGGGTAAAATTAATTTATATCTCTTTAAAGGTTCTATTATTACAAAGTTTTGAGCCAAATATATCTATATAACCTATGTTATATTGGTATGTATAAAATTTTGACTTGTAGAAGTTGTATATATAGGGATATACATATATATGTATGTGTGCATGTATATATATGGATA…	---	---	---	---	Chr17_10396796	---	I920012I03+8030484F22+1110003F05	n297544+n287496+n264148	AK003349+AK033279+AK168411	---
Sox1	MNC-01386-1	0.16207	0.587009	0.374539	CCCAGTGCCTAGGTAAACCAAGCACCAGGCTGAGCATGCCTGGGCACCTTCTTGTCATGTCTTATTTACCATGAGCAGTGAAACAAGGGCTCTTGCCATTCCTACCTGTTGGGTGTGAAACAGAACCCACAATGTTGAACGACTTACCCAAGGTCACACGGCCAGCCAGAGAGGAGGTGCTAACTCAGATGCATTCAGGTGTGTTGGAGAGACACGCTCCCCACGTGATCATGTCTGAAAGGTGAAAGGCCCTGGTAGGAATCAAGAAGATGACAGTATAAACGTGCAGATTGGCAGCCTAGACAGGCTTGAGGGACATCTAACCCAGCAAGGTCATGAATGTTAGCATTGTAAGGTCAAGACAGAGCATGGTTGC	---	---	309269243+309266515	XR_105278.1+XR_108107.1	Chr9_60951918	---	4933433G08	n291234	AK017039	---
Sox1	MNC-01303-1	0.2013	0.543308	0.372304	GAATGTGCGTGCATAATTGGAGAGATTATTGGAGAGAGAGAGTGTTTTGCTGTGGTAGATGTGGTTTCAATCCTAGCGTTGAGCATAGCATTTAGTTTCTCAGCTTACCCACAAAATCTGTGACTAATTTAGTGAATGTGAAGATTTTTGTCCAGATGGTTAGGTTTAATTGTAAAAACTGGAAAGATTTCAAAGTACCCTTTGGGGGAGTGTGGGAAATGAGTAAACAGCAAGAAAGAATTAAAAGTAACGATAAATCACCAAATATAGAATATATGTATATTTTATATTTATAAACACACACTCATATATACTTAAACATACACATATATTTATATACAGGCAGGGAAAAGCTTAAAGAATTGATTATAGCAGCACGAAGGTAGAGGA	---	---	---	---	Chr18_55132448	---	C130089O13	n274719	AK081960	---
Sox1	MNC-01382-1	-0.0446358	0.784122	0.369743	CCCGACAGAAGAAAGTGAGGGGGTATGATCACTTTCATTCAGATTTTTTTTTCTAGGTGGGTAAGCCTGCTACTAGAAAAGGCCAAATATAATGTTCTGCTGAGACAGCCGGCAGTCTAAAGTTTGTTTGTTCTCTAGTCCGTTTAGGGCTAATGCTCAAGAATCCATTCTTCTCCCCCTGATTCCCACCCCCTGCTCTTGAATATTCTTGGAATCCATATTATTCCGATTACATATTAAGGATTGAAGGAAAGTAATAGCTTCAACCTTTAGTTAGAACGTCCATTTTCCCAAACTAAGCAACTGCTTTTCCTTGGTTCCTTGTGG	---	---	---	---	Chr4_97442511	---	B930011L17	n276645	AK047021	---
Sox1	MNC-00011-1	-0.190616	0.927907	0.368645	TCCGTGATAGAACCCTGGACCTAATTCACAGCACGGGAAGTAATAGTGATAACAACATCACTCATTTTCTATGATCTCTGGAACATAGTACTTTACAATCATAATCACATTTGATTCTTAAAGCAGTTTACAACAGATAATGCTGTTCCTATTTTGTGTGTCTGTTTTGGAACCAGACTTTCATGTAGCCTAAGCTGGCCTTGAAGTTCCTAAGGATCAGAGGCTGGCCTGTCTCTGCCTCTGAAGTGTTGGATCTGTGCTGTTCCTAATTTATATGTCAGTGAATCAAGCCCAGGAAACTGGCTGTCTAACTAGCTTACTTTACCAGACCGGTCAGTTCTCTCTACTTGGATGAGCTGTCATTCTCTTTATTCACCTAAGAGACCTTCTGAAACCTAA…	---	---	---	---	Chr2_154482013	---	---	---	---	---
Sox1	MNC-00306-1	0.75654	-0.0316086	0.362466	GCATGTTTAGGGCCACTGTTTACAGATTGGGTTCAGTAATACTTTAAGGAATCTTTAAGATTTCATAGTTCTCAGTTCTGTAATGAAAAGGATTTGATGTTTGTGCCATTTTACTGTAATTTCTATGTTTTGGTATTCTTAGTGCCTTCGCTTTAATGTGTTGTTTGGTTGGTATTTCTTTCATCCTTTTCATTCCTAAGAAGGTCTTCTCTGTAAGTTCAGCTATTATTAGCCTAAAGTTATATGTGAAGGACATTGAGCCTTTTCTTAAGCACAGAATGAACCCTGGAACG	---	---	---	---	Chr10_72121309	---	D330027A05+2610034E01	n295090+n270988	AK011660+AK142273	---
Sox1	MNC-01330-1	-0.498309	1.22104	0.361365	CTCGCCCATCTCTGAGAAACATGTTAGCATTCCCAAGTATTTTACACTGGCAATCAGACTACTTAAGACAAACAAATAGAAACATGTGTTACATTCTTTTGACTGACACCCTCACTTCCTAAGTTTAAGAGAAACATAGTACTTAATGATTGCTGACTGCAGTCTTTGGTGGTTTTAAATGCCTTCCTTTTAGTTCTGTGACTCCTGATATCAGTGAATGGAAACACCACCATTGCACAGGCCTGCACAACACCAAAATAAAATAAACCAAAACCAAAACCAAAACAAAACAAAAAAACAAAATTAAAAATGGCACTTCCCAAAGGAATTAACACACATGGAGTCATGGTGCTTCGAAGTTCCCTATATGAAAACATTTTTTTTTGTTTCCTATTTCCC…	ENSMUST00000131615	---	315360614	NM_021716.4	Chr2_63810889	---	D430037J18	n270636	AK085109	---
Sox1	MNC-01196-1	0.718695	-0.00650313	0.356096	ATGGCCTACTGGACCATGACAGTATGGAAACATACTTCTAAAATGAGGTTTAGTAATTAGAGCTTGGCCCAAACTCAGATATTTATGCTCCAGTCATCTCTAGCATGGAATTTCTCTTGATCTGTGCCAGATACACAGCCATACACCATTAGTGTCCTTTAACTCTAAGTCCCAAACTAAAATCTTGCTTAGAGAAATTTCCTTGAGACAGTTTAAAACTCATGTTCATGAGCAGAGATGTCCTTAAAGTGCTGTATGTACTTGCTATATCCATCCATCCATCTCTGTATCTTCTGTAGGTGAGATTGGCAGGGA	---	---	---	---	Chr3_18523574	---	C530043P04	n273464	AK049712	---
Sox1	MNC-01051-1	0.339088	0.356553	0.34782	TGAACCTGTGCTTGAACTGCAGAATAGTTTAAAAAGCTAGAAATATGGTGCGCATTTGTAATCCTGACCCTGGGGAAATGTAGACAGGCAGGTGCCTGGGGTTCACTGTATGGTCAGCTTAGCCTGCTTAGCTGCTTCCATGCTAACGATAGACCACGTCTCATTAAAAAACATAGTGCCTGTAGAATGACACCCAAGGTTGTCCTTTGGCTGCACATGTATAGATACAGATGCACACATTACTTTTAGTGAGACCTTCCATGAGCTAACATGGTAGTGCTGGATGCTGAG	---	---	---	---	Chr6_99341506	---	A130007E15	n284307	AK037331	---
Sox1	MNC-00227-1	0.996652	-0.316529	0.340061	CCATGACAAGGCCCTAGGTACAACCCCCAGCACTAGGGGAAATGAATATGGCATAAATTTACTGTAGATCAGGATAAAGAACTAAAGAATTGAAACAACCCTGTTGATTTGTTGTGCTCATTCCCCATAGGACAAAACAAAAGCATATGCCTCCAGGAACAAATGGAAGGCTGTTTATTAGTCAGTTGCAACAACGTTGCTTGGCTTCTGAATTTAGGATATCCTCAAGTATGCTTTGAAAACTGACATAATGTGACATAATTTGTGTAATAACCTCCAAAAAATTCTGTCCCCAGATTGTGACCT	---	---	---	---	Chr19_21735142	---	A130052I20+5033423O07	n291095+n283834	AK017189+AK037820	---
Sox1	MNC-00249-1	0.435097	0.222517	0.328807	CCCTTGCACTTGTCTTAGGCTGGGGTCTTTTGCCACGCACTTAAAAACCTCATCTGTATCTTTTTCATCTTTGTGCTTTCTCTGGGCACCCTGGATAATTTCTTCAGAAACACTACCCACTTCACTAGCTTTTATTTCTATTGACTTAGATACCACAAGGAATGCTATTAATTCTTATATCTATGAAATCTGCTAGGATCTTTTATAAGCGTGACTGGGCATTTTCAAAGGGATATACACTGTGACATGTTAAATATTTCTTTGGAATTTCACCTGATTGTCATGGTTCTGATTGGACACGGTTCTGAGTGTTGGTTTTCTCCGGCCTAGTTTTGCTGGCTCCAC	---	ENSMUST00000137162	340805893	NR_040510.1	Chr2_59220655	---	5330411J11	n291015	AK017239	---
Sox1	MNC-00342-1	-0.153511	0.800227	0.323358	GGCAGGTTGACGGTTTCTAAATGGAGACTAAGTGTTGTCCCAAATGAAATATGAACTTAAAACATCAGGTGAGGGCACGCCTTAGAGAGGCATCCAGTAAATAATTAGGAGAACCGAGTTATGACAGTTTGGAGGGGGAGTTAACTCTGGAAGTGCTGTTGGATAAAGCTTTCTGGATTCGAGACCCCCTTAATGGCAGAGGGGGCTAATTAGAGACTCAAGTGGGAACTTTGATTTAAGCCCCCAAATCTAGGATACCTGTAGTGCTCTTCTAGAGGTAGCTTTAGGTGGACATTCCTTTTGTGCGCTATGAATGGGAACTCTGGATTGTATCTGGTGGCATTTCTCCTTTGACAAGCTCGGGGATGACGCTTTAAGGGGCTCGTATCTATTTTCACG…	---	---	---	---	Chr11_36489973	---	2610040L17	n295069	AK011729	---
Sox1	MNC-01216-1	0.578419	0.0682408	0.32333	GTGGCAGGTGCCATTACTTTAGATTCTGCCATCACATCACATTCATTGATGAGCTCATCTCATTTGACTAGGGAGGGGTTTGCATCATTTTGAAAATTCATATATGCAAAGCAGCAATTGTTAAAAATCCAGAAGTTGTTCTAAGTTATAGTACAGCTAGGAGCTCCATGATTACCATGAAAGGAAAGAGCACACACTCTGCTTGTGGATTTGGGGGAAATAA	---	---	---	---	Chr5_151961457	---	D130045N01	n272178	AK051392	---
Sox1	MNC-00992-1	1.01925	-0.377009	0.32112	TGGTGGTCTTTGCAAGAATGTTTCTCAAGTTTGACAGGTGAGACAGAGGCTCTCCAGTGCCACTGCTTTTGGATGAATCTGACTGTGGTCGGAGAAAGTGCATCTTGCCAAAATCTATGGGTGAGACCACACACAGCCTTTAGAATAGTTATTGTAGGGTTATTTCAGGAGTACATGTCTTGACAGTTCTTTTATTTGCATGCCAGTTTCATTGCCGTGTATAGATTTCTCATTGGGTTCAGAAAAGGC	---	---	---	---	Chr17_44956972	---	8030470H07	n287527	AK033233	---
Sox1	MNC-01204-1	0.0136099	0.627755	0.320683	TGCCTTCTTCTATCATTGCGTATGCATAATCTCATTAGGTCTTTGCACCTATCTGAGTTTTGTCTTCTTCTGTAGGAACAGATAGAGTTTTCTTTGCTTTATAAAGAACGACTTTCTTAAATTAATAGTGTAAAGGAAGTTGTTGACTGCTAAATTTAAATTTACTCAATATCCATGCTTTAAAAAAATATTGAAGCAAATGAACGCCAGCCATTAATTAAAGCAACTGCTTCCAATATAGAGAGCTCTTAAGAGCTGATTAAGCAACATGCTGTATTCATTTGTTCAATTTCAGAACGCCTTTGCCTTGCCTGATTTAGCAACATTTCCCACAGCCTTT	---	---	---	---	Chr6_8985882	---	C820005A18	n273045	AK050502	---
Sox1	MNC-00312-1	0.237225	0.371068	0.304147	GGACGTACACAACCCGAACTGACTCTAAAGCATTTAGTATGGTGAGAGTATTGGGACGCTTGTGCAAACTTAAACACAGAGAGTGAAACCAAACATTAAAGAAGAGTATCCATCTACCCAACTCAGACCTGCGTGAACTATCCACTGGTAAAGTGGGAACTGTTTAAATGGGGAAGACAGGAGAGATCGAAACGTATGCAAATCAATGCAAAAATAGATCTTAGCTCAGTTGTGACTTGGTGC	---	---	---	---	Chr8_35038810	---	9530006C21	n285740	AK020546	---
Sox1	MNC-00566-1	-0.113105	0.720329	0.303612	AGGTTCGCAGAGCAAACAGTGCCAGCCTGCAGCCTCTGTCCTCTTTGGGGACAAGGGCATGTGACTGTCATTTCAGAGTCAGAAAGAGTCTGAAATTAGAGGAAAGGTGCTAACTTGTGACAACTATAGACATTTTCAGTGTGAAGTGTTTGACTGTATTCCTTCCTCTGTAAGTAATGGTTCTAGGAAAGTGCTGCTTTCTAGAAATTATATCTATCATCAGAATCTACAAACACATGAAATATCATGAAATGTGATGTCTTAGTTCCGTACAAATGGCAGAATCGGCCTGAATGACAC	ENSMUST00000105520	---	---	---	Chr10_24357943	---	4833416E15	n293447	AK014707	---
Sox1	MNC-00523-1	0.13152	0.444681	0.288101	CATTCTCTGGGGAAAGAGCAAGTAGTTGGCTCTAAACTCTCAGTAATTTATCTGTATCAGGTACTGCTACTGTAATGCTATACAATCTAAGCATTTCACATTTTAGGTGCTAAATCCTTTTTAAATCTCTAACCCTATATATTTGCGAATCTAACTTAATAAAATTCAATATTCATCTGACTGCTTATAATTAAACTTCCCATGATCCCCTC	---	---	---	---	Chr8_109859733	---	C430050I21	n273614	AK021264	---
Sox1	MNC-01188-1	0.671832	-0.0975116	0.28716	ATTCTTGAGAGCCAGGCAGAACAGGCGAGTCTTCCGGAAGACCATTTGCATTAGGCACTGTGGCTCCATTTTCACTTGACATATTCGTCAGTGGTCAAACTTAAGTTAGTAAGAGCTGAGTCACCGGTGTCCCATTGGAGCACAAACAGAGCAGAGTATTAGCGGTCAAGTACAGTCCAGCCCACGGGTATGGGCCAGGTGGTGAGTACATTGGTTCCTGTCAGTTAGAAGAAAGTTGACTCAGACATGTGTTGAGCATCTATTGTGTGTAAGGCAGTCAGACTGTTAAATTTTCACAATAATCTTGAACACTAGGTTAGTGAACAGGGTCAAGATGAAATGTGGTGTTCCCGAAT	---	---	---	---	Chr3_51864814	---	C130089K02	n274726	AK048625	---
Sox1	MNC-00824-1	0.100889	0.469973	0.285431	TGTGTGCAGTTCCCTCAAAGACCAGAAGAGGGTATGAGATTCCTCTCTTGGGAACTGTAGTTACAGGTGAGCTGCCCTGTGGGTCCTGGGAATTGAATCTAGGTGTTCTTGCAGAACAGCCTGTGTTCTTAACTGCTGAGCCATCACTCTGACCCCAGTCCAGTGTTATTTTATACCAAGTATGTTACCTGGAACAATAGTTTGAGAATATTTCGTGTTTCTAGAGTACTCTGCTTTGGAGTACTGTGTGTCTCTTTTTCTGTACGAGGCTTGATGTATAAACCAAAGGTTGTTGCAGG	---	---	---	---	Chr14_121684542	---	D130078O07+D830047B17	n271856	AK164377	---
Sox1	MNC-00263-1	-1.16728	1.73283	0.282774	CCCACAGTCCTGAGGTCACTTGCACTTTCTCATTTCTTAAAGGAAGTCCAGTGTTCTTGCCAGGAATCCTTAGCCTTAGGTTTACAAAGCTTGCTGTTGAATGTTCGTCCGGAGGAGTGTAAGAAGGCAGGAACTGCTTGGTTCCAGTCCTGCCTGCAAGGTCAAGAAGGTTTAAGACTACGTCTAATCTGGAATCCTTACCTCTGTAGAGGGCGTTGAAGGTCAAGCTGGGACGGTGAGGGGTGCTGTAAAGAAGGTCATTGGGCCTT	ENSMUST00000148945	---	---	---	Chr11_95632917	---	C130049B14+9530033F24	n285604+n275178	AK035405+AK048320	---
Sox1	MNC-00679-1	-0.0546334	0.617952	0.281659	GAATCCCTACTGGGCTCTCCACCACCCGTAAGACGGGCTTGGAGCCAGTTCCTGTGGAAATGCGCGTCACTTTCTTCAGAGGCCCACGAAATTCATCCAGGACTCCATGGGTACTACAGCAAGATGGCTCTGTTTCGAAGTGGTTCATACAGTTATCCCCCAACCCGGAAACCTAGAATTCTCGTTTTCTGAACCGGGATGTTTACTTTAGGGAAACCTGGTCTTGGCTTCTGCTGCGCGCCGGGTGTCTAGGAACGAATCCCTCCTGGATCCGGGAACCCCAGATTTGCGGGGTTAGGAGATACCCTCAGAGTTGTGGTTTTTTGTTGGTGGTGGTTTGTTAAGAGCCTGGTAGCTGAACTGGAGCGGGCCCCGTCCCCTCCCCCATACCCACTTCAA…	---	---	---	---	Chr11_120050175	---	9430079N08+2810410L24	n294725	AK013071	---
Sox1	MNC-00598-1	0.211636	0.335984	0.27381	AGGCGCATGGTTGTAAAGTCCTTATTCTTTGTGCTTACCTATAAAGCATTGAAACAAAATGGCTATATTAATTTAGGAGAAAAACTTTACCCTAAATGGAAGGGTTTGAAAACTTTAAAAAAAATTTTAAACGTTCCTTTATCTTTAAAATAACAAAGCTGTTATTTCCTTGTCCAATTAGGGTTCAAACAAACAAACAAACAAACACACAAACAAACTGTGTTTTAGGATACAGCATGGATCTGACCCCAAATCCGTGTTAT	ENSMUST00000170806+ENSMUST00000164364+ENSMUST00000155954	---	124286857	NM_001080935.1	Chr11_97704026	---	C330012J05+C130085M10+B230217C12+A730028C12+9530081E18+6530415P06+5930414H15	n290092	AK031146	---
Sox1	MNC-00144-1	-0.173082	0.715643	0.27128	GTATCCTGGCCAGATCCTGACATGTTTTCCCGGTAAGAGTTCTCTGCGGAGGCCACCTTTGGAGGACTCTGTATATTGATGGAAGAGGGAACGCCGGAACCTATCCCAAAAGTATTGTCATGGGAATTAGGTGTGTGTGGGTTCCAGGAAGGGCGAGGACGGACGGCGCACTACCACAGTCCGATGAATGTTCTCATCACCGACCTTTGGAGTT	---	ENSMUST00000143828+ENSMUST00000137830+ENSMUST00000130952	242247246+242247243	NR_027952.1+NR_015549.1	Chr17_71947307	---	B230314G09+9630036K20+6430540A02+1110039F03	n343563+n297316+n289060+n277425	AK004173+AK032413+AK045842	---
Sox1	MNC-00064-1	1.09331	-0.558903	0.267203	CTAGCAGGGGCTGTAAGTCGGTGATAAAATGCTCACCTAGCATTCATGTGGACTTGCGTGTTATCCCTAGCACTTAAAATAAACAGGAGACAAATCTTAAATTCCTAGTTTACTGTGCTGGGCTTCTCATCTCAAGGTCAGGCTTAAAACTCAGTGAAATATAAGGACTGCTTTAAAGATGTTTTTTATAATCATAAATATAGATGGTGTGTGTATGTAAATAAAGAACCTTTGGAATGGATAACACACAAATAAGAATCAGTTTGCTCTTCGATGACAGTAGCTCCTTGGAAGGGTTTTAAGTGGCCTAAGCTATTGGAATTGGACACTCAGTTATTAGGATGAATATTAGGAGAAAGATAAGTTTTTAGGTTTTAAAAGTGTGTGTGTGTGTGTGTC…	---	---	---	---	Chr2_155706545	---	2310008B10	n295575	AK009219	---
Sox1	MNC-01014-1	0.67493	-0.155785	0.259572	CTACAATGCACGTTGGGATGCATATAGAATGCATAACATCGTTTCACTTACGTGAAAGGCACTAATGACTGCTCCACAAAAATTGTCTGCAGAGAAAAACTTGAGGCTGAACTCATGGCTGAGTGCTTTGGTTATATGAACAAGAAATGTCTGAAGTAGGAAGAAATGATATGAGTAACACACACACACACACACACACACACACACACACACACCTACTTACTATAGATAGGGAAGTCATGACAGATCAATATAAGCAGTCTTCCAAAGTCCAGC	---	---	---	---	Chr16_67496045	---	9330190F22	n286377	AK034429	---
Sox1	MNC-00850-1	0.113093	0.39359	0.253341	GACTGCAACGATGTGTAAGCAAGATAGTCCTTTAGTTTCTCTTTAAGAGGTATTTGAAACAACTTAAATACATAAACATTTTGTTGACAGAGCATACTTACTGTTAAATGAAAAGTCCTTCATAGAAGAAATGATATGTAATGTCAGCTTACAGATGCTCCACTGTTAGATTTCATGAAATAATTTTACTCAAACTTTCTATACATTTCCATATGTAAGCAGTTATGTTATTACTAGTCCTGTTTGTACAGTAGTTGAGATTTAGCGCACGTTG	---	---	---	---	Chr4_109497014	---	F830003F15	n266361	AK155993	---
Sox1	MNC-00697-1	0.462323	0.0301774	0.24625	AGAAGAGTGGGAGCTCATGGGTGACAGTAAAACTTAGGTGTCTCAGAACTTAACATTTAGTAAAGTGATGTAGATCCAATGTCAGGAAAGGAAGGACTGTGTTACTGTGCCTCCTCTGACTCATGTGCTTTTCAGCATAATAGACTTATTTAATATTAATTCCTAAACTTTGCACTGTCAATCCTCTGCTGAGTTGTGGG	ENSMUST00000124922	---	145587091	NM_010806.1	Chr17_14041805	---	5033403D15	n291119	AK077278	---
Sox1	MNC-00779-1	1.17788	-0.690888	0.243496	TGTGAAGTCCATCCAGGTCACTCTACTATGACTCCGTTTCCTAGGAAGTGACTCCGAGACTCACTCAATGAAGGAAATCCAGTCTGAAGAAGCCTGAAGGATTGATGTGGTTTGAATAACGCCTCCCCCATAGGCTTATATTTGGAAGTTTAGTCACCAGGCACTATTTGAGAAGGATTGGGAGCTGTGGCCTGATAAAGTGGTTTTGGCTTTGTTGG	---	ENSMUST00000137666	309268437+309265569	XR_105049.1+XR_107790.1	Chr6_48324346	---	A730086M21	n279280	AK043339	---
Sox1	MNC-01338-1	-0.133935	0.61853	0.242297	GCAGAATCCTGCCCAAATAAAATTGTGATCTCAGAAATTCAAGAGCATTTGCATTTCAGCCTAAGACAGCACGCAGCCTCAGAAACACACTGAACAGAACTTGGGAAACCTTGCACATCCACAGCTGATAGAATGCTTCTCCTGTCTGCTCCTGGATTGTGCAGTCAATTGACATTTTGTTGACTCTACTTCCCTCCAATCTCCCCTTCTATATAACTTCAATTCTCCTTCGGCTAGCGTTCCCCATTGCTATTCCCGGTGGCTTTGTA	---	---	---	---	Chr11_36321516	---	D930013M23	n269501	AK086214	---
Sox1	MNC-00407-1	0.187422	0.294273	0.240848	GGAAGCCAGCATTGAGAGAGTATAGCTATTGTGAAATAATGATTCACCAGAAATTAACATCTAACATCTAGTGTTGCCAAATAGTGTCACTGTACTTCTCTATCATTTGAAATGGAATTTAATTATGTAACTAACAACTGTCCTACTAGGTGAGAGAGGAAGATTATGTGAGAAAGTCAGTATACCATGTAACTTGTAGCCACACAGATTTTCGACATTGAGAAACATTGGGAACTAAATTGAGAATGGGCCAGAGCCTGGAAGATGGGTCTCACACCAGAAGACATTCCAGGAGCTAGCCATTTAGGAGATGTCCCTTCAAAGTGACGTGATGATGGACTTGCACTTGGGAATCAGGT	ENSMUST00000107651	---	377835084	XR_140651.1	Chr4_53580100	---	I830044H05+D130057D21+2210409B22	n420520+n295682+n264173	AK008866+AK151977	uc008sxb.1
Sox1	Luc	-0.231709	0.705263	0.236777
Sox1	MNC-00210-1	-0.362789	0.826006	0.231609	ACTGCTTGTTTGGGCTCAGTTCTCCCAGCTGGAGTCATTGTTCCAACTTATTTGTACGTTTTTTGAGTCTGTAAACTGGAGCTCATTCTATAGACCAAACTGGTCTTGAACTCAGAAATTTGGCTGCCTCTGCCTCCCAAGTGCTGAGATTGAAGGCATGCACCACCACGGCCCAGCAGAACTAACCCATTCTTATTGGAGCTACATCAATCCCTTTCTCTGAGTGGACTCTACCAGGGCATAATTACTTCATCAAGGTTCTACCACCTGACCACACCA	---	---	343098495	NR_040757.1	Chr6_108560394	---	0610040F04	n297627	AK002866	---
Sox1	MNC-01349-1	0.520516	-0.0582753	0.231121	CTGCAGGGTGAGTAGCATTGTGGAAGTCTGGATAATTCTCAGAACTGTGTCCCTTAGAAGCGGTAATTTTCTTTCTGTGGAACGCTGTTTAGTTTCTGAAGGGCAGGGCCTTTCAAATTGCTGCACTCCCAACAATAATTGTGAAATGTTAGCTTTTTTCTTTCATCAGACTTCTGATAGATGGTGGCTCAAAGTGTCTCTGCAACATTAGTAATGATATCCCCCAAACAACAAGGGCAGAAT	---	---	---	---	Chr11_44470964	---	D930044C16+C130030F07	n275428+n269084	AK140807+AK086655	---
Sox1	MNC-01092-1	0.666933	-0.213916	0.226508	GACAATGACTCGGTGTGGTGCTCTATGAAAACTTAAGTTACTCGTGAGGAAACTAGGCCTGAAAACTGCAGTTTACATTTAACTTTAAAGTGGCAGAATGACCCCTGGAATCTATTGCTGCTTACTACTAGACACATTGAACAAATCCTGTCCCATATTCCCAATACTTTTAAAGAAAAGTCATTTCCTGTCCCGTAATCCC	---	---	---	---	Chr14_98399007	---	A630022C18	n280626	AK041577	---
Sox1	MNC-01318-1	-0.0541684	0.501877	0.223854	GGCTTTGGAGAAGTTGCTTGCCACCTTATTATAACATACTTAAACTCAATAGCAATTCAGGCCTTACTGGGTGTTTACCTAATTTATTGTGGAAATGTGGTATTTAGACCATTGATTAAGTGAAGTTTGTCAGTACAGTTAAAAGAAATTAGAGACACTATCATTGCTAAATCACTTCACAATTCAAAGAAGTATTGTAAACATATGAATCCATTTAATTATAATAGTGCCAATTATAAGAGAAATTGTAACGCTGAAAACAGTGGCTTTTATGTAATCATAATAATGGCATGTATTTATCTTGGTTTGGCAAGTTGG	---	---	---	---	Chr4_97571302	---	D130027H11	n272269	AK083863	---
Sox1	MNC-00019-1	0.286934	0.131645	0.20929	CACAGCTGTTGCTTTGCATTTGCAGTGGTAAAATCCTGCTGTAACTAGCACTTGAACCCTGCCTGACCCTGGTTTTGTATGCTGACTCAGACCTGCTGACTAGTGGGAATTCACGTCTTTTAAGAATTACAGTCACCCTTTGCCCTGTTTTTGGTCAAAGACCTTTGTACTAAGGTCATATCTGGCTTTTGCATATCCCTGTGGGCTGAAAGTTACATTGAGTATTTAGAATTTACACTGTGCTTACATCACAGAAGTTTGACCCTTATTGGATCAAAGTGGATTTTGCTCCCTTGTGTTAGGTTCGGTGCCTTACAGC	ENSMUST00000134714	---	---	---	Chr4_45420440	---	F830107F15+9130208E07	n287102	AK020275	---
Sox1	MNC-01291-1	0.320975	0.0726477	0.196811	AGTCCAGTCCCTTTGGAGGTGGAGATGCAGCTAGACCTAACTGATTCTCATTCTCTTTGTTATTGAGTGTCTTCATAGCCTGGGCTAACTCAACTCTAGACTGTCTTTCTATCTGGGACAACACAATGACAATAAGCATCCCCTTGAGCTACGTCTGAGGTTAGATGACCATGGGACAGTTGTCAGGGGTTAGTGAGTATTATCTGTCATGGTCAGTATTGTCCTTGTCATCAGCATCCTAGCCACAGCTTCCTCATCACCTCCTTGGTC	---	---	309266475	XR_108081.1	Chr9_48503284	---	B430208D19	n276937	AK080917	---
Sox1	MNC-00292-1	0.399071	-0.00692671	0.196072	TGCAAGAATGTCCAGAATGCAAAGCTGGGACGGCTTTTCCAGCAGCTCGGGATCTGAAGCCCCTTCTCGACAAGAGTCCTTCTTCAAGCCCAGCCTCAGCAGAGGTTCTCGGAGCTGTCTCTTCTCCAGAGGATGAGGTCAGCTTCCTGCGTGTGCTTGTTCTCTCTCTCTCTCTCTATCTCTCTCTCTCTCTGAGTGTGTGTGTGTGTGTGTGTGTGTGTGTGTGTGTGTGTGTGTGTAAACTGTTGGAACACATGTAGACTATTTGTAATCCAGCACACTGTGGGA	---	ENSMUST00000149413	---	---	Chr5_117567856	---	9530046B11	n285549	AK020596	---
Sox1	MNC-00924-1	0.931105	-0.540615	0.195245	AAGAGCCAAATGAAGCAGGAGGCGTCCAGCCGCGCAACTGAGGGATCAGTGTGCTATTGTGCCCTCATACATCACTGTCAACTTAATTTGTTGTGCCCAGCGGCCGCCATAAATCTGCTCCTTCACACTTCCATCCGGAACCCACAGACACCACACAAGACAGTGTAAGGTGGACTGCTGCACAAAGGCAGGCACACCCTCTGCTACGAGTACGAGCTCTGAGGG	---	---	---	---	Chr12_109357477	---	4932441P12	n291516	AK016564	---
Sox1	MNC-00357-1	0.497908	-0.117978	0.189965	AGAGCTAGGCAGCAAAGTCGCATCGTCATGTGCCTGATTGTTTGAATTTACAGAACGCGGAAAAAGTTTAATGATGGTTTGCGTTAGTAGTGATTTGGTTTGCAAACGAGCTAAAAATTCGAATCCCAGCGCTGTAGTGACCGAGACAGGCGTATCCGGAGCTCAGAGTACATTGTTGTGAACATTTCGAGTTCAAGATTTGAGTTCCATGAAACCTTTGTCTCAGAAAAATGCATAAAGTAATTGTGACGAGTCTGATATGTTGGTATAGGCTTTTTATCCCGGTACTTAGGCAGAGGCAG	---	---	350994419	NR_045268.1	Chr8_125566916	---	6030419N23+2810013P06	n344266+n294817+n289944	AK012741+AK077895	---
Sox1	MNC-00170-1	-0.317757	0.692419	0.187331	GCCCATGGGATCCTTCTAATCTTAAGTGCTGCTTGTCCTATGAAGCTTTCTAGCCTTTTGTGTTTCATGTAGCATGTAGACATGGCTTTACATCGTCTTGTAAATTGTCGTCTCCCCATTTCATTCTCTGTTCTTTGACCTCAGGAACTTCGTGTCACCTACATATCAAGGCTTCCTGTGTTATCTGTGCTTTATAAAATACTTTCGGAACTGAGCAAATGGTTGTCAGAAGACAGCTGAGCAGGGTT	---	---	---	---	Chr10_57747353	---	2610202C22	n295050	AK011859	---
Sox1	MNC-00937-1	-0.0962517	0.459199	0.181474	GCTGAAGCAGAAGCTCCAAGACTAGCAATCAAAGTAACTCTTGAGGTAATTAGGATCATGCTGTTAGTCAAAGAGAACTGGGAGTGCGCTGTCACATAATAATGTACTGCACATGCCAATGAGGTGCACAAAGATCTGCAATGGTGACGCTGAGAACACAAGTGAAGTGAAGTTTGTGTATGGAGAGTATGGCAGGTCCTGAGAGCT	ENSMUST00000107153+ENSMUST00000042399	---	270047513	NM_001081267.2	Chr7_104840794	---	C030033M12	n275809	AK021117	---
Sox1	MNC-00233-1	0.89681	-0.536166	0.180322	GCCACTTCCTCTTCCTTTCCCTTTCTTTCAACAGTTTTGTATGGTTAAATAGTAGGAGATAATTATTTTGGACTAAGTTCATATAATGGAGCCCAACAGACTAGGCCAAAGAAGTGAGTCACTTTATAGTTAGGGTGCACATATACAGGTCAGAGGACAGTTTGTGGGAGTCAGCTCTCTCCTTGCACCATTTGGGTCGTAGGGATCAAACTTAGGTTGCCAGCTTAGCAGCAAATACTTTTACCCACAGAGCTACCTTGCCAGCCTCAGTGACACTGTTGCAGTGTGTGCGTGCATGCATGCTGAGGGTTGAACCCTGGATCTCCCAAATGCTAGG	---	---	---	---	Chr12_85238471	---	2010015B12	n295868	AK008245	---
Sox1	MNC-00891-1	-0.333065	0.691987	0.179461	TGGTGCTGCTAGACTCCAGATGAACTCAGGATTCCTGAAAGGAACAATGGTTCTCTTCCTAAATTTAGAACTTTTGTCCCCTAGAGGAATTCTTCAGTTATGATTTGCTAAATAAGCACGGCGAAGATCATCAAAATTGGTGAACTTAATGTCTCCTTTTCAACTTATCATATATCCCAGTGTAATTTTTGAAAACCACAAGTAAGCCAAAGAGATTTGTTTGTTTTCTTCTACTCATTATGAATTTGTCCTTGCTTGGCATT	---	---	---	---	Chr14_124375310	---	9330209H12	n286327	AK034507	---
Sox1	MNC-00423-1	0.0127554	0.322273	0.167514	GTTGCGCTACTGTCCAATGAACGCGTAGTGAGGGCAGTACTGCTAACGCCTGACAACACACCTGCATCGGTTAGAGCTCTGCTTTACCTTGGTGCAATTTTTGGAAAAAACCACAAAACCTCTCTTCCTTACCTAAACATTTAAAGATTAAAGTAGCCGCGTGTGTACTGTTGCCCTCCTCGCAGTTCCTTTATTGTATGCTAGAGGGCAGCCGGACAGTAATTACTGGAGACCAGCTTTCTCACCGCTGCCCTAAGACTGTGATACACTAAGAAGCGCTCCCTTTGGAAAATGTTGTAATACAGATAAAGGGTTCCGTATTTGGGTTTTCATCCAGCTTACAAGTAAATCTATATACTAATTCAAACACCAAGCCAGCACTGGGAGGAATTAGATACT…	---	---	242117960	NR_027901.1	Chr1_120355342	---	E430033I06+C920024K21+C920010O19	n263563	AK083371	---
Sox1	MNC-00094-1	0.663686	-0.335058	0.164314	GAGCAGTCGGGTGCTCTTACCCACTGAGCCATCTCACCAGCCCCATTATTTTCATATAAGAAAAGGAACAAAGAAAATAAATATCCCATTGCTTCTTGGATGAAGACCATCTAAGTAATAAATAGGGACGGGAGATGGAATAAGGATTATCCGTAGGAACTCACTAATGTTCTTTGGAAGTAAAACTGGACCGCTTTCTCTGA	---	---	---	---	Chr12_77445860	---	A430103D13	n281526	AK020759	---
Sox1	MNC-00256-1	0.0195544	0.303372	0.161463	GCACCATTACCTTGGCTTGTAGCCTCTGAGCTTGCCACCATGGGCTTTCCAGGCACCTTCCTCCTAAGACACAGCTGCTGGGAGAGGCAGGCAAGCAATTTAGAGGTGACAACATAGGGAATGGTTTTATTTATTTCTTTTGTGCCAGCCAGAATGTGGATTCTTTCAGGGACTGGTTAAGCCAAGACGCAGTGTTTTTGCTCACTGTTTTTAAGGAGAGAATGAATGATCCTTGCCTCTCACTCCCCAACCCCCGGGTGCAGAATTGTATCTCAGGGTTGGACCTCCGTTTAGAGTGC	ENSMUST00000113342+ENSMUST00000113341+ENSMUST00000113340+ENSMUST00000043637	---	295844816+163965353+163965352	NM_001178049.1+NM_001113198.1+NM_008601.3	Chr6_97970571	---	6330417O12	n289511	AK018196	---
Sox1	MNC-00097-1	-0.0494591	0.371211	0.160876	CTGCAGCAACATTCCTGTGTGAGGCTCACCCAGGCTTGGGAACATTTGAGAGCTGTCTCAAGAACAGAGTGATGTCTGGAGAGTAATACTGGAAGCTCGCTTGGTCTGGATGTCATTGAGAATCTACTGCAGTTCCTCATTTTCAAGAAACCCTCCCAGACTTGGAATCAGAGCTTTGGACTCTTCAGCAGTCTCTGGGCAAAGATTTGCTAAACAGGCCAACTCAAACTTTATGCAGCCTTTTCTGGAGAAGCAAGTGACGAACACTGGCAATGGTCTCTCTGAAACGGGCGTATAGTTTAGGGTTTTCATGACGACCTCTGAAAGCTCCTGCTCATTCTCTGCACTCTCATTCTGCTGCCTTCGACGCTCCAGAAGCAGGAGCACTTCAGAGTTTAG…	---	---	---	---	Chr5_38966176	---	4930421P07	n292946	AK015173	---
Sox1	MNC-00949-1	0.337853	-0.0229502	0.157451	AGCGGACCTCTGGGTTACTTTCTACCATGGGTCTCAGCCACATACACATACACACGCACGCACTCATGTGCACACACTCAATACTTGAGAAGGATTTGTGAAAATGTACATACCCAGTACACAGATGTACACAGTGCTCTGACAGCCCTCAAGCTCTTCTGAGGCTTAGCAGTGATGGGTCCACAACATGGAATACTGAAAGGGATTCACTGAGATCTACGTGTGCTAATAAAGTGCTTGAAGCCAGCCTGGTCTCTTCCCCAGCATCCCCTAGTCCAAGGCCAGCTGCCACACACACATGGACAGAGAAAGGCGAGA	ENSMUST00000114694	---	---	---	Chr16_43637415	---	C730007E04+7330412A13	n287968+n273213	AK020182+AK149418	---
Sox1	MNC-00489-1	0.0997753	0.215039	0.157407	GCCTCCACAGGTCAGTGTTTTCACCAACAGCTGTGACTGAAGAAAACAAAGTAGTTTTAAATTACAGGAGTTCTTTTCTCTAGTAAAAATCCCAGTGAAGCACTTACAACTGCAGGGATGGTATTTAACACCATTTAAAACTCATTAGTGTCCCCTGGAATAAGAACTACAATACACACGGAAACTGTGATGCCACAAGCTG	---	---	---	---	Chr1_25881238	---	2900002M20	n294590	AK019302	---
Sox1	MNC-01323-1	0.674491	-0.362791	0.15585	CTGCTCTAGCTCTGCCCACTAAGTGGGTCTGAGCGTACCAGGCTGGTTTCCGTCAGCCTCCACACAAAGTGCTGAGAGTTCAGGGAGCATATCTTTCCTTCCCCGTAAATTCACTTAAGTACTAGTCGTGCTGCGGCTTTAACTGGGGCAGACAACCAGACTTGAGATAAAATGAAAATAATGGTCCAGGCTGGGTACAGGGGATGGTAGAGCGCACATCAATACGC	---	---	---	---	Chr17_85579943	---	D230011F04	n271648	AK084232	---
Sox1	MNC-01183-1	-0.484204	0.778375	0.147086	TGAACATGAGCTCCACTTGCGAACTCAGTCTCTTTACTAAATTGACAGTTATTCATATTTATTCTCTTCTTGTGGAAGCCACAGAGATACCTACTTGACTGTCTCAGGATGGTGTGCCCTGTGGCTGGAGTTTACATTGCATTGACTGGTATCCTTTGAGTTGCAAGTTACAGAATGTGGTTGAAATCAACATAGAGACTTTATTGGAAGCCGGAGAAGA	---	---	---	---	Chr9_49563001	---	C130041P16	n275270	AK048234	---
Sox1	MNC-00448-1	0.250948	0.0380636	0.144506	TCCAAATAGCGAGTGCACAGGCTAGACCTTCAGTGTTCAGTAACGAGACCGACCTGATCCTGATCAGTAGTCAGGGGTTGCCGGCAGTGGAAGAACAAAGAGATGCTCTGTACCCACTGAAGACGAAGGCTATGGGCTGACAAGCCTAGCATCGGTGGTCAGCCATTTTGCCATTAGTGCTATGAAGAGAAGGCCTTTTCCTCAGGACCAGAAGTGCTCTGCGCTCTGCTATTAACCCCATGAAAAGAGTTCTTTCCAGATAAGCGGATACTTGCGGCTGCGTGGAGTGGATCCCAGTCCCAGTTTGCTACCAGCAATCCCAACCCAAGACACAGATGAGCATTGTCTGGGAAAGCACACTGTCGTCACCTGCCTCCCCCATCCCGGTCCCCACCACTC…	---	---	326633251	NR_038025.1	Chr10_116391576	---	4933412E12	n291382	AK016788	---
Sox1	MNC-00614-1	0.796059	-0.507221	0.144419	TCCAATGCAGAACTGTCAGCCTTGAGTTTATATGTACAAACAAAAAAATAGAGCTAGCAGGTTTATATAATCTGTGCACATACACACATATGTATGTAACAATAATAATTTAAAAGATGAGAAGAGCTAAGAAAACCTAGCCAGAGGCCAGGATGGTGGTACACACCTTTAATTCCAGGATTGAAGCAAGAGGATCTCTGTGAGTTCAGAGTTAGCCTGTTCTACATAGTTAGTTCCCTGACAGCCAGCCTATATAGACAGACCCTGTCTCAATGAATAACAACAAAATTTCCTCAAACAAATTAGCTGTTTCCACAGAATGAGGTCAACACGTTTGAAGACTAACTATTCTCTGGCAGTCAGCCAT	---	---	---	---	Chr10_75299196	---	4933425E08	n291305	AK016911	---
Sox1	MNC-00434-1	1.45933	-1.17341	0.142959	TCTTCGTTCCTCGTGCTTTTGTCACCCGTGTGCCGGGCGGCAGAACTCGGTGAGGGGACATGAGGCTTCCTGATAAGCCTCGCAGGTTTCCCGCTGCCCAGATATTCCGGGTCCTCGTGGGACCCGGCCTCAGACCCTGCAGAAATGGCGTCTTCTTGCTGCCTGCCTCTTCCTTTTACATTTTGTTGTTAACAAAATTGTTGGTGCGGGCTGAGGCATAGACAAGAGCGGTTTACCTCTTCCTAGTTCTGTTCCTTTCCCTGATTCATAGAACCCAGCGCTG	---	---	---	---	Chr2_130099632	---	2810036E18	n294794	AK012862	---
Sox1	MNC-00565-1	1.04926	-0.76904	0.140112	CACCGAGCTACAGTGGGATTTTCTCAGTTCATTTTTATTTTAGGCCTAATGAAGGCCACGGAGCTAATTTGGAACTAAAAGGCTTCTGTTCTTCATTTCCAAGGGAAAAGAAGTAAGTTTTCTAAGTAGGTGAGGGGTTTAGGGTTGGGAGATAATGATTTCAGGCTTAAAAGGAGACCCAAAGGGAAGTTGACCTCATTTTATTGCCAGAAGATTACACTGTGTATTTTTAGATGGTGATATTGACTTCCTGAAGAGAAAAACTAAAAATGTGCTGAGAAATGTTACCGTATTAAAGGAGGCGTGATTGACATTCTCAAGCACGAAAATGTATCCATTTAACAAATAACAAACACTGACGATTGTATTCTTTTAAGTTTGAATGTTTTCTACAATTTG…	---	---	241982755	NR_027890.1	Chr2_6846001	---	6430517B19+5031426D15+4732478F22	n414366+n293674+n291133+n289142	AK028985+AK019879+AK032294	---
Sox1	MNC-00884-1	-0.312195	0.579185	0.133495	GCTTCCCGTTCCAAGTGTTAAAAATATGAATGCATCTATCAGGGATGTACAGAAGACAACTTTCAATTTCTATCAGAAACACCCAGTGTATCTGAGGAAATACACATGTCCTAAAATGAGCCTCAAGTCAGGGTCTAATGGCAAGATGAGAGGCACTTAAGCAGATTTCCTCCCAGTAAGTAAATGGCAAAGAGGCCAAGCAAGCTCTAAGTTCTTGAAAGAAGCAGCAAAGACTCAGGTGGAAAGCAAATGACATGGCTACTTGTATGGGGGAAGCGGCACTTCAGTTCAGACAGTTTGTGATCAAGTATGAAAAAGCAAGCAACTGCATCAGGCTTGATGATGTATGCCTATGATTCCAGCAATGGAAGGTCAAAGGCAGGAGGATTACAAGTTTGA…	---	---	---	---	Chr3_157732916	---	6430599A18	n288917	AK032571	---
Sox1	MNC-00823-1	-0.0637175	0.316704	0.126493	CAATGCTTCTGTGTGGCACTTTATAATCTTCAGGCGCCTTTGAGGACTCCCTGTGAGCCAGGCAGTATCGCAGTGACTGTATGGTCAGAGTCCTAGGAGCCCTGAAAAACTGGTTGCTGATTCTGTCTCTTCCCCCTCCTGCCCTCCTCTCTCCGAAGTTTACATCCTAAAAGGATAGAGCCAGAACTTGGTTACAGAGTCTCTGACTCCAAGTCCAAAGTTCTTTATACTGGTCTTTCCTTCTAGCTTTATGTATACAACAAAAGGTATGGAAACAGATCTTCACACTGTTTTTGCTTATTGTGAAAACCAATTCTTTTGTATTGGAGTGACCCAGAAGTGTAACTCTTACTACATTTTGTCCCTGTAGTGCCACTTGTTCAGGGACTTGG	ENSMUST00000068792	---	---	---	Chr4_56880057	---	D130071L21	n271912	AK083983	---
Sox1	MNC-00804-1	1.14468	-0.89778	0.123451	ATTTCCAAGGCTCAGATCCATCTGCTGTGTGACTACACTCGCTGTAAGAGGTTTCCAGCAGGAACAAATTTTTGGGTTCCAGTAATACTGGACTGGTTGTTAACTTCCCAAATGCTCAGTTGTGGTCGAAGATGAGGAATATCTTAAAATTCACACTGAAGTTTCGGCATTTGCTAAATGGTGCCACATCCTGACTTTCAGGAAGAAATACCCAAGCACCAAAATACACTGGCC	---	---	---	---	Chr13_23521108	---	C230035I16+C130083M02+A530064K08	n281035+n274797	AK041031+AK048598	---
Sox1	MNC-00345-1	0.338396	-0.104911	0.116742	GCAGGCACTGTGAACTTTGAAGCCGTAGAAATTGGGTTGTAGGTCTTTCCTGGCCGAAACTGGAGAGTCGTCACTCTTGAAAGTTACTTACCTGGGTGTGTGGGTTTGAAGATGGAAGACTTAATTCCAAGCAAAGACGACTTAAATGGGCAGTGAAAATGAACAGACACAGCAAGGGTTAGGGCTGGGCCAGTGAAGGATCAGAGCCACAACCTAGACTCTGGCGGTGGGGATGGAAACGCGGAGGCCAGCTCTGAGCGGGGGAATGAATAGGTAGGCCAGGTTTCTAGCGTGGTTGCTGAGACAGGTGGGAGTAACATTTAGCAAGACGGAAAGAAAGCTGCCTTTGTGTGTCAGTTACTAAATGGTAGTGACATTCCTTACGGATGACATGGTAGA…	---	---	---	---	Chr17_30713881	---	1700025C14+0710001D07	n297620+n296748	AK002941+AK006324	---
Sox1	MNC-00759-1	-0.626313	0.857875	0.115781	CTTCAGCAAGCCTTTGTTCCCACCTTTGCTGAACGGAATGGTGTTCAGCACCTAAAATAGATTTCCAGAATAAACAAACCGAGGGCAGACTTTCAGCCTGTTAGTTAATAGACTGATTTACATAAGTCCACAGTGGCCGACAGAAGCGTGCTCTCCCTAGTCTATTAAGTTTGAGGTGAAATGTTTCCTTGAAACAAACAAACAAACAAAAACAAAAGCCTTTTCACTAACGAAGGGCAATCC	ENSMUST00000141533	---	---	---	Chr5_125381885	---	9430074L14	---	---	---
Sox1	MNC-00446-1	0.27561	-0.0448989	0.115356	CAAAGCACCTTCCTTGTTGCTTAGGACTTGAACTTTCTATCAACTGTTGTTCCAGACCTCAATTCAGGTTACCCTTGGTGTTTAACTAGCATGCATGAGAAAACAGCTACACTTGTAATGCTTTCTGCTCTATAACTGGAAAGTTTGGTTCATTTTGCATACGTGCCGCTGAAAGCTTCAGGACTGTGAGAATTTCCTTTCTGTGCATCAAGAAAAAATGACTTGCTCTTTGTCAGGCAAGTCAGATGGTGGGGTAGTTACTCCAAGCAAGCAACTTGTGATTGCTGATAGATGAAATCAGTATGGTGACTTAACTTTTTATACAATACAGATCAAACAGTGTGACATGAGAATCACTAACCTGCCTGAAACCCTCCTGGGGGAATTGAAGTGTCATAG…	---	---	---	---	Chr4_126710853	---	C430024E05	n273670	AK141302	---
Sox1	MNC-00537-1	1.02235	-0.79244	0.114953	CGCACACTGCAAACATCTCTTTAAATTGTACTGGAAAACGAGCCAGTGTCTTATTTCTTAGCATCTTTGAAGAGACTTTTGGTAAGCGGTTTTATAACCCTAGGGATCATCACTGCTGCCCTATTCCTGGCGGAGGACAACAGTCTCACTTCCTTATGAGAAGCCTGGTAGGGATGCTTATTGTATTCCTAGTAAGTTCAGAACTAGAATAAATGTTCTTCTATTATGAACATATCTGCCAATTAGAGTTTTATGCATGAAATACAAAATGACTTTTTATAGAGAATAAGTGCTTTTAAGTCTTTAAAAGGCTTACCCCATAAATAATGATATTGGCAATAAAAACCTTTGGAAGACTGAAAACCCTAAGTAGTCGCACCATAGTGCTTGGTGCTTACC…	ENSMUST00000029476	---	---	---	Chr3_97726715	---	4930564D15+4922503D21	n291979+n293159	AK016219+AK132726	---
Sox1	MNC-00300-1	0.674281	-0.448772	0.112755	AGCCCAAAGCATCTGAGAGAATTGATAAATGAAAGAAACATGCTTAAAACATGACCGTTTTAAAGGTGAATGCTGACCAGTGAGATGCCAGCCTGCGTGTGAAGATCCTACAGCAGAAGTGCATGGCCAGTGACACAAGAACTTGCGAGAGATGCCAGTCCGCCTGTGAAGATCCTGCAGCAGGAGTGCATAGCCAGTGA	---	ENSMUST00000034997	342837691	NR_040721.1	Chr9_88416277	---	2810026P18	n344375+n294806	AK012825	---
Sox1	MNC-00376-1	0.199678	0.00980059	0.104739	GATTTGACGCCTCCAGAGAGCTCCAGAAGAGCAAGTGAAAGGCATGCCAGCATCCTTCAGAGGGGGCTGGTACTAGTCCTGACTCCACCCATCCCAGTCCTGACTCCACCCATCCCTGTCCTCTCCTTCCCTGGCAGCCCTTAGCTTCCACCAGGACACGGGGAAGGGATGGGTGAAGAACCAAAGGTCCTCGATGGAGAAGTGGCAAGAAGAGGGGTCCTGGAGCTCTGGCAGAGAGACCAGCAGTGTGGGCAGGTTCTTCAGACCATGTTCTGAAAAAAAAAAAGCTATGAGAAAAATGGACTGAAAGGAAAGGAGCAGCATCAAGAGGCATGCTTAGTTTTTAATTGACTATAATAAGCAGTGTGAACAAAATGAGAATGCGCTTGTGTTTGGCGA…	---	---	---	---	Chr18_75629895	---	2900040J22	n294482	AK013628	---
Sox1	MNC-00297-1	1.09322	-0.888328	0.102446	GCCTGCTGAATTCTTCGTTCTAACACTACCTCAGCACTAAAGAGTGACTGCTTATAAAAGCAAATTGGTTTCCAGAGTAAGGAACAAATACAATTTTACAGACTGAAGTCGTCAAATCAATCAACAGTTGAGACCATACTAGACACAGACATTGCCGGCTCCTTCCCAAGGGCAGTAGCCTAGGCATCTTAGTCACAGCAATCAATGACATAGTTAATGAGTTATTGCAAAGGATTTAAGTGGCATAATTATAAGTCAATTAGTTCACTGTTAGGCTCATTTTCTACATGGGCCACTTTCATGTCCAATCACTTAAGAGCCACAGTTACGCACACGAAAGGGTT	---	---	---	---	Chr13_117640409	---	A930041H05	n278342	AK020950	---
Sox1	MNC-01327-1	0.340115	-0.140666	0.0997245	GAGCTGTCGAACCTTTCCTGCATTAAGATGGGCTTATCATAATTTTCCTCTTTTTGTAAATAAGTTAACCTTCATTAACAGGCCTCAGATTTCATTTGTTCTCATGGGAATAAGATTTCCATTAAGAAATGCATAAGACATATCCTCACAGCTCTCATGGGTAAAAGCCCTAACTGCGGTTCTAAATGCCTGGGCCCAGGGATATAGTTGGGATCTGGTTTAATTGTGATATGTTGCAGTCTAGTTTGTAGCAAGGGCCCCTGCTAAAGGAATGGGGGGTGACAGTAGTGCCAGAGGGTCAGAGTCTGCCT	---	---	---	---	Chr17_82003986	---	D330045E12	n270871	AK084804	---
Sox1	MNC-01256-1	1.24984	-1.05449	0.0976721	TGAGGTGTCAAGTCCACGAGGATTATTCCTGCCATACAAGAGATAGCTGTTGGGTCATCATAATTCACTAATATTTCTTTTCTTGACTTTACGAATGATCCGTTGATCTTGTTCCCTTAAGACCCTTCTTATTCTACCCCTAACCCCACCAGGTGTTGAGGACAACTTTTAGAAAAAAAAGTCCATGTCTATTTTCCCTAATGTGTCTGAGGGAAGACAGTAGAGCTAGGGATCCAAGTTTATTAATGAGCTTTAGAGCACTTGTCAGTTTTCTTCAAAGAAGGGAGGGTAAAGTGGCTTTGAGCA	---	---	---	---	Chr4_54965256	---	E130102F21	n268260	AK053491	---
Sox1	MNC-01210-1	-0.673541	0.86684	0.0966494	ATCAGAGCCCACTGGAAATGATCAAAATTAAACCTTGGTGAGCCGAGGCTTCAGTGCCTTTCTATCACCTCCCCCATCCCCCCACCACCTTATCTGAGAAATTAAGTTCAAAGTTTACACTCTTAGTCTTGAAGATAAACTCCCTTCTCTTTTCCTCGATTGCCTAATTCTAATCTTTGAATTTAAAAATAGTCTCTCTCTCTCTCTCTTTCTCTCTCTCTCTCTCTCTCTCTCTCTCTCTCTCTCTCTCTCTCTGTGTGTGTGTGTGTGTGTGTGTAAGTCAGAGGACAACTGGCAGGAGTTGGTTCTGTCCTACCAGATGGGTGGGTCCTGAGAATTGAAGTCAGGGTATCTGGCTTGGGGGCAAGCGCCTTACCAGCCCAGTTCTTGC	---	---	---	---	Chr7_56896543+ChrY_853463+ChrY_1934706	---	D030068B16	n272492	AK051088	---
Sox1	MNC-01237-1	-0.383338	0.566615	0.0916385	GTGTACGGCAAACGAAAGGTCTGCAGAAGTCTGGAGTTCACTCCGGATGGATGAACAAGCCTATTGTCCTATTGTCCAGTTGAACCTCCTACAGGACTGGCAGGTTTTCTCCACCCCAACCAGATAAACCCCAATTCTCCTCAAGCCCCCAAATTCAAATCTTGAGAGCTGGAAATCTTCCTTTCCCAGACAACTCCTCCAAAACAATTAACACTTGGCTCAGACTGTCTGGTACCCTAATGTCTGTCTAGAGTCAGCAGCGATAAACTGTTTCTCACACTCTCCCCAGAAGGAGTGTGAAGAAAGGCCAAACCCTACCCCTGGAACAC	---	ENSMUST00000171655	---	---	Chr10_66385897	---	D330003O09	n271207	AK052180	---
Sox1	MNC-00723-1	-0.0151536	0.185543	0.0851948	TCTCACAGTGGATGCAGAGGAACTTAATGCATATTCATATCACAAGAGAAAACCAGCAGAGGATACCCTCCAAGGCATTATTCTTCCTGCCCTGAAGATTGGCTAATATGTGTGGGTCACACTGCTGAGGTCTTTAACAAGTCACAATCAACCAGACTTTGGGGGCCTCCTCCAGCTTCAGTATTAAGGCTGGAGGACTGACGCAAGCTCAAATTGAGTTTCTGGAGCAACGTTGATAGCA	---	---	---	---	Chr17_89046030	---	7530422H18	n287677	AK078720	---
Sox1	MNC-00544-1	1.36478	-1.19834	0.0832216	GCAACACTGCCTGCAATAGAGAGACGCCCTTTGGATTCAGCTTCTCTTCTCCACTCCAGCAAGATGCACATACAACTTCAAAATGGTCAAATATACAATATCCCAACAAGTATCTACGACCATAAGAGGGGAGTTCATTCATACTAAGAAATGTTGCCTGAATTTCACAGTGTCTTCCTAACTTATAAGGTTATTTTATGTAATTCATTCTTTATCTGACAAATGAGTTGCATAGCTACAACTTCCTAATTACAGGACAGATCTTCAGTCATCAGCACAGGGACTTGGGAATATCCAGGGCAGAGTGCGGTGTAATGAAGGCAGATGAGCTGTGGCACTGTAATGGATAAGGAATGAACCCGACCTG	---	---	---	---	Chr10_53334325	---	4930466K18	n292659	AK015515	---
Sox1	MNC-01018-1	0.531852	-0.367594	0.0821289	CCCTCAGGCTTTGATCTCTGATCACTGCCTGTGACTCTGTAAACCTAAGAATGCCTGTGACTCTGTTGGCCTAAGGTTATGGATCTCAAAGAAGGACCAACTCTAAACTTGAATCCTATTTAGTTGATAGTTCTGCCCTAAGTACAGGACAGAGGGTAGGAAACCACAGCATGGTAATTGTGTTGTTTAGGGATGTTGTTGTTGTTGTTGTTATTTAGGTGACTGATTTTTCAACTGTGTAACTTACCTGGGAGTGGTTTTGAGAAAACAGATTTCTCATTCTTTCTTTCCGCCTAGGAAGCAAGCAAATAACTCACAGTCCAATGCCTTTGGAAACAGATATGGGGTCTTCATGGATGTTGGAGGTATTTGTGTAGAACATTCAGAATCTACCAGCCC…	---	---	---	---	Chr9_49391862	---	9430069G01	n285984	AK034977	---
Sox1	MNC-00903-1	0.980086	-0.833912	0.0730874	GAATACGCAGGCAAAGTGGTGAAAGGAGATTATATGTAGTTTAAAACACAGAATCCCCATTTCATAAAAGCGCAAGGTGGGTTCATGTCACTTTCTTTCTCAAGTATATCTTATTTAATTTGAATGGGTCTGCCTCCTCCCCCCAAACAAACAAACAAACAAACAAACAAAAAACCCAACCCAGTAATATATTCAATAATAGCATACTAGGATTCACAGTAAATTTGGGACCCACCCCATTTAAAGATGTCCACTCACCATTGTCATTTAAAGTTACATTATTTAATCAGTGGGACAGTGATGTTTGTTTGGTCAGGACATGCATG	---	---	---	---	Chr7_77093829	---	4933423L19	n291330	AK016876	---
Sox1	MNC-00065-1	-0.0895586	0.235301	0.0728712	ACTCAGGTTCGCAAGCATCTTCTGCATTTCTGGGAACCCAAATCAGAGGCAATTGTAGGTGCAAAAGTTTATTCTCCTGTTAAACTTAGTAGACCTAAAAACAATGTCTTTACTTCCTGTTGATCTTACAATTTATGGGATGAAATAAACTGCAGCCACTAAAACAAAAATGAATGTACATAGAGACACATGGAATAAGCAATTTCTAAAGAGCATGTCTTAAACAATTTTCATGTGTGTACAAAGGTACTTCGTGGTTATTGCACCAAGTCAATGGCAGTAGTTTTATCTCCAGGAGGCAGTATTTTGATTGGTTCCTTAAAAAAATATTTATGTATGTGTTTATAATGCCCGTGTATATATTTTATCTGTTTGTAATTGAGTTGTCTTTTTGTTAAG…	---	---	---	---	Chr11_32598001	---	5830420C07	n290399	AK020016	---
Sox1	MNC-00802-1	0.172666	-0.0335666	0.0695496	CCACCCCTTAGGTCGAGTTTCATGCACACGTGACTCGCCTGTTGGTCCCCAGATACTTTTCTTACCCAGTGCGCCCGGGGCGCCTAAATTTCCACTCTCGACCCCCAGCTTCTCTGTTGACCCCCTGAACTAACGTTTGACAGCATTCTCTACATCTTTGTTCAAAACAACCAAAAACTTGGCTGAAGTTAAACTGGATGCTGGAAAGGCTAG	ENSMUST00000121114	---	---	---	Chr2_84679280	---	D930003E18+C130094D20	n274673+n269645	AK082011+AK052957	---
Sox1	MNC-00171-1	-0.086782	0.208152	0.0606849	TGCAGGACAATAATGCAGGACAATTTTATTTGAAAAATTAATACTTTTTGTCTCAATATTAGAGTTACACTGTGAATGAATTTGTTTTTTTCTTTTTGGCCCTTCTAAGTAGGCTTAGGGTTCCAAGAGATTTGTGAGTGATATTAATGTGCTGCATTTCATTTTTTCATATTTAAGGCTGATTTGTTAGAATGGCTGAGAAGTGTGTGGAGTGGGCACATTCATCTGTAGGGATGAAGCTAGTTAAGCCACAGTGTGGACGGACGAGGATCCTTCCGCTCTGGCTGCTCTGTCCACCCACAAAGACGGGCTTATCGT	---	---	---	---	Chr3_121491085	---	4633401B06	n293874	AK014609	---
Sox1	MNC-00955-1	0.130001	-0.0214397	0.0542805	AAGGCTGAACGGTGAAGAGATTTGCAACAGTTAACCTGGTTCCATCTCCATTCAGCTGGATCAAGCAGAGACTGAAACTCAGAGATCTTGAGTCCAGAGTCAGTGGAGAGACCCAAGAATGCCAGTCAAGAAGAAAGGTGGGCTATGAGGTTCATACATAACATATGATTTTCCTTTTTCTTGGCTGTGGTTTTTGTAATTTAAATTGTATTCTATTGCAGGGCAAAATTTTGCCTGGTTTTGAGTAAATATTTACTGCAATGAATATCTGCTCAGTAGTACCTTTTCAGTAATATTTTATTATAGTAAAGTTAAGGTAATACTATAGACATATGTAAATTAATGAACCAGGTAGTTAATGTCACCATTTGTAATCAGAATAGATTCGGTGCTATGGGT…	---	---	---	---	Chr7_97626248	---	B230374N17	n277087	AK046356	---
Sox1	MNC-00788-1	0.0947868	0.00376237	0.0492746	CCATTTCATGGTTTCTGCTGAACTTAATAGCAAAATAGAATTAGTCCCTTAAAGTTGTAGACTACCTTTTCTCACAGTTGTACAAACTAATTTCCATATGGTTTGGTCTCAGATTAAGAGGCAAAGAAGCTAAGAGTGAAAACAAAATACATAAGCTTGAATTTGGTCAACACTGGACTATTAGAAATTATCACTGTGCACTTGTCACTGCAGTTTACTTTGTGTCTGAAAGGCATTGTGTGTGTG	---	---	---	---	Chr1_121549314	---	G730021M14+B230337E12	n277302+n264572	AK046039+AK144670	---
Sox1	MNC-00661-1	-0.525366	0.610395	0.0425143	GGACAAGGGACAGGACTTCAGCCCCACAGGAGCGCTCCACTCCGAGGATGCACTCTCTAGGCAGGAAGAAGACGGGGTGACTCCTCATTGCCACCGGAGGCAAACAAAAAATAGCTTCTTACTTCATCCGCCCTGGACTACCTTCCCAGCCCACTCCTTTGCCCTGGGCCTACAAGGCAGCCACCTAGGCCTGGGCGCTGCGTGTGTTTGATCCCCTTTGAGCCTTGATAATTATTTGAAAGGTTTGTGTCAAATCCCAGCCTGAT	---	---	---	---	Chr16_93368707	---	1810044K17	n295983	AK007778	---
Sox1	MNC-01172-1	0.217636	-0.134405	0.0416155	CCAGCTGAGATGCTCACATTCTGAGGGTGAATTGTAAATTGGAAAGTAAATTGTAAGTTGGCTACTTCTGTTAGAGATGAACTGCTATGAGATGAATTACTTTGAACCAGCAAATTCTGTGTCTAAGAGTATGCCTAAGAGTAATTTGTACATACGTTCACCAAAAGATGTGTATGAAAATGTTTATAGCAGTATTGTTTATAAGAGCTTCAAAAAATTATCCAAATGTCCATCAGAAATAAAAGAAATAAAATGCAATGGATTCTTACAGTACAATACTTCACAGCAATAAGAATTAATATGGACTGTATCATATAATACACATGAATTTTTTCTGTGTTGGTAAATGTTTTCAGTATGGAGTGAAAGAAAACCAAACCAAAAACAAATTGTATGATA…	---	---	---	---	Chr19_46288176	---	C130048C04+C130013I19	n275628	AK047862	---
Sox1	MNC-01215-1	-0.466973	0.54038	0.0367038	CAAGCTGTTTGGAGCATTGAACCTGGGAATTCATCCTTAGAGTGCAGTGCAGCAAGTGCTACGGCTCCAGTGTGGCTCACAGGACTCACCACGCAGGTGCTAAGGAAATCGTTTTTAAAGTTTCCTTCCTTCACTGTTGTTCTACCTGAAGGGCGCAGCTCCAGTGAAGCTTCATGTTTCTGCTCCTTCTTCATCCACCT	---	---	---	---	Chr4_109961765	---	D130033N09	n272234	AK051323	---
Sox1	MNC-00607-1	0.48872	-0.424878	0.031921	CATGCTGTCCACATCTCACCTTTCAATCTCACCTCACTGACTTAATAAGAAATTTTGTTTTTCTGAAAAGACAATCATCTGGTAGTTTATTGTAAACCCCAAACTGCAAGCTAAAAATCATTATGTGTATGCTGTATGTGTTCACTTATGTATGATACCATGCCAAAGAGCTTATTCTGTGTGATCTGGATTCTCTTTCTTACTGTCCACAAAATGAATATATTCATACCTGTATTTGTAATATTAATTTTGTATCACAAAAGGAAAACAATTAGACATGAATGAAATTGGTTTACCAATCGCGTTAGGAAAGCAGTGAAGCAGCAAACTGTTAGTAACAGAAGTATGAGAAAGGCACGTCAACTG	ENSMUST00000113116	---	187608231	NM_001127169.1	ChrX_132760220	---	1110018P05	n297429	AK003800	---
Sox1	MNC-01200-1	0.0355201	0.0190332	0.0272767	CTGTGTCTGAAAGGCTGCAACTGCCGTGATGTTCAAGCTCATGGCTTCTCGGGATTTTTCCCAGGTTCAGTCTCTTCTATCTAGAGTCACATTTCACTGTGTGGAAAGAGGGATGTGTAGCAAGTTGTTGAAATCTTATTCGGAGCGTCAGAAAGCAGAAGCAAAGGAAATGACTAATAAATCAGAAACTGCACACAGCACCTGACAACTGC	---	---	---	---	Chr2_146140263	---	C730001N09	n273237	AK050013	---
Sox1	MNC-00322-1	0.498394	-0.460703	0.0188456	CCATGCAACTTAGCCCAGATAGCCCTTTCTCTTCAGGGACTGCCTGTTCACACATTTGTCTTCTACTGGTCTGGTTCTGGGTCTGCTTGTTAGCAGGGCATATATAAATATATATATATTTTGAAACTACCTGAGCCTTTAAAAAGATCTTGCCTTAAGTATTTTACGTTTTCAAGTGGCCACAGGGATTCAGGCAGGCATGTCCTTCCCGGGGACCTTTTTCCACGAAAGAAGCAACATTTTTATTTCTAAGTATGGAAAGATTCCAGGATTCATATTTTAGAAGTCAGCTTCCAAATGAACCTGGGTGGTTCTCAGAATTAGCCAAGGTACTGGAGGAAAAACAGCTCGTGGATTTTTATTCTCCTAATGTGTTTTAAATTTGTTATGTCAGGTTTA…	ENSMUST00000058678	---	147905968	NM_001085501.1	Chr2_178146960	---	2610024M03	n295121	AK011539	---
Sox1	MNC-00870-1	-0.0196264	0.049066	0.0147198	AGGCAGAATGCCTTTGAAGAGTTAGAAGAATATTAAAAGCCTTAACTTGTAGCTTAATTTTGCTTGATGACAAAAGGACTTTTGATAACAGTTTCAAGATTGTCAGCATTTTGCATTGGACTTGAGCTGAGGTGCTTTTAAAATCCTAACGACTAGCATTGGCAGCTGACCCAGGTCTACACAGAAGTGCATTCAGTGAACTAGGAAGACAGGAGCGGCAGACAGGAGTCCCGAAGCCAGTTTGGTGAAGCTAGGAAGGACTGAGGAGCCA	ENSMUST00000172812	---	170932460	NR_002847.2	Chr19_5801273	---	---	n177784	AY722410	---
Sox1	MNC-00269-1	0.102217	-0.0731128	0.0145519	TCAGAAGTCCGGGATGGTAGAGAGCAACTTCAGTTCCCTTCGCACAGGAGAGCTCCGAAGCTGGGACCTGACCCAGTCCTGCCCCGTGGAGAGGAGCCAGTATTCTACTCTTAGCTGGGTTTCCGCCTCCAGGCACGACCCGGCCTCTAACTGTGAGCTTAGACCCAAGTTAGAGCTAGGCAGATGACTTGACCCACTGAAGTGACTAACCCCAGTTCCTGGAAGGTTGTGGTTGACAAGCCTTGAGAAACAATGGCAATCGAGTGCTTCAGGGCAACTTC	---	ENSMUST00000164149	325995138	NR_037954.1	Chr16_24392806	---	A330104M08+1110054M08	n415925+n297290+n282242	AK004252+AK039760	---
Sox1	MNC-00206-1	-1.04005	1.06078	0.0103658	AGGAAAGCTTGCACCAAAGACTTAGGCTTCAGTAAAGCATTATGTTTGAAGATGTATTCTACATCAGCTTAGAATACATTTTCTCATCAGTGATTGAGTAATTTTCCTTTGAGAGTCCAAACTTGCATTCTATCACAGAGGGACAGGCCAGCAACATAAACAGGACTTCTCAGCCTTGTGACTAAGATTCAGTGAAGTAGGGGCTGCCTCACCCAGAGACATCCATCCTAGTTGGGGAGGTTCAGATCCTGCACTTAGAGATCCTAGAAGATCTGCGTGACCGTTTTCACAGGTCACATGTTGGAAATGCTCCACTAAGTGAGGTGTGGTGGGGCATGTCTTTAACTCCCTGCACTCAGGAAGCAGAGGCAGGAAGATCTTGG	---	---	---	---	Chr10_5921562	---	9430013L17	n286259	AK020414	---
Sox1	MNC-00473-1	0.263039	-0.249342	0.00684864	CAGAACGGCAGAAGGAGAACAGTGGGAGGGTCTGGACCGAGTGGGGGTGGGGATCGTCCTACTACACGCTTTCAAGAAGGTCCTCTCCACCCAGTGAGAGAGGACCTAGGTCCGGGTCCCTGTGTCCATCATAGCTTGTTCTCCGTGGCGTCAAGATGTCCTGGGGCCTGCCTGTCCCCTTGTACCTACCTGCAGAGCACAGGCTGGCTCTCGCCCAAACCCGAATCTGTCGCATCTGCGGGGAGTAACCTCAGTTCCCCGCTCTGCAGCCTTGAGGGTTTGGGCCCCGCAGCCTGGAGTGGAAGGATGCTCTGCCGCCCACCGCCTGCACCCTCCCCGCACCCCGCCTCTGCTGCAGCGGACGGGGTTTAATAATGTCGCCGGAAAGTG	---	---	---	---	Chr19_45154597	---	4930557B21	n292037	AK016159	---
Sox1	MNC-00997-1	0.892622	-0.906059	-0.00671871	ATCAAAGGTTGGCTGTCTCGAGCATGCCCTAATGGGACTCATGATTTTGTTTGTTCTGCGTCTGATAATTCTTAGTTCAGTTTACATTTGCACTGTTAATATTCATTTTCCAAAATTTGTTGACATGCCTATTCATTTTGAAGAATAATAATTCATTAGCTTTTCCTTTCCAGGTCCAATCTATGCATGCTCCTTGTAACAAGTCAAACAACACAGGAGTCAGGGAACAAGACTGTGGTTGTCTTATACCTTGGACCCCATCTCC	---	---	---	---	Chr18_44713178	---	9230105G02	n286920	AK033767	---
Sox1	MNC-00226-1	-0.905202	0.878074	-0.013564	TGTTTCTCACATCCCATAGCCCACCTGTGGACCACACTTCTCTAAAACTAAACTCCAATTTAGAGGTTATTCTCCCATGGAGCTAGAGCCTCAGTCATGGAGGCCTGGCTGTAAACATTGAGTAAATCTTCCATTCCACATATGTATGCCCTGGTTCTGTTTTAAAATGTTATCCTACCTTGAGAGTTAACTATGTCACTTTCCAGGCTAATTTATTAGCAGGTGAGAATAAAAGCCAGAGGGGATAGGGAACAAA	---	---	---	---	Chr18_38458828	---	1700074L02	n296398	AK006950	---
Sox1	MNC-00475-1	0.707313	-0.736322	-0.0145045	CTGTGGCCAAGAGGAAAAAGCACTCCTCTTCCCTTGTCTCATAACCCTCTTCTGTTGTATTCTGAGGCCCTAGTACTGAGTTGGTCGAGAGATGGCCTATAAATACTAACAACACAACAGGTGATGAGCTACACAGAGACAATTCTGTAAGAAAGATCTGAGGTGCTTCTGGAAGGAGAAACGGATACAAAGGAGTCAGAATCTGAGATAGCATACATACACAAACACATGTGTCCTTAAAGACAGTACAAATGATTGCTAAAACAAATTACCTGCTTTACAGGCTTGTTCTTTTTAAATCTAAGGTCCCACCCACAATATATCCAAGTCTTCCTGAATTTTCCATCCTTCTGCCTTAGCCTATAGGCTGCCAGCTTAAGGCATGAATGACCATTCTAC…	---	---	---	---	Chr5_91638658	---	5033428C03	n291088	AK017200	---
Sox1	MNC-01079-1	-0.630777	0.583058	-0.0238595	AGTGATGTTCTGGGGCAAAGAGCTACTAAGCCAAATTGAATCTATGCAGGTGGAGGATGCAATGTTAATTCAGTAACAACTTGCTTAGCTGTTTCAATACAGAATTCTTCTTATAGGGCTATTGAGAAACCAAATGAAGTGGCTTCTGAGCCTCTTAATGTGCTGAGTCTTAATCTGGACTAGAGAAACTACATTTTAGGGAAACTCTTTGTACCCACTATAAACGTGCTGGTTTGAAGAGTGGTG	---	---	---	---	Chr14_60837709	---	I920011L11+A430077F15	n281790	AK040206	---
Sox1	MNC-00756-1	-1.0062	0.956214	-0.0249941	GAGGAAGGGAGCATGAACAACCCATTTGACTCCAGAAATCTGTCTGCCTTCTCTCCCTTTAAACAAACAAACAAACAAAAGACCTCACATCCGGCTGAAATCTTGCACCTAGAATATTGCCCAGGTGGAACTTAAGAAAGACTTGGCTGAAATAAATTCATGAAAACTTTTCCTCAATTTTATTTTAGAAGTGGCAGAAGTTGGGGCAGGAGGATACCTGGTTCTGAGTGTCTGGGTTGCATTTCGGGAAACATGGTGATGCTTAATTTGCAACCGGAGGGCCCAGCCTGAGTGTCCATTGCTGCCTTCCTGATGGCATGTGTTTCTCTTTGAGGATCTTTGGGAGCACTTGAGATGGACAACAGAAATATGTCAAAGGAAGCAAAATCTGCTCCTATG…	ENSMUST00000114086	ENSMUST00000170838	---	---	Chr1_64077536	---	A230023E16	n283249	AK038520	---
Sox1	MNC-01177-1	-0.140022	0.0746446	-0.0326887	CCCCACAAAGCATCACTTTTCCTTTCATCTCTCACCTTTAACTTAACGACTGACTAGCACGTACAAGGCGGCAATGGCAAGGGATTTATTTCTTCAGGAAATTCGCCCAAAAGATTTGGTCTCTTCTAGCTTCTGGATGTCTTTACACTCTGGTTGAGTTTGTTTGTTTGTTTGTTTGTTTATTTATTTATTTATTTTCACTTGCAGTAGGCATCCATAAAGGAGATCACAGGACTGTTGCACCCAAGGCCCTTTGAAATCTCTCCTCCCAAAGTGTTATTTGTTGGCCTGGC	---	---	---	---	Chr6_112894213	---	C130039C10	n275320	AK048182	---
Sox1	MNC-00360-1	-0.133619	0.0605811	-0.0365187	GAGAGGCGTTGTTTTGCTTCAACTACGGAGCCATCTTCGACAGCCTGGGAATTATTTAAATGACTTACACAATATATTTTTTAAATCACACCTTTGCTTGGGACACCTTATATTAGAAGATTGAAGTACGGGACCTCACCTTCCAAAATAAGGATCAACATGCTAAAGATCAACAAATAAGGGCTCTTGGATTCCCTTGCCTCGAGAACCCAGGCAACCACAGACAGACATCAGAGCCCTGTCTCGCACTGCTTGATTTCCTCTTGATCTCCTTTGGCAGACACTCAAATGC	---	---	---	---	Chr17_85354384	---	2600015P10	n295188	AK011222	---
Sox1	MNC-00685-1	-0.19156	0.111783	-0.0398887	GCCCAGGGATAGCATTAACATGGTGGTTACTCAAGACCTAACTCAGCCAGGGAGACATACCAAGGCCTATGAGGTGAAGGGAAAAGAAGGGTGACCCAAAGGGCAGGAATTTTTTATCCTGAACTTTTGAGCCTTATAGAAAAACATAATTTGTTGGGCATGTTTTCTGACCCTCATACAGTTTTTACAACCATTTGAAGATATAGTTCTAGCTCTAGTAGGCTCTACAGGAAGGTATATCAAACTTTTTAACAGAACACTTTATTATTTTAAATATATGAGTATTTCACCTGCATAGGCGCACAGTACCCACAGAGACTAGAAGAGGGTGGCAGATCTCCTGAGACTGGAGTTAATGCTTGTGAGCTGCCATGTGGATGCTGGAAATCAAA	---	ENSMUST00000136447+ENSMUST00000123462	226246567+226246566	NR_027446.1+NR_027445.1	ChrX_20563213	---	A230072C01+4833404H03	n414253+n414252+n293490+n282960	AK029359+AK038883	---
Sox1	MNC-01070-1	-0.311495	0.229112	-0.0411916	TGCAGGATCCTCAAAGTCAAGTAGTATCTGGGCAAGCATTCTGGGCATTCTTAAAAACCAAGTAAAAAGGTTAAAATTTAAAATTTCAATGTTGCCCATGCCCTAATCTGCTTAGATGCTCTTTGGAAGAAATAAACGGTACAGTTGTAGCATTTACTATGTGAAGAAAGGGAGTGTTCCATTCCATTCATTCTTCAAACTCTGAGCAATGAAGCAAGGTGAGAAAATATATTTATCCTTTAATGATCTTATATTCATGGCTGGCTAGAAGGGTGGGAAATGCAGCTTTGACAACCATACTACAAAGCAACTACCTCTCAGGCTATGCAGGTTGCACCATTTAATTTTCTGTGCAGATGGCTGAC	---	---	---	---	Chr7_98281856	---	A230098H18	n282790	AK039119	---
Sox1	MNC-00411-1	0.730371	-0.828319	-0.0489736	CTGGGGAGAAGTGGGTATGATGCCAGCAGGGAGCCGAGCGGAATCTCGGTGCTGAAGGAAACAAAGCAGGTGTCTTCCGGTCCCCGACCACGATGAGAACTGAGAAGCCTGAGGGTCGAAGAAGGAACTGCGGGAGATCCAGTACACGGAGCATCTAGGGACCAGGCTACATCCATCCTTGGGCTCCACCCCAAACCATGGCCCTCTGCCGACCCAGATTTGCCTGGTCCTTA	---	---	255683366	NR_028298.1	Chr6_86798668	---	4930483C20+2610306M01	n295009+n344160	AK011997	---
Sox1	MNC-01267-1	0.801612	-0.916435	-0.0574111	ACACACACATGCATGCACACATGTGCACACACACACACTCAGGATGCTACTACGTGAACAATTTGACTTTAGTAATACTGTCATCTCTCAACACAAACTTGCTGCCCCGAAATATGAATATGTGGAACCTGTTCTTCTAGCTGGTGTTCCATAATCTGTATCTTTTTATATTGGACATATATAAGTACTTCTCGGTCAGTATTCTCTTTGTTGCCTAGATGCTGACATCATTACTGCAGAGAAATAAATATAAGCTAGAAAGCAATCAGTCTAATTGATACCGACAGTCAATTAGTATTTCAAAGGGACCGGCTTGTTGCTTTACAGATAGAGCACATGAAAGATTCTAGGCTGTTGTTATTTTGTGCAGAGCTATATATGTTGTGGGATAGAGTCTTC…	---	---	---	---	Chr14_106641259	---	4732436L16	n293790	AK076329	---
Sox1	MNC-00154-1	1.12233	-1.24159	-0.0596303	ATTCTCCCATGCCGTATCTGCAGTGTGCTGAATGTGCATCTTCTGCCTCTGTGATTGTTTGCGTGGTCATAACCATGGGGCTGTAATAGCCTCTGATGTTGGTGACACATGCCGAGTACTCTCACCTTACTTCCTAATTAGCTACTTGCTTAGTTGTCTAATAGTGTGTCAAACTTTGTTTTGTACAGAAATATTCCATGGACATTCATAAATAATATATACCCTTTTTGAAGAGTGACTCCAAAAGAACTATTTTGTTAGATAAACACATTAATGAGAACATTCCAAGGTCAGATGAAACTGTGGTAAACAAAGAGCCAGTAAAACTACTAGCTGATGAGAAAAAAAAAATGGGATATAGGATCGTGCTCAGTGGTAATCCA	---	---	---	---	Chr16_24896572	---	D630032C06+9430040K09	n286108	AK020461	---
Sox1	MNC-00371-1	0.499555	-0.637561	-0.069003	CACCAGCCCCTAGAATGAAAATTTTTAAAGTTAAAAAAATAATGCTGTTCACAGTATATGATGCATGATAATGCTCCCCCTTTCTGCGAAATGGATACTTCTCTTTAGAAGTGTAACAAATATAGATTGAGCTGTGTTAGATTGTAAATAAATATTTTAGTAAAGACTGGTATCTTTCTCTAGGTTGGTTATCTCAGTTTTGAGTTTTACGGTGTCTGTGGGAATGA	---	---	256773296	NM_027314.3	Chr19_37297642	---	5730499H23	n290556	AK017741	---
Sox1	MNC-00432-1	-0.463119	0.319857	-0.0716309	GCAACTCCTCACCGACTAGGCGCTAGCATCCCGCAGGCCCCGAAAGCTCTTCGGGCTGTTGGGAGACCCCTGCCCACGCTGGAGCCGGGTGTGGGGTTCAGGGAGGGCGTGAGAGTGGGTGGGTGGGGGTGAAAAGGGCGTGGGCCTAAGAGTGTCCTCCGGACTGTAGGGCTTTTTACCACCCTGCCCTCTCCGCCCCCTGCATTTTTCTTACTACCCTGCCCTCCCCTCTTTGCTAATATTATATAGACCAACTGGCAATGCAG	---	---	---	---	Chr4_99322423	---	2810439L12	n294676	AK013270	---
Sox1	MNC-00651-1	-0.302835	0.155629	-0.0736031	AAGCCTAACGAGCTTGGTGATAGCTGGTTACCCAAAAAATGAATTTAAGTTCAATTTTAAACTTGCTAAAAAAACAACAAAATCAAAAAGTAAGTTTAGATTATAGCCAAAAGAGGGACAGCTCTTCTGGAACGGAAAAAACCTTTAATAGTGAATAATTAACAAAACAGCTTTTAACCATTGTAGGCCTAAAAGCAGCCACCAATAAAGAAAGCGTTCAAGCTCAACATAAAATTTCAATTAATTCCATAATTTACACCAACTTCCTAAACTTAAAATTGGGTTAATCTATAACTTTATAGATGCAACACTGTTAGTATGAGTAACAAGAATTCCAATTCTCCAGGCATACGCGTA	---	ENSMUST00000082390	---	---	ChrMT_1420	---	D830012D22+1010001E19	n422893+n297593+n269901	AK131596+AK142700	uc009vew.1
Sox1	MNC-01299-1	-0.0539043	-0.0978009	-0.0758526	TCTGGAGTGCTCATGGTCTGAACATTGGTTTGATATCATCATGACTTCTACATATTTCCTAAGCATGGCAGACATCAATAAGATGTCTAAAAGACAGAGCCGAGAAAGAAGACACATGTAGTGAAATGACTGAGAGCTGTGATTGCTCTTAGCCTGAAACAAAACAAGGTTACTAGTGAGCACTTGATTGACTTCTGTTGTTTGTTTCCCGACACTGGCTTTATTTCATGGTGATGTATAACCATATAACCTGTTGGTCCTTAAAGACGTGAGTGGATGGAAGACTTCGATGTGCTACCTCTATTCTGTCACCTTTAACCTCTCAATGTGTGCTGATCTCAAAGCCA	---	---	---	---	Chr4_114161947	---	C130020D01	n275541	AK081481	---
Sox1	MNC-00162-1	-0.957833	0.805739	-0.0760467	GAGTAGGGAGCACGCAAGACATCCCTTCTCTTCTCTGTTTGTGGATGCAACACTAGGAATCTGCCACTTGGAACCATAGCTTGTCTGACAGCAGGCTCCCTATTGGTTTCTGCCAACAGGGGATACCACGAAAAACTGCAAGGTCTTAAATGCCTGTGTAACAGATACCCTCTTTTAAACTCCCTGTTCAAATAACTGGTGCGGTGGTGTTCTTCCAACCATGCT	ENSMUST00000159260	---	354459381	NR_045390.1	Chr18_74177633	---	D730045A05	n269972	AK021341	---
Sox1	MNC-00098-1	-0.58792	0.434443	-0.0767383	TGACATTCCATTTGGGTTTGTCAAATGAGACAGTTGTGGTTTTAATTCTTGGTAATTCTGAAGGTAACTAAAGGAACTACAGAAAATTTGTCTATACTGTCCTCTTCAGAGAATATATGTTTTAATCTTTGCCAATTTAAAGTCAACAGCCAAACTATAAAGAAGTGCACTAATGTTCCTAAGGGGTATATACAGGCTCTTAGTGAGCAAAAATCCTTAGCTGTTACTGTGGCTTTCAACCCATAAGCAGG	---	---	---	---	Chr4_34803637	---	2810040C05	n294786	AK012892	---
Sox1	MNC-00490-1	0.674491	-0.833247	-0.0793782	AAGTAGCGCTTCGTGTGGTTGGGAACTACCAAAGGGAGAGAAGGTAATTTGAGTGCTGTTTTTTATTAGTGATCTCAAACCGCTTTAAAATGTGTGGTTGCCTTTATCTGTATAGTTCTGGTATACAAGCTGGAGTTTAGTTCTGCTTTAGGTATCTGGACTCTTTGCAGGCCTTTCATAGTACATCGATAGTGTTTTCCAAAGTCCAGTTCTTACAATGACTCAGCTCCTCTGAACACGCATTTCC	---	---	---	---	Chr17_80831478	---	4430401P03	n293989	AK014468	---
Sox1	MNC-01285-1	-0.255601	0.0901283	-0.0827365	CAGCTCCCTACACCAGGAAGGCTGGGCTCTAGTTCCAGGCTGATTGTGTATGTTACACTCCTCCCAGTGTGATGGCGCCACTCTCCTCTCTGCACGCTCACTCTTAGGTGCTTGTGAAATGTGACTTCACCAAGGCCAAATCTAATGAATGACACTTTTCACCCTCCGTGTTCTGCATCCTAGGAGTGGAAGGGATGCTGCCCATATTGGTTAGGCTCACAAAGAAAGGGTTACAAGCCATCTTTCAGATGTGCAGTTTCTCTTTGCTTTAAACCTGTGTTGAAAGATGCTAAGATTCCAGAATCTCCTAGCTGAACCTCTGTCATGGACCCAAG	---	---	---	---	Chr16_76306579	---	A430098K02	n281565	AK079880	---
Sox1	MNC-00331-1	0.485905	-0.658343	-0.0862188	AACCACGTGGAGCCATAATCATCTGGGAAGAGGAACCTCTATTGAGAAAATGCCTCCTTCTGATTACCTATAGGCAAGTCTGTGAGACATTTTCTTGTGGGACATTTTCTTGATTAACAGTTGATGTGGAAGTAGCAAGCCCATTCGGGACAACCTTGGGCAGGTGGCCCTGGATATCATAAGAAAGCAAGCTGAGCAATCC	---	---	---	---	Chr18_37778643	---	4930517L18	n292389	AK019682	---
Sox1	MNC-01298-1	0.0472618	-0.226274	-0.0895063	GCGCTTTGGAAGTACAAGGTAATGCATTAGTTATTTTCAAACTATTATGATGTTGATTGAGTTCTAAAGTTGTCCATACAGTGTGATAGGGGGACTAAAGGATGTCTGTCAGTATCTGAATTGAGGTTAAGATAGATAGGAACCTTTGTCAAAGGTTCATTATTAATCCCATAATGTCTAGTTGTCAGCAACGAGGCAGACTATTGGGGGACAGTGGGAACCAGTTGGTTT	---	---	---	---	Chr2_7128898	---	C130017I12	n263787	AK081437	---
Sox1	MNC-00072-1	0.542708	-0.722474	-0.0898832	CTTCCATGTCAGGGCATCTTCTCTAACGCCCTGTCCCCACCTCGTCTCCCAATCTTCCACAGTTATGCAGCGCTCTTTGTGTGTGGGGAGAAAAATGTGATACACAGACACAAGGTGTGAACACTTGATGACTTGCCTGTCCCTGAGTTACTTGAATCGTGGGAATTGCTGAGAGGGTAATATTTAACAGCGATCCCCTCAGTCTCCGGAGGGAGTCCTTGCTTCAGTGATACAGAGCTTATACTGTATTGTGTATGCTAATGATGTCGGCTTGATTCTAGCATCTCCCTAAATTTTCCTCTTAAATGGCTTCTTTAGTGATTTAAGTTTGAGTTTGGGCCTTTGTC	---	---	---	---	Chr4_131943121	---	3110001B12	n294262	AK013935	---
Sox1	MNC-00852-1	0.00610767	-0.205081	-0.0994868	GTGACTTTTGTGGGGGTGTTGCTAGGCACATTAGTATATAATTATATGCTTGGATATTTTTTCCAGTTCTTTTGAGTATATATATGGAAAGTGGAAGCTTGGTCATACGGTAGTTTAAGTCTAACTTTTTGAGGGTCATCCTGCCAATTGTGTTAAGCACTTTATATGAAGTTGATACTTTTCCAAACTTGAGTCCCTTAAATGCAAAGATGTATCTATCCTATCTTGTATCTCAGGACCTACTAGTGAGTCTAATGATAAGCAGATGGGTGCC	---	---	---	---	Chr9_58095450	---	F830212B18+F830010J17+F830006B16	n266176+n265409	AK156175+AK157346	---
Sox1	MNC-00456-1	0.320625	-0.520234	-0.0998048	CCGAAACCTTTCGTGTTGATTCAGGTTGAGAAGCCTGAGAGTTGAAATCGATTGCTCTAGATCCAGCTTGAGACGCTGAAAGTTGAAATCGATTGCTCTGGAGCCAATTTGAGACGCCGAGAGCTGAAAAAGATTGCTCTCCATCCAGTATGAGCTGTTGAGAGCTGAAATAGATTGCTCTGGAGCCCCATGGAAACCAGCTTTGCCAGATTGAG	---	---	---	---	Chr10_115305926	---	4930422I22	n292938	AK015180	---
Sox1	MNC-00244-1	-0.977561	0.770363	-0.103599	CATTTGCGACATCAACCATCAAATTACATATAAATATGTAATCAACTAAAGTTATTTATAGCTAGCTCAGTGGGTTTACGTTGACGGAATGGGCTGAGGCTGCCGGTTTGATCCTTTGCCACTTATTTGACACATGAAGAAAATTCATCACCTAGTAGTCTGTCCCTACACTCGACCAGGTCACAAAGCTGTGATCTTCCAGAGACCTGGTTCTACTGTGTAGGTGGACAGTCATATCATTTCAGGTACAACCTCATATGGCAATGTAAGTACTAACCTTCAAAACAATAATCAGCCTTGGAATCTTCCATCTCAAAACCTCAATTAGCCATTCACAAAGGAGAAGATGCCTTAGTCATATGTTTAGAACCATTTTCAATATATTTATAAGCACAGGTT…	---	---	---	---	Chr6_31281299	---	9530034D02	n285599	AK020585	---
Sox1	MNC-00575-1	-0.121599	-0.090385	-0.105992	GGGCCAAAAGGAAGTTTTTCTCTTTGCAGTGGCAAGCATCAAGTGTTTTCTTGATTTTCTCTGAATTGTTGTTGTTCTGTGTATTCTAGTTAGACTATTATTTCTTTAGCAAAAGTGAGAATTTTCGGGAGCTGGTGAGATGGCTCATTGGTTAAGAGCACTGGCTGCTCTTCCCAAGGTCCTGAGTTCAAATCCCAGCAACCATCCATAACGAGATCTGATGCCCTCTTCTGGTGTGT	---	---	---	---	Chr11_95858594	---	2610524E12	n294975	AK012139	---
Sox1	MNC-00005-1	0.281348	-0.501017	-0.109834	GAGGTGGGTTCTGGGAAAATGGCTTTTATATATTTTTAATTTTTAAACTCTGTGCATAGGTGTTTGCCTGCATATATGCTTGGTACCTCAAGCCAGAGAGGTATCGCTCTCCAGGGAATGGAGTTACAGATAGTTGTTAGCCACTGTGTGGGTGCTGGGAACTGAACCTATGTCCTGGAAGAGCAGCCAGTGCTCTTAACTATTGAACCATCTCTTTAACTCACAATTTAGTGCTTTTAAAGATACGAAAATATATTCTGCTGGGGAATTGACTTGATGGGTCAAATGCTTGCCACGTAAG	---	---	---	---	Chr4_132104155	---	---	---	---	---
Sox1	MNC-00709-1	0.107089	-0.329612	-0.111262	TGAGTGGGATGTGAATGGAATGTTAGAAATGTTGTGTGAATTGAAGTTCTGTATTCATTATAGATATAGCCCTTATTTAAAACAGTGAAGTCCATATTCAGACTAGGAATGAAAGTAAGGTATTTCTCAGTTTGTGCAAAAGTGGAGCTTTACTTTGTTTATTTGAAAAGCAGGAAAAATTATAGCAATCTGTCATTTTACCTTAAATGGACAAGCCTGGGCATCACAAGTACTTCCAGGCTTCCCTGGGATATACCAAGACATGGAGTTCAATTTTGCTTTTCTGTGGTTGTGAGTATAGATGCTGGAATTGGGGTTTGACGGTGTGATGGCTGCTGACAAGAAGCCAGAACTCCCATTCCTGAGGGACT	ENSMUST00000023150	---	197100126	NM_001081400.3	Chr16_8857671	---	6330571L03+1110017P05	n289306+n204563	AK032072	---
Sox1	MNC-01342-1	0.121348	-0.353299	-0.115975	GGAAGGCATTCTGCTTTCAGAACATTTTATTGAGTATTAATTAAAGACTTCTTGATAATTGGCTCTGTGAAGGTTACATGTTATTTTTTTTCCTTTGAACCAGATAATGACTAAAATTACATACACTGCAAAAAACTTTGTAACCTTTAAAATTACATGAAAATATACCTAAACTGTTGTTTCCATATTAAGTTGGCATAAATCCCATGGAGATTATTCAGGTACCAAAGAGAATAATTCCTGTTGCATGACCTGAC	---	---	---	---	Chr11_47414922	---	D930031G07	n269245	AK086479	---
Sox1	MNC-00167-1	-0.917111	0.684631	-0.11624	CTTGTGGAGATGGCTCAGGTAGTATAGTGTTTTTCTTTCAAGCATGAGAACCTGAGTTTGACCAACTAAACTCAAGTACAAAGAAGCCAGGCAAGGTGGCACAAGCTTGTAATGCCACTGTGGTAGAGGCTGAGACAGGTAGGATCTCTGGGACTCACTGTTCAGATAGCATAATCTACTATTCCAGGTCAGTGAGAAACTCTATCACCCAATAAACAAAACAAAACAAAACAAAAACAAATAAGCAAACAGGAACAACCATCACAAAACAAAAAACAAGTGAATAGAAACTTAGGAAAGACTTCTAGCCTCCATTTGCACACACATGGAAAGCAACAACAGAAAACACTGAAGAGGATGGGAGGAAAGAAGG	---	---	---	---	Chr7_66582776	---	A230103L15	n282760	AK020709	---
Sox1	MNC-00187-1	-0.285022	0.0419002	-0.121561	GCACGGGAACTTGTCATTCTTTTTAATATTTCCCACAACACTTAGACTGGAGCGCTGGCAATAAAGATGAAACACTATTTCTGTATAGATTTCCATCCCAATGATGAGATGTAAGGAATGAAAATAAAAGGGAGTTACAGCCATTCCCAAGTTTTAATTTACAGAGCTTAGTATATGGGTGAGCCAGTCACTCAGACAGCAAAGGGCAACAAACATAAGGGTGAGTTGAAAGTAAAGACTGTTTATACTTTGAAACAAGTCTGAGCTTAGTAAACCTAGACCTCAGCTGAATGCCAGGAACTAGGGAAGGGGGAGAACTAGGGACTATTTTTTTTTTAAGATTTATTTATGTAATGTATGCATGTGAGTGCTGCATTGGCATGTGTGCTTGCATGGCAA…	---	---	---	---	Chr16_56115530	---	C330019O22	n273809	AK021212	---
Sox1	MNC-00639-1	-0.165422	-0.0797404	-0.122581	TTGTGATTTCCCCCAAATGTCTGTCAACCTTGACAGACGAACTCTGAGTTTGTGTTATTCACAGCCTGGGCATTCTTGTTAGTAACGTGTTGAGTCCCCATGATTTTTAAAATGAATATAAATGAAGTTACACTGGAAAATGATTCTTGGATAGTCTAAAGACTACACGTTTTGAGGGAAAAGTCCCCAAAAGGAAGAAAGAAGAGGAGGTTTTTGGAACCATCCAGAAGCTATGATAGAGGAAGTAATTTATAAGTCTGATTAAGATAGGGAAATGACCAGACAAATATGGACACGAATGCTCATTTATGCACTTATGCATGATCAACTGAAGTCTCCCTGTGTGGGATG	---	---	---	---	Chr2_102763302	---	4933435N07	n291207	AK017073	---
Sox1	MNC-00234-1	-0.220861	-0.0268502	-0.123856	AAACCTGGCTCCCCTTAGAAGAAGGCTACTTTGGCTCCATTCTCTTGGCTGAAACTCAAACCAGGAAAAAAAGATACACACATTCTCTATCAGGAGAAAATAAGGTCATTTCGACTAAATACACAGTTTTAATCCCCTTCTTTTGACTACAAAAAAATTTATTTTTGTTGTTATTTCTATTTGAACCTGTTTTACTGTTTTAAGACTGAAAGTTACTTGTATCCTGAGGCATAATTTTATGGCCATTATGTACCTAAATAAAAAGTGTAACATTAGTGTTACACTTTGGACTTTGAAACTTCTAGTTCAACATTGTAGATAAGGATGCTCTCTCCTCCTCCCCAAATGTGTTATGCTATGTCCTCACATGTAAAAAGAAGTGAGCTGTTCCATCCCTCTT	ENSMUST00000111773	---	287324983+287324844+287324760+287324669+287324564+287324370	NM_001172126.1+NM_001172124.1+NM_001172123.1+NM_001172122.1+NM_001172121.1+NM_178660.4	Chr9_116482319	---	8430436O14	n287332	AK018466	---
Sox1	MNC-00362-1	0.347565	-0.600216	-0.126326	ACCAAAGTGGGATGAATTGGGCCGTGTCTTCCTGCCTCCTAATCTGTAAGATGCAGGCAGGACATTGCTCCAGCAGACTATGGGGTCGGGGTGGAGAAGAGCCATAATATATCCCTTGGCCAGGTCTTAGGCTCCCCCAGCCCCAAGAAAGCCCAGGAAATAGATAGATAGATAGATAGATAGATAGATAGATAGATAGATAGATAGATAGATAGATAGATAGATAGATAGAGACAGACAGACAGACAGACAGACAGACAGACAGACAGACAGA	---	---	---	---	Chr6_112708241	---	2310039F13	n295467	AK009692	---
Sox1	MNC-00147-1	0.105446	-0.359805	-0.12718	AATCCCATTCCTTGGACACAATAATAATTAAAATGTAGCTCCCCCATGATGTATGACTCAAACATGGCTGGATTTTAATGACATATAATCCAGAATAGTTGCATTAAAGGTATTCAGGGTAACAAGGCTACAGCAACTGATTCTTCAGAAACTCCTAGCGCCCAGAGGCACTGGCTTGTACGTCTTCATGATCTATGTTTCTGCCGAGGCT	---	---	---	---	Chr3_136422176	---	4930599N24	n291739	AK016418	---
Sox1	MNC-00907-1	0.649771	-0.905015	-0.127622	ATGCTCACCATGACAATGGATTGGGGTAGCTGGAAACTCAGGATGGGTGTAAGTCCCGTGTAGTATTTGGATTAGCATCATAATCTGTGCCTTGTCACACTCATGAGGAAACAAGCTACACACATATATATATATGAATATTTTTTCAAGCGTTTTCATTTTCAAAAGTAAAGAATAATGACCAAGGTACCTGCTGAAACAAATACTACCAGCATTCGCTCGTT	---	---	---	---	Chr12_55173195	---	4930423H22	n292931	AK015189	---
Sox1	MNC-00778-1	-0.364749	0.104423	-0.130163	GGTGCCACCTTACAAAAGGATGGGTGTACGCTCTCTTTTCAGAATGTGGTTCATCTCAAAGCCCTTTACACTTTGGAGCCAGGCCTGTTCAATTTTACAAATAACACGTTTTGCTTGTAGTCAGGGTGCTGTGACAACATGAAGAGTTCGAGCTACCTCCCAGGATGAGTGCAGGTTTTCCTGGTGACAAATCTCAGGCATTCAAAGGTTCTGTTAGCAGTGCCATACTTGTGGGTTTACAGAGATGGTGTGTCTGGCTGAGAACAAAGGAGCCGTACCAGGAAAGTTGAAGCATATCTTCATTTTCAAGTCCAGGCTAAAATAAGGTCTGAGGAAAAGAATGAGCTGCGTGTGAAGGATAGGAACAGAAATCATGAAAGATCTGTTTGTCCAGGCCAG…	---	ENSMUST00000171670+ENSMUST00000166221	162951902	NR_002896.3	Chr19_8798636	---	D030060F23+A730062M15+9830141O04	n343672+n343671+n284734+n279462+n272546	AK036616+AK043166+AK051045	---
Sox1	MNC-00731-1	0.446898	-0.71505	-0.134076	CAGGACACTGGTGCTTTTCAGAATTGGTGACTCACTTTCTGACAACCTTCATTTTTACTGTATAAGCAATTTCAAGAGTCTCTAGTGCTTAAGGTTTGGCACCAACTCTGAAGGGCAGCAGAACAACCAAACTCCAGCTCACAGGTAGTACAAACACTACTCTATGTTAACCTCACCATCTTGGCTTTTACTCCCAAGAGATTTAAATACTTTGCCTTTTTAGTCACTATAATTCTCATTTGAAGGGGAGAAAATTCGTTTTTTTAGATGCCCACTTACAGATAACTAGATTTTTTTCAATATCTAAACTTTTTAACATGAGAAAGATGGCTGTATCTTAGAGATTACCAAAAAGACTTGTTTTCATCAGGTAATTAAAAGTAATAGAGATGACAATGT…	---	---	341604761	NM_001045513.3	Chr1_60542203	---	D330024G19+9430025M21+9330126G01	n416759+n286671+n286185+n271012	AK136844+AK020440+AK084637	uc007bet.1
Sox1	MNC-00180-1	-0.451045	0.180775	-0.135135	TTTGGACATCTTGGCTTTCCTCAGGTGAGCTCTGTATGGCAAGGGCATCATCGCAGGCACATGGCAGTGAACTGTTAGTTACTGTGTCTGTTCCACTGTTCCTAGGCCAAGGTTGAACCTCACTGAGAAAGTCCCCAAGGAACTAGACTAGACTTTGGTTAGGAGGCAGGGCTTTGACAATTCCCAGTCTATTGTTCAGAGCCGTGTCTCTGTGACCACTTTAACTAGGGGTGCCTGATACCCAAAACCAAGTGTGTGGTGG	---	---	---	---	Chr14_33678074	---	8030431A06	n287617	AK020196	---
Sox1	MNC-01160-1	-0.245749	-0.0335666	-0.139658	CCTAAGTCCCGTGTTGGAAACACCAAAAACCAAACCAAACCAACAAACAAACAGCTTCCCCGTATATGTTGATGAAAGTGGGTTTTTTTGTCTTATGTATTTTTATTTATAGCTCACAAAATATTTCATCCGGGCACCTTGGATACCTTATTTACATACTCAGACAAACTTCAGAACAGCAAAAAAGAAAAAAAGAATCTCACCTTCCCAAAGAATTGCACAAAGCTTTTTTTTTTTTTTTTTGCTCACGTGACTGATGTTCTTGAGAGCAGGTAATTTGTGTTAAACAAGTGATTGACATGCTAGCCCCCGGGTGTTTTCTTAAGAGGAGCTGTGGAGAAAACAGTTCTCCTTTGCAGCCACTTT	---	---	---	---	Chr6_99473725	---	B930049P21	n276376	AK047332	---
Sox1	MNC-00156-1	-0.654712	0.374246	-0.140233	TTTGGAGCAGGGAATGAAACGAATAAGTTTCTCTGAAAAGCAGTGACCTAAAGGAGGGGTTCCCCTCCCCGGAGAACGGCAAAACTGTCAAAACAGAAGCGCCAAGGAAATTGGCTCTGAGTGGGACTCTAGGAAGCAAAAAACCTCAAGATGAAGTCTCTCCCAGATGTGAGACTCGCTGTGGTGAGGGAGCCTATGCAGAG	---	---	---	---	Chr11_54627750	---	2010313P22	n295784	AK008570	---
Sox1	MNC-01175-1	-0.621474	0.335688	-0.142893	CATGAGGAGATTCCCAAGGAGTTCTCATCTTTCCTGTCATCCTTTCAGATGCTTTTGGGTTATCAAGGCTGTAGAAAATACCAGAGCCTGCTTATGGAGTTGGCCATGGAGTACATATAAGTGTACCTTGCTCCTCTCTTTGCTATGAAAAAGTTCTAGTTCAATTAGTGAGCTGTGACTTGGGTACGACTACTGCAAAAAAAATAGTTCAATAATGTTGTGCTTATGTTCTTGCTGCTGCCATTATTATATTTATATATCTCACCACTTGTATGTATGACCTCACTTGATGGTTATAGGTATGGAAATTGCCAGCAGTCTGGGGAAGTTGGCCACAAACTCCCAATAGAGGACATATGTAACCACCACCATGTTCCC	ENSMUST00000172299+ENSMUST00000058688	---	237858591+237858590	NM_001160368.1+NM_178779.4	Chr1_107173968	---	C130025B04	n275468	AK047966	---
Sox1	MNC-01054-1	-0.718527	0.430104	-0.144212	TCCAGGAGCCCTTATGAATGGTATGGAAGATGGTAGAACTGTGTTTCTGAATGCAGGAACCTCACTGTGCATGGACACAGTTCCTTAGAAATAGACAGGTGACAGGCCCAGAATCTGTATGCTGTACTTGGTATCTTCACAGTCTTCATGAAGTCTGACTGCCTCTTGGCAATCTATTAAATGCATAACATTTGAGAAGGTTATAATCACTTAGGAAGGCTGTTAGAAATTATGTAGTATGGACTTCCTACAGCTCTTTTTATGGAGTGTCACCAAGGAATTCCTGTGATGAAGAGCCCAGATGACATTAATTCTTGGGCTTCTATATATAAACGAAGGACCTGCCATTTAAA	---	---	---	---	Chr6_32901628	---	A130027L03	n284083	AK037581	---
Sox1	MNC-00161-1	-0.692932	0.402665	-0.145134	GCATCCATCTGACAGGAGGTGGCAGTTTCTCTTTATATCTGACGTCTGAGTGTAATGATGGAAGGTGCTCTTTACGTCCTTCCTTCAATTTTGCAAGTCTGTATAGAACTAGTATATTTCTTTCTGAATATTACTGTTTGATTCTCCAGTAAAGCTTTCCATGGAATATAAGAATATGATCAAAGTTCACTCTATAGCTTGTACAACTAGTATACAGTAATAAAAACTTAATTTGAGAGATAGCTGTAGGTAGTCTAAATAAAAATATACAAAGCAGAGACTGACAGTGTATTTTTGAAACATATTCTGGGGCTGGTGGTACAAAACAGCAAATGATTGCTTGCCTTAAAAGCAGAGATGAACCTGAGTCTGATACCCAGAGCCCGTGTGAAATAAAGG…	---	---	---	---	Chr1_161219329	---	9130025I19	n287131	AK018650	---
Sox1	MNC-01057-1	0.138107	-0.43822	-0.150057	CTGATGGCCCAGAGCATATTATTTTCTACTTACAGGTCCTAAATAAATTACAGTTCTTTTCACATGCCTCAGGAATGGCAATGAACATTCTTTTCATGTTGCCTCTTATGACTTTGCTCGGGCCGGTTTACATATAGCAACTCATTGCATGATCATGAAGCCCAATAGTTAGAGAATCTTCTAAACTTTTGCTCTTTGGACATGCTG	---	---	---	---	Chr2_44885803	---	A130052M11	n283833	AK037824	---
Sox1	MNC-00439-1	-0.176899	-0.128068	-0.152484	GGACCACCTCCAGACTTGAAGCATGTCACAACTCTACTCCCTGATGAGAGAGCAGCGCTGTCTTTACATTCCTGACTGGCAGGAGAGGAAACTTCCGTGTCCTGTAGGAGGGTGTACTCTCCGGAGCCAATTGGGGCTGTGTATTTCAACTTGAAAAAGACTGATCGCCTGGCTGTGATGTGTCCATTCTGAGAACCATATAAATGGATTTACAGATATGTCCACTCTGGCTCACCATATCACATGTGACTACAGATGTGTTCAGTCAGGCTCACAGTCTCCCTT	---	---	356460941	NR_045487.1	Chr8_73530677	---	1700026F02	n296726	AK006380	---
Sox1	MNC-01159-1	-0.122664	-0.183262	-0.152963	AGAGTGGCTTTGGCTCTTGAAGGACCTCAAGTATCTTACATTCTCTATGAATGAAGCTCAGTGCACCGTGAGGCTGTCTCATTTCTTCCACCAAGGGGCAGGATGAGCTTATGTCTAGAAGTAGTCACAGAAGCTGGGTTATCTAGGGTTCACCTGGCCCCTCAATTCCCTACGTGATATCCTTCCCATACTGTCTCGTCCTGGTAGTGGGTC	---	---	---	---	Chr9_68793936	---	B930019H10	n276575	AK047099	---
Sox1	MNC-00586-1	-0.749579	0.397249	-0.176165	GGCCACTTACTGGCATGTTTGTGGTGGGACATTAACAAATAGAGAATAGTTAAAGGCAAAGAACAACTGAGAACAAATATTATTGCAGTAAGGCTTTTAGGGTATTTAGTAGACTCTGAAATATATGATCTAAAGTGGTGCTGTCTACTATTATATCTACTGGCCAGTTATGGGTAGTGATCTTTAAATTAAATAAATTTTCATTCAGTTGTCTGGTTACATTTTGAATGACTCATAGCCACACATGGCTCATGGCTAC	ENSMUST00000028081	---	---	---	Chr2_16675681	---	5430431D22	n290760	AK017369	---
Sox1	MNC-00919-1	0.0825693	-0.436351	-0.176891	AGATGGCATGTGGACATTGATGGAAATCGCCTTGTTTGTAGGCAAAAAACAACTCAAAACAAAACCAAATAAACAAACAGAAATAACAACAGCAAAGAAAGTACAGTCTGAGCAAGAGAAGAGAAAGTCCGCAGGACAGGACAGCAATGTAAACAGAACAATACTGTTTTTAAAAAAGGAGGAATATGAACTTCAGCAAGCTGAAAGGAACTCTCATGATCACCTTCTAGAATGATCGAAATGACCTGCC	ENSMUST00000138377	---	---	---	Chr4_53576425	---	1700060J05	n296486	AK006843	---
Sox1	MNC-01369-1	0	-0.354953	-0.177477	TCTTCCTGACGGCTGAGATTCCAACATGGAAACACTTCATAGATGAAGGTTATGCTGTGCATTTAGATGTGAGAAGAGACCACATATCACAAGATCTTTCAAACACGCCTTCTGCAAAAGAAAAGCTGTTGGTTTGCAGATGCCAAACCCTCTTCTTGATTACACTAAGCATTACACATGGGTAGGGGGTTGGGGAGTGTGGTCTGGTGCTAGCTTCTCCCTGT	---	---	---	---	Chr12_46770741	---	F830010J01	n266177	AK089718	---
Sox1	MNC-01246-1	0.351786	-0.712501	-0.180358	GGCAAATTGCAAGAAATGGTATTCTGCCTAAACAAGTGTTTGCTATAGTCACTAGGGCCATTTACTATAGGATCCATTGTAATGAGAATGTTCATAAACTGACATGGCCCAAGAGAATCTTGTGTGCACACAGAAGACCTTCTCCAGGCAGATGCATGCTGGTTATATTCAACCAGACTGATGCCATGTAACCAACTGACACTGTCATTTTGACAGTGGACAGCTTCA	---	---	---	---	Chr10_124658283	---	D630004K10	n270413	AK052609	---
Sox1	MNC-01219-1	-0.2298	-0.141011	-0.185406	GGGTAAGATCCCACCCAACTAAGTTTAGATCCAGGCATGATGATATACACATTTAATCCCGGGAGGCAAAGAGAAGCTGATCTCTGAGTTCAAGTCCAGCCTAGAACAGAACAAGTTCTAGGTGAAGAAAAACTTAAATCCAGGCTGGGTGGACCACACCTTTAATCCCAGTGCTTATGAGACAGGCATGCAGATCTCTGAGTTCAAAGTCAGTCTAAGGAGGAAGTTCCAGGACAGCCAAGCAATTGAGGGAGTTGGAAAACAGAAAGCTGACAATAAGGGGGATCATGTTCCAGCCACAGCAAACAGAAGAACTCAACAACTTTGGCCACATGGCTCTGACTTTAGAGTCCAGAACAGAAGGGACCACTGGGATA	---	---	---	---	ChrX_99575628	---	D130047L19	n272163	AK051420	---
Sox1	MNC-00213-1	-1.41881	1.03726	-0.190774	CGTGTTGAGGGTTTTCCACTAGTTGGAGGAGCCATTTCAGAAGGAACTCTTACCCAAAACATTGTCACGGCAGCAAATGTGTGTCATCTCAGTCCTGGGGAGGTAGAGGCAGGATGGTCAGGAGGAGTTCAGGGCCATCCTTGGCTATATAATGAGTTTGACGTCAGCATGGACTTACATGAGTCCCTGTCTCAAAGACCTATGTGAGTAAAATGAAGTGAGTATACTACTACAGAAACATGGAGAACAATGGACTGATGTTCGACCAAA	---	---	---	---	Chr6_4870159	---	2210017G18	n295740	AK008743	---
Sox1	MNC-00472-1	-0.457007	0.073237	-0.191885	GGGCTATCATCACTGGCAATTCTTCTACCTCAACCTGAGTGACTCCAAACAATTTTTGTGGAATTGTATATGTACATATACATAAAAACATTTTTAAAAAAGAGACTGGGCATCATAGCTCACATCTATAACCCCAGCACCTGGGAAGCTGAGGCAGGAATACCTCAATTTTGAGGCAAGGTGGGCCACAGAGTAAGTGAATACTAGTAGCAAGCCAGGACCACACATTAAAAAAAAGAAAAAGAAGAGGAAGCAGCCAGACGTGGCTCAGCAGTTA	ENSMUST00000169789+ENSMUST00000168012+ENSMUST00000020999	---	262231849+84781816	NR_030694.1+NM_008445.2	Chr12_3404276+Chr14_25212530	---	9530058P10+1110002L01+M5C1080M04+G630016D04+C630047J11+B020032K15	n415136+n297555	AK003311	---
Sox1	MNC-00943-1	-1.00087	0.614625	-0.193122	TGCATGTGAGGAAACAAACACGTAGGTGCTTGAACATGCCCCACAGATGCACTTGTAGCCCTGGTATTTGTGACTGTCGTGACCAACGCAGTGCAGACTTTACACGTGGAACGTTACACTCTCACAGGACTTAAGAACTATGTATATTAAGCAATTCACTTTCTGGAGCGATCAGCTCTTGCAGGCAAATGAACTGCCTGGAGCGCTGAATGGGATGGATTTCCAT	---	---	---	---	Chr4_53585475	---	9130223C08	n287068	AK020287	---
Sox1	MNC-01157-1	-0.109099	-0.278603	-0.193851	ATTTCAGAACGCCAAGTGCTGCAATTAGAAAGTCTGTCTGAGGTTGTGTGTTAATCAAAGACAGCTGATCATGTCTGAATTATAAAGGATAGCAAAGCAATAAAGATTGTGTTATTCTTACATTTCTTCCTTTTGACTTTATAGAAAGACGGGAGTGAACAAGCTATTTACCAAGCACCTAATACATCTTCTCGGGGCATGAAATTCTCCAAATTGTCCCCAGGGCTAGGTCTTTAAAATTATGGTCCTTAGAAGGGAGCTTAATTTCTATGTCTTCATTCATCCCTCACGCTGAATACTCCTCATGGGTAAAATAAAACATTTCAGCATTTAGTGTTATGAAACCCAGTACTTAGCAATTGCAGTAGTCGCTGGAAGAAGCAGCTGAAGTCCCTGATT…	---	---	---	---	Chr5_4820905	---	B930008B07	n276691	AK046963	---
Sox1	MNC-00515-1	-0.108341	-0.283362	-0.195852	GTCATAACCAGCCTGGCAGTGTGATGACGTAGATGCAGAGGGAGCAGCTCCTTGGTGAATGAGTGATAAGTAAAGGCAGAAAAAATAATGTCATGTCTCCATGGGGAATGAGCATGAGCCAGAGATTGTTCCTACTGATGAAAAGCTGCATATGCAAAAATTTAAGCAAATGAAAGCAACCAGTATAAAGTTATGGCAATACCTTTAAAAGTTATGGCTTATCTACCAAGCTTTATCCACAAAAGTAAAGAATTGATGAAAAACAGTGAAGATCAAATGTTCATCTCAAAACTGCTTTTACAAAAGCAGAATAGAAATGAAGTGAAAATGCTGCATTAAGCCTGGAGTAAAAAGAAGCTGAGCTTGTTGAGATGAGTGGG	ENSMUST00000172812	---	170932460	NR_002847.2	Chr19_5798950	---	9430072K23	n285966+n177784	AK020483+AY722410	---
Sox1	MNC-00631-1	-0.710778	0.308513	-0.201132	TTCTGGGTCCTTCCATTGAGACCTGATCCGGCGCGGCGGATTGAAAGTGAAGCAGACTCGGTTCTCCGAAGAGCTTGGCCCGAGGCTGTTTAGTGTGATGCCCAAGGACTTGAGAACCCGTGGCATCTGCTGGCTTCTTTCCAGGACCATCGTCCGGGAGGGACTTGGTCCCTGTTCTCCATGAGCGCATCTTCCAGTCTTAGCGCTCCATCCGAGCTCTCAGGCACGGAGGCGGGAAACCCTCGCGCCTTAAACGCCTCCCGGCCTGGCCGTCCCTTTGAAAAGGCTTGTAGAAACATCACCTCCACCTAGACTATCCCAGGTCCCCAGAATCCATTTGCCTTCAGGAAGAATGGAAATGGC	---	---	---	---	Chr17_25320987	---	4930568E02	n291928	AK016249	---
Sox1	MNC-00113-1	1.06425	-1.48181	-0.208781	ATTCTGCCTAACGTGGCATCGTTGCCCTAAGTTAGCATGCTTGCAGGTTTTCTGCAGAACATTAACATATGAGTAAGTAGGTCTAAGTGGGACTCTAAAGGGAAACGGACAGGGAAGCCAATGTGAATATGGATTTGGTACGCTTTTCGAAGCACAGTAATAGATTTCTACATTAAGTCTTTGCAGATTGTTAATTAAAATTTACCTTCTCTCAGAATTGGTTGTGATGCTTACGATCACATGATCAAATACTTCATCACCCACGCGAAAGCGCTGCAAAAAAACGCCAGTGCTCTGAGAT	---	---	---	---	Chr11_44282092	---	F830213E04+4930527B16	---	---	---
Sox1	MNC-01016-1	-0.139768	-0.294459	-0.217114	GCCTCTGCGAGACTGATTTCAAATCTGTGATCTTCTGTTCAGCGTACACATCAGCAAAGTGAGAAGTTGGGTGCTAAATATAGGCTCTATTAACTTTACTTTTAGATGTGCTGCCTTCAAAGAGTGCCTATTCTGAGCAACGTAAACGTTATTCCTACATATGTATGTACACACGGTACCCGGACTCACACTGTTCGGGCTTCACAAACACCATCAGCAGGGGTAG	ENSMUST00000115314+ENSMUST00000078988+ENSMUST00000038053	---	225543167+225543160+225543156	NM_001145954.1+NM_001145952.1+NM_178665.5	Chr16_24990610	---	9430020K16	n286216	AK034659	---
Sox1	MNC-00834-1	-0.416536	-0.0214437	-0.21899	AGGAAATGAAAGCCAGAGCAGCTCCTATGACAATATTTCACATCAGCAGATTCGCCAGGCAACAGGAGAGGAAACCACTGTAGCAAAATACCTTGACTGCTTGTGAGACCGTTAGCATTGCAGGCCAAACTGTACTGTATTTCTTCCTCGTAACCTCAAGGACCCACACGTGCCTCCCACAACACCTCATTCTTACCAGGGCGTGCTGTGCACTTGTGGTCCCCTAGGCAGCTGAAGAACCCGCCGTTCCTTTGAGCAGGAACACCTGGCGTTCTGTCGAGTTTGGTGCTG	ENSMUST00000058192+ENSMUST00000025497	---	118136301	NM_010181.2	Chr18_58168902	---	D530032P04+1110025N19	n270466+n198050	AK142484	---
Sox1	MNC-01211-1	-0.0964282	-0.353176	-0.224802	TGGTCCCAGTTGGTTGTGTATTTACTCACCACAATCTACATCTATCCTTGCTCCAAAGTAGAGTTCAAGTAGATGTAGGCAAGACAGAAGAACATGGGAGTAATCATTTGATCATATCAGTTTATTTGCTTTGTTGGTTTGTTTTGTCAGTGGAATTTATCAAGCTTAGGAGTCTTCATCTTGGATGATGGGTGCAATCTGGTGTGTCTGAGTTGGAGATTTCAAATGCCATCCAGGCAAAGCCTAATGA	---	---	---	---	Chr1_3503478	---	D130001E08	n272435	AK051123	---
Sox1	MNC-01364-1	0.102623	-0.575609	-0.236493	CCTACCCTGTTCCCATAGCAGCATCGGGCTAGTTACTTTTGTTTTCTGAGTCTGTTGTAACCCAGGCTAGCCTCAAATTTCTGATCCTCCTGTCTCCGCACCTGAGTACTGCACCATCCCTGGCTTCCACAGTCCTGGTGATTGAACTCCGGCCCTGGGCATGCCAGGCGAGCACTCCACTCTTTGAGCTACATCTTTGTCTCCTGTTTAGTTGACAGAGACAGGGTTTCTTGTAGTCTGGGCTAGCCTCAAACTTGCCATGAAACTAACGGCGGACTTGAGCTCCGCATTCTCTTT	---	---	---	---	Chr8_86725943	---	F730015G14	n266602	AK089363	---
Sox1	MNC-00619-1	-0.648996	0.170427	-0.239285	CCTGCTGCCTCTCCTGTAAGTCAGTAGTAGAGGTTAACTTGTTAATTATTTTTATGGAGAAACGACAGTAAGCAATTCCATCGGGTATTAATAAAGCGATTGCAATTGTTTTCTGAGGTTCTAAGCTAGAGAAAAGTTCTCAAGACTTTGGAGTAGATGTATTGGAAATGAAATGAACTAGCCTGGCACTTTTTCCAGGACTCCAGGCAGCTGGGCTCTCCCTTAACAATACCTTGTACTTCTTATCTTCTGGCAGTGTATTTATCAAACATTTGTCGAGTCTGGCAGA	---	---	---	---	Chr8_49927440	---	2900073C17	n294379	AK013771	---
Sox1	MNC-00293-1	0.0158286	-0.505911	-0.245041	CAATTGTCTGTCCCAACGTGTTCCTTTGAGCTGATGTAATAACCAGAGAGTCTAAAAGTGAGAACTAGAAATGCAGAGTGTGGCTAGGCCCTACGGAACACTTTTTCCCTCTGAATAATATACATGGCAGTTTTCATTTTGGCCAGGTAAAAAAGATATTTTTGATGCAGAGTCTGATTTGATGGGATAAGTCTGACCTTAGGTGTGCTACTACGTTTTATAGGTCGAAGTTGGATAAAATGGTTTTTAGGGCTCCTTCC	---	---	---	---	Chr12_30485527	---	C030014C12	n275906	AK021079	---
Sox1	MNC-00048-1	-1.08213	0.574108	-0.25401	TCTTGGGAAAAGAAGCCTCAATTTATGTCTTTCTTTGTTCTGCGAAACTATAATACACTTAATGAAACTGCTTCCACATTGGAACATGGAGTTTGTGGTAACCTAAATCTGCGATCCTAGGCCTTGGTCACTCAGAATGGTTCCTGAATAAACTAGTTCCTTAAACTCTTTAAGATGAGTCGGGTGTGGTGGCACGCTTTTAATCCCAGCACTCGGGAGGCAGAGGCAGGTGGATTTCTGAGTTCGAGGCCAGCCTGGTCTACAGAGTGAGTTCCAGGACAGCCAGGGCTATAG	---	---	---	---	Chr7_25343174	---	---	---	---	---
Sox1	MNC-00155-1	-1.28657	0.772519	-0.257028	CTGCCTTCTCTCCACAGTCCAAATTAGAAACGTTGTGTCCCACCCCGGCCCCCACCATCCTCAGCTTCTTGACTTCAGCCACTAGCAAATGTTTTATAGCAAGTATTTCCCCGAGTCACAGCTCTGCTCAGCATTTGTTGCAAGACTTCCTTAAAGCCTTGGGTTAGAGAGTGTTCTCTCAGCTCGGTAAACATTGTGGTTACATGGCCTCTGCT	---	---	---	---	Chr6_98948005	---	6030492E11	n289719	AK020086	---
Sox1	MNC-00455-1	-0.134044	-0.380215	-0.257129	GAAAACAAAAGTGGCCAACCTTTTTTTAAAAGAATAAAAAATAAAAAAATAAGACATTATGTACTTTTGATAAACCAAGTTGTAAGCCAACCCATTTTCAACATCCTGAAATGGAGCACTCACGGTCTCTAATTAAGAGATCAGCAGGCATGCAGAGAAGGTGGTCATCATGGAGGCAAGCTTTCCCAATGGCCACTCCTCAGATAGCCATCTCTTGAGAGCAGGACTGTTAACTTGTAGGTTCTGACCTGTACTTTGTCCATCCAGGCTTACAAAGG	---	---	---	---	Chr2_113490698	---	D530043N20	n270448	AK021315	---
Sox1	MNC-01311-1	0.178848	-0.701395	-0.261273	CAAAGTGTGCATGTGTGCAGATGCATCCCAAAGCCACAGTGTTTTCCTGCTCTTGTCAGAGCCCAAGCCCGCTACACTCCATACTGCAGGCAGTGCAAGCTCTCATGCCCTGGGTGGAGCCCTTCAGTAAGAAGCCAGATCTGATCAGGCACCAGGCACAGCTGTTTCGTGTGTCAAGACCATGAGTATTCTTTACTTCTGTGTCTGCGCCTAGCAAACAAACACGATACTTTTAGATGTATAACGCTCTCCTGGTCTTGCCCTTCAGGCAGGAGTCTCACATTCCATGGAATGACAAAGGTTCACATCCCTTTTTGCCCTAGGTGGAAAACATAAAAGACTAAGATGCATCATTAATCATGCAGACTGTCTGCAGCAACACTGCCAAGAAAA	---	---	---	---	Chr1_51205410	---	C230071P09	n274121	AK082632	---
Sox1	MNC-01350-1	0.94351	-1.47411	-0.2653	ATGTCGCAGCTCAGAGGATTAATTGCAGACAAGCAGCAGGATTATGAGGGGGTCTCCAGGGCTCTAAAAGAACACTTGGAGGCAAGCCTCTGATCTGTCGGCCTTGGAGGAAATTAGTGAGAGCCAGCTTTTTTTTTCTTTTTTCTTTTTTTTTTAAGACGTTTAGGATATTAAAGTGAAATGTGAAGAGGATATTGAAATAGGGAGATAGCTTTGCCAGGGGGTAGGGGTGGGGGCGGTGCTGTTACCCAAATGCAATGTCCCCCCTCTCTCTACTGGGAATGTGCAAAGTTTAACCCATTTACGCAGACTCCTTATAGAAATGCAAAGGAATTGGTATAAGCCATACAATACATTACAGAAGGCAGCCTGGCTTTGCCTTGGGACCTAAGTTTGTGT…	---	---	---	---	Chr14_23632909	---	E030004E08	n268931	AK086842	---
Sox1	MNC-00355-1	-0.777538	0.241101	-0.268219	AGGTGGTCACTGCAACCTGTCACTTCCTTCTCCCTGCGGCCACTTTGGATTCCCCGGAGAGTCCGGTCACCTCTGTGCTTGGTACCTGGATCCTCCAGCAAGGCTCCGCCCACCAAGGCACTTCATACTCACTTTCTCCTTGTTAGGCAACGGGAACGAGAAACATGGTCTCCACTGTTCCTGCCCTCAGGGGTGTCAACCTAACC	ENSMUST00000143813	---	331284118	NR_038126.1	Chr11_120212124	---	1700013N09+0610009L18	n343196	---	---
Sox1	MNC-00427-1	0.428213	-0.969448	-0.270617	GACAGGCGGAGACAAAGGTAGAAAAACAAAGAAAGGCTTTGCAAAGGCCAAGCCCAGGGAGGGACTGAAGAATAAACCCTGCCTCCATCTTGCTGGAGTCACGTTCCAAAGGATCCAGGCCCTAGAAGCATAACCCCGGCATCTTATGTTGTAGGCAGGTTTTCCTTTATAGAGGTGAGTACCCAGAGGCTTCCGTCCTGCCACTAAAGCGAGTGCTAACGGG	---	---	262205200	NR_030674.1	Chr7_134376029	---	2600009K23	n415122	---	---
Sox1	MNC-00538-1	0.317893	-0.863963	-0.273035	AACCCAATGCATAGGTCCAGACAGGAAGGCCTCCAGCAAAGAAAGCCCCACTTAGACCCCTGCTGGCATCTCTGTAACTAAATTATAATGAGGGGTACGTGTGTTCTAGGAAATGAGAATTTCACTCCATTCACCATGACGGAGGTGGAAGAAAAGCTTGAATTAAACGAGAACTAGCCTCCAGGTCCTTCCCGCTGTGGAAATCAGACAAACCTGGATGCCTCCAGACCTCTTTTCTCTGTCATTAGCGGTTCTGTTTTCCTACCTTTAACATAGTTCTGAACATTGGGGACCTTCATTAGGG	---	---	---	---	Chr17_47464099	---	9530075M24	n285390	AK020644	---
Sox1	MNC-00995-1	-0.51005	-0.0397724	-0.274911	GTCGGTATGCACCTGAGGATTGGGCCCGAGCAACAGTGCTTTGAAGTGTGTGACTTAGTTTATAAAGTTCTTGGTGGTAAGGAATTGGTCAGATTGCCATAAAATTCACACACACACACACACACACACACACACACACACACACACACGGAGGCTGACTATTGAGAACGCCATGTAACGTTCAATATGGAAGCTGTCTCTGTTGTGTGACAGTGAGACTTCTTCTGGCTTTATCTTAATGTTACCTTAACTGGAAGTAAGTAAACAAAGCGATTAAAATACTTTATTAAACATTGCCCATGCTGGTCTGAGCAGCATTTTAGGCGAATTATCTCATTATTATTTGAAGCAATGAAGTTTCACCCTAGAAAATAGTCACAGCGATGGAGTGC	---	---	---	---	Chr10_13692302	---	9130014E16	n287160	AK033584	---
Sox1	MNC-00996-1	0.144279	-0.695142	-0.275431	TTTGGAAGAGAGGGGTGATGAAGTTGGAGACAAGTTGAGAGGGGCAATCAAACTGTTAATGATCTCAGTCAACTGTGCACTCTACAAAGAAACAGTTAACACTTTAGTGTAGCTAAGCATCATGAAGATCCTGAATTCTGTCCTGAGAATTCTTATATTGTATTTATTGATTTACACATACTGAAGAATTCTTACATCACTAAAATGACGCCTATTTAGTCACAGTGTTTTTTAAAAATGTGTTCCCATTGGC	---	---	---	---	Chr1_66819520	---	9130206J18	n287109	AK033645	---
Sox1	MNC-01309-1	-0.497128	-0.0584011	-0.277764	TCCTGCAGCTATGATGGTCACTTGGATTTGAGATGTACTCTCTGTGTTTAAAACCTGTGAAAAAGAGGGGTTAAAAAGGCTGAATATCTTTGTACCTTAATGAGAGAATGATTGCTGTAATAGTATCAAAGATAAACCAGTATATTAGAAACAGTAAATGATAAAGGGCGATAATATGCCATTCTTGAGACTTCTTGGCTCTTACCTAACACATCAGAAAGTGATTGTTGAATTTTAAATAGCCATACAAATGGATGACATAGAAATTTAACTTTGCTTTGACCTTATTCTAATTCACAAGATGACTGCAAAATGACTTTGTTGCATCTGAATGTATGCTGGATGCTAAATCACTCC	---	---	---	---	Chr2_44553225	---	C230068O11	n274152	AK082609	---
Sox1	MNC-00971-1	0.260438	-0.818964	-0.279263	TTCCTCGGAGAGGAGAGACATACTTCATTCCTCGTAGTTGGGTTGATGCAGTTAGGATTCCTATATTTTTAGATGAACTGTGTGTTTACATAGTACATGAATGAAAGAGTCTCAAGCTGCCAAGTGTATTATCAGAAGAGCAATGTGTATGTACCCATAAACCAATTGCAGTCCTTGATAGCTAAACTGTTTCTTATGCTTGCCTGCTTTAAGGGCGGGGAGGAGCTCCATGGCCAGGTGTTCTCTTAAGGAAGGCAGGCAGCTTTCACATCAGTCATCAAGTTGCTAAGGATGGGTACCAACAGTGACCTGATTTTATTGTTTTTTTATCGTTTGTGCCCAGAATCCAGGTTTGGAACTGTTTCTTATATTCCGGGATTCTTCCATAATCCCGACAGA…	---	---	---	---	Chr5_19807750	---	5330438P06	n290864	AK030623	---
Sox1	MNC-00174-1	-1.32096	0.746884	-0.287037	GGTTTCCCACCACTGAGCTACAACTCCAGCCCCCACCTCGCACTCTGGTTCCCAGCATTGGGCGTATTTTAGTACTTTCGATCTTTCGATGCTGTCTTAAAAATGAAGATTCTTTAAGGTTGGGTAGAAAGGTGGCCTTTCTTACTTCTAAGCATTTTAAACTTTAAGCCTGTCATTAACTCACCCAGACCTTGATATAAGATAACCAACTTCCCACTGAGGGCAAAAATGAAAATAAAGGGACCATTGTAATAGGCTGAGATAAAGGGATGGGTGTGAAGG	---	---	---	---	Chr9_31187368	---	4932433N03	n291544	AK016544	---
Sox1	MNC-01351-1	-0.903997	0.322654	-0.290671	CCAGAACCAGTCTGATGCAAGTGCACCTCCAATCTATGCCTTACGAACTCCAGAGGCCATATGCAAAACAGGGTCTTCTCAGTGTATGCAAGGGGCTGCGGCCCCTCCTCTCCTCCCCAGCTGAACAATACGGACAGTTTTCACACATATCTACCTGTATAACCCTCCGTACCTCTCATAACTGGTCAACGACTGTAACAGGTTACATCAGGTGTTTTTCTACATACTTTTTACACAGATTCTATGCGATTAATGTAACTTAATTCAGCGCATCATTGTACAAGTTCTTACGCTTGGCCT	ENSMUST00000171600+ENSMUST00000108180+ENSMUST00000108179	---	157817435	NM_001109661.1	Chr4_32672498	---	E030004N02	n268921	AK086854	---
Sox1	MNC-01381-1	-1.04148	0.447157	-0.297163	GATGGCCAGTGAAGGAAGAGACAGACCTAAGGCTTAATTCTCCATGTTCCCTAACTCCTCCGAGAAGAGGCCCTGTGTGTAACGACTATCACATGATGATGGAGCGGCATCTTGGGCAGATGCAGCATCCAATCATCCAGGGACTACAAGCAGTGGAGCCTGACCAAAGAGGTGCACATGTTGTTTGATTTATTTGACTAACACTGAAAACCTCACCCTGCTCCATCACCACTAATTATCGACATCTGCTCAGATCCAA	ENSMUST00000094103	---	84370342	NM_018805.2	Chr11_63700167	---	4631422G23+F830028E19+4833401D16	n293950+n293497	AK076251+AK029346	---
Sox1	MNC-00390-1	-0.134044	-0.478424	-0.306234	TACCTACCAGCCGCTAGCATGAAGATGCCAGGACCGCTGCAAGTTAGCACTGGACAAAGTAGCATCAACTTCTTCATTTAGAGTTTCTTCAGTTAAATTGCTGGGATTTTCGACAAGGCTTTCCTTATGTGGATTATTGGAGTGTGATGCCCGAGAATTCTCTACTTGTAGAAGCACGCCCACGGGACTGCAGAAGCCTTCACACCCACCCAGCACGCTCAGGGTTGATGGCCTAACACTGGCTTAACACTCATGTCGGCTGCACTAATTGAAGTCACATCCAAGTGGGTCAATGCACTGAACATATCTGATATAGAAGGGTCCAGATCCTGAATTTTTATCAATGGTTTGCTGTATAAGGCTTGCCTCCCAAATAGCTGAGGACCCTTATTTGGGAAG…	---	ENSMUST00000148885	345091065	NR_045054.1	Chr13_28761650	---	2610307P16	n417800+n416659+n412920+n295006	AK012007	uc007pyj.1
Sox1	MNC-01273-1	0.389293	-1.00733	-0.309016	CCGTGGGTCTCTTGTCATTTGTGAACATAAAGGAAGGTTAGGTCTTTATTTTCACTGCTGCACACAAATGGCAACAAGTCAAAACTTGGAAGAACTTTAAATAAAAGTGGCATTCTCCTGCCTCCTCCCTTCCTTCCAGCTCCAGCTCCACATCATAGAGGTGTAGCTTTTCATCCCAGTTCCAGTTCTCTTCTCCTCCGTTGTAGCTCTGAAGGACGCCTATTTAGTGAGTTGGTAACCTCACATAACAGTTACTGCATTTCTGGTTCAGGTTTCACATGCCT	---	---	---	---	Chr11_22098153	---	7530403L02	n287719	AK078676	---
Sox1	MNC-00991-1	-0.863923	0.245012	-0.309455	TGAGGCCACTCTCTGTGTTGGTCAGAGGGCTCTAGGGAGAGAACACTCTAGTCCTAAATAAAAGCTGAACTAGAGCATCAGATGAGGCATACTGGCTGCCTTGAAGACTCATCAACTCCTTGGCAGTAGAGGTATTTAGCTCTCAGCCAGACGTTGCTGAGCAGACCAGAGGAAGAAAACATTCCTAAGACGGGTGAGAGATTTCTCCATCTCCAGTGTGTGTCATGATAAACGCCACGTGTTCTCAAATTCCAACCCATGTAATCTTGTTCCTTAAGAAGGCAAGAGCTAAGATGCCCAC	---	---	---	---	Chr5_132305830	---	8030468D16	n287540	AK033225	---
Sox1	MNC-00301-1	-0.495283	-0.125902	-0.310593	CCGTCAGCCTGGTCTACTGTATCCCAGCATCCTCTGCGGTTGCAGATGGTGCGAGGACACTTAAAGGAGCTCACAGAATCCCAGTAGCACAAAATTGGGCTTTGGCAAATCATGTATTTTGTGTATAGAGGGAATCTAAGGAGAGGAATTGCTTATTTTCATATTGTATTTTAACTGTTTCTCTGATCAGAATTTTTTTACTTCCTCCTCCTGTTCCTCC	ENSMUST00000111978+ENSMUST00000092889	---	314122204+314122202+314122201	NM_001199685.1+NM_183306.2+NM_001081308.2	Chr5_117724712	---	2900006A08	n294582	AK013486	---
Sox1	MNC-00102-1	-0.265386	-0.357809	-0.311598	CGTGACATCTCCAGAAGCAAGCAGAATTGTTCCTTTAATTGGGACAACTAAAGGGCTGCAGGCTCTGCACAGGGGGTGGAGTCTATGCACTCAGGGTACAGGAGGCTTGGAGAGATTTACAGGACTTTAAAGGAGACTTTGCTAATGGAAGATACCATCTACCCATCAGTTCCTGACAGTCTCAAAGTGGAAGGTATCACTCAAAGACATGCGTTGATCCTTTTATTGGAAGTGTTCCAGAACTTAACAGTCCACTGGTGTTATCATCAGTTTTCCTGTCCTAAGTTTCTCAGTCCACCTGAGCCT	---	ENSMUST00000167170	---	---	Chr13_98055281	---	C430039J16	n273647	AK021247	---
Sox1	MNC-00951-1	-0.357417	-0.267545	-0.312481	GACCCCTGGCTACAATCCTTGCCCTTTCTAATACGTATAGAAATGATTTGAAAGAATTCTAACTAACCTCAGATAAAGCCTGAGATAATGACCAAGATTAAATGGACTGAACATCTCATTCCTATCAATTCCAATTCATAATCCTATTTTATTTAAGTCGTTAGCTTTGTCCTTTGGAATTCCAATTAGCCAAAAGATGCCAGTGCTGTTAATAATACTGCCTGCCAAGGGAAATTACTGCCTCCGCTTCTACAGCTACCAGAATTCACTTTGTGGAAGCTATGTCATAACATAATTTTTCTTGTCAAACCCACCCTC	---	---	---	---	ChrX_126928253	---	9530062E16	n285459	AK020618	---
Sox1	MNC-00846-1	-1.84307	1.21596	-0.313558	CTGTTTGGTTGGCTTTGGTTTTGAGTTGCTAGGGGTCATAACCAGAACCTTGGACTGGGAATGGTGGCATGTCTTTAATCCCATCACTCTCTGAGCTGCAGGCAAACTAAGGCTACATGGTGAGGCCCGTGTCTCACTCAGCCACTGAGCTATGTCCCCAAGACCCACTAAGTTTGTTCTATAGAGACCCCGAGATAACAGATACTTCACCAATCAGTTCTGCTGGTGCTGCGCAGCATCATCAGAGGCAGCACTCAGCATCGTTGCATTCACTGCAGCTGATTCACAGTGCTGCTTCCCAGCTCTGAGCACAGGAGAGTGCTGCCTGCAGTCCATGGTCTGCAGCACTAGCAGCCACTCAG	ENSMUST00000163147+ENSMUST00000052404	---	164663866	NM_145506.4	Chr1_121442309	---	E230025E14+D230035C20	n271405+n267809	AK052012+AK054177	---
Sox1	MNC-01376-1	0.224541	-0.860387	-0.317923	GCATGGATCGGGTTAAAGAACTAGCTTAGAAAGCAGCCTTTCATTTACCAGGGTCTTACCCACATACTTGGAACTGAGTTTAGATGTCTCTGCTCGCTGACAACACACAAACTTTTCTTTATCACAACACTTAGACTAATACAAAGATCAATGTTCATCTAAAGGGACTGAGCTTATATTAACATTGGATCTGAATCATCTTTGTCTCTCTGAAGGCAGAAATGTAAGACTGGGAGAAACTTGAAGACCAGGAAATTGGAAATGAATGACTAGACGCTCAGTATGCAATCTGTGAAGATCATAAGATAAGAACTTTTGAATCCCTCCATTCCTG	---	---	---	---	Chr16_25943272	---	G630024F07	n264743	AK090241	---
Sox1	MNC-00932-1	-0.173391	-0.465531	-0.319461	TGCACTTTCATGGCTTCATCCTAGGTCACACTTTGTGCATATGCAGGATAAGAGGGGGGTGGGGGAGGGATAGTATCATTTCTCTTGTTCGGTTTGATCTCTGTCCAAAGCCACGTTTTCTCCAGCTCTGAGCTGAGTCGGAGCTTTCTAAACACCCTTTCCCGGGCTTTCAAAAAAACTGTTCTCCCAGGATTGCCTGGTCTGCAGGGCTCCTGCAGCTTTAAACATCTGGCCTCAATTCTGCTCATGCAA	---	---	---	---	Chr12_110834396	---	1110006E14	n297509	AK003491	---
Sox1	MNC-00077-1	-0.272672	-0.369141	-0.320907	ACCTGGATAGGATTGCATGGGAGAAAGCTAGAAAGGGCACCTGAGGCTAAAGAAATGGTGTATATAGTCAGCCAAAGAGAGCTGAGAGCATCTGTTATCTTTGTCAGTCATGGGGCACATCTGAGGGAACAACAGGCCAGTTGTGGCAGGTGACCTCCAGCATGATTACCAATCAGTGTGTACCTGGCTCCATGCTAAACTCCTTCTCTTATAGAACCTTTGAGGTCACCTAACAGTCTTTTGAGCTGTTCACATTTCCACAAGCAGGAGACTGAAGCTCAGGAGACTAAGTCACAAGCTCATGTGAGGCAGGACCAAAAC	---	---	---	---	Chr15_59319510	---	6330417A16	n289520	AK018186	---
Sox1	MNC-00773-1	0.233994	-0.876275	-0.321141	ATTTTCACCATTGCCACCATTTTTATGTTCAATTCAGGAAATGCCTGTGCCTTTAATGAAGCGTTTGCAGAACTTTCAATTGTGCAGGTCTTAAAATCTTCTATGATTAAGATAAGAGTTCTCCTTCCTCCCTCTCCTTTCCCACAGCCCCTGGCAGGCACCATTCTGTCTCCTGTTATGACCGCAAGTTCATCTCATTTAGCATGTGACAGAATTTCCTTTTTTAGGGCTGAATAATCTGCACATTTGCTAGATCTTGTGGATCATTCATCGACTGGCGGGCATTGACTGCTTCCCTCTCTTGGTTATTATAAAGGATATTGCTATGGATATGAGCAGGTATCTCCTTTTTAACGTGGTACCTTATTAATCACTTTGCTGTATCGCATTACCTTGGCA	ENSMUST00000119818	---	---	---	Chr10_93424363	---	A630071D13	n280225	AK042209	---
Sox1	MNC-00998-1	-0.161057	-0.48661	-0.323834	CCAGATTGAGGAAGCTTTGGCATCCCCACACAAATAATTTTATACATCCTACAGTTCAAATTTACAGGTGAAGGTTTTCTCCTCTGAGCTTTTAGGATAGGTGCAGACAAGCCGTAATGCCAGCCATTAACTGTGACCTCAGTCCAAACGAAGCAGATGATTTAAACGCAAACGCTTCACTGTTCCTCTCCAGCCTGTCTGCATTTCATTTGCACAAAGTGATCTGAAGCTAGTACCCTGATATTGGGTCACAGGAAGCAATACAGCGA	---	---	---	---	Chr16_43525437	---	9230111N06	n286865	AK033803	---
Sox1	MNC-00781-1	-0.398619	-0.249678	-0.324149	TGGAGGAGAGGTGGTGGTAGCATGTCCTCCGTATTTGTGAAGAAAGCTATGTTCTTGGTGGCTGCACAGCCAAGTATGGAAATTCTTGGAAAGTTTACTGGTCATGACATGTTGTTTCAATTACCTTTTATGTAAATGTGATTGTTGAGTACAAATTTGACCCATTAATAATGCAGCTTCCTCTTTTCCCTTCCCTGCAGCAGGCGATTATCTCGGGAATTCAGTGTAACTAGGAAATGGCAGAACCCAAGGCACAAAACCTTAGCCTACACGCTTTCG	---	---	---	---	Chr2_35055002	---	F630005C21+A830021G03	n279009	AK043699	---
Sox1	MNC-00877-1	0.967268	-1.61671	-0.324722	TACGACCTGCTGCCTTTCTTAGGGCCTTATTATACCAGCATACGTTTCCTTTCTGCCTTGGTTCGTGTAAGCAAGAGTTGTTCTTCATGCAGTGGTTCTCGTAAGTGGGAACATTGCAGGCCTTCTGAAGACAGTATTTACATTGATGATTAGTAAACAGCATTGCACTACATCAGTCATCTAATGAGACTTTGAATTTTCCAAAGTAAATCTTAGTTGCTAATGTATCTTACATTGGGGTAACTGGGAAGTTTTGGAAAGCAGTTTTCATATTCATCTTTTACTTAATTTTCCTTTTGTGACATGGGGAGGAACATC	---	---	---	---	Chr13_48631092	---	6720427I07	n288745	AK160312	---
Sox1	MNC-00470-1	0.511111	-1.16859	-0.328742	TCCGAGTCGGTCTTATTTGCTCGCAGCCAACCAGCAAGTACCGAGAACCAGAAGGAGCACAGGCAGATCGGGACCCTGCTGCGGGCGGACAGGCGAGCGGGAGGATGGAGAGCTTCTCCCGCTGTAGTGTGGTCCAAGCCTCATCGCCAGGGCATTGACCCCGGATCAGTAAACACTGCACAGTGAGGTGAAGGAAGCGACTT	---	---	---	---	Chr15_86044416	---	2810001A02	n294844	AK012625	---
Sox1	MNC-00276-1	-0.177011	-0.482606	-0.329808	AGGAAAGGCTGGTCAGGAATCACAACTAAGGCGACTTGGGGGATCGGGTAATGGCAGAGGTCAGGGATGTTTGAAGAAGAGTTAATGCTTAGGCCACGGTGCACTTCGCAGCTGTATTTCTTACTAGGACTGGAGGGCCAGACACCCAGCTGTCCTCTGATCAGTGTAGGTGTGTTTAGAAGTTGGGGAATTAGCTCAGTGGCAAACACGAGGCCCTGCGTCCTATTCCTAGCATACACACGCGCTCATA	---	---	---	---	Chr2_164737586	---	3110030E14+2210414I22	n295653+n294197	AK008926+AK132110	---
Sox1	MNC-00447-1	-0.280789	-0.385477	-0.333133	ATCCACAGTCCTGCATTTCCCGCTGCCTTTTGTGTTAATGATCTTGGACAGGTTTTAGAGCTATGGGGTGTTTGTTTTGGGCTGTTTCTTGGTTTTGGCTTTAGCTGATAATGTCAGTGCTGTCTAGCTAGTGTAGTTCTTAATGGCTCCCTACTAGGGAGAGAATCTGGAGGATTTAACTGCTCCTTTTATCTGTCATTGCTGCTAGATAATGATTGGC	---	---	---	---	Chr4_126711885	---	C430024E05+5730453G22	n290585+n273670	AK017658+AK141302	---
Sox1	MNC-00153-1	-0.580304	-0.0907831	-0.335543	GGCAGGAAACAAACAAGGAAACATGAAAAGGAGGGAAACAAAAAAATAGAAAAATAAGCAAAGATAAATTAGCAAATTCTGATAGTTATATTCAAGTTATAGTATTTCAAGAGAATATTTTACAAAGTCAAATATCAATATCCTATAATATGAAAAGCAAAATACAATTTATGACAAAACTACCAGATTAACCAGCGGACAT	---	---	---	---	Chr16_24896973	---	D630032C06+9930105C24	n284481	AK037060	---
Sox1	MNC-00838-1	-0.547431	-0.128039	-0.337735	AGTGGCTGTCACATCTCGTGCAGCATACAGGATCCCATCAGCAGGAACCAGCTTTGCACTCTGGCCGACAATGCAGCAGCCGACTTCCTCAAGGATGTGCAGCATCTGCTCAGACACCTTCATTAACTTCTAGGGACGGACCCACCCACTGGCCCTGACCACTGACCCAACAGAAGTTCAAAACATGGCCAGCGAGAGTCAGTATGGTTCTGATGGCTAACCTACCAAGGATCCCGATTAGTTATGACAGACACATTAATGCGTACCAGCTAATCAGTGGCTTCTCGCTGT	---	---	---	---	Chr15_89205451	---	D930044F03+D930029A21+4930423K06	n292930+n269275+n269078	AK015190+AK086441+AK086661	---
Sox1	Luc	-0.247375	-0.448388	-0.347882
Sox1	MNC-00309-1	0.468442	-1.16801	-0.349784	AGGCTAGGTGGGCTGGTAATGGAGAAAGCAGGGAGGTCTGTGGGTTCTTGGAGCCAAATCACAGGGACATTCAAGAGTGTTTAGCTGTTATGGAGCTGGAAAAGCAGATGTCAGTAAATCTTTATGAATTCTGACAGGTTTTGTAATAAGCCTAAACAAATCCATACCCTCTGTATAAAGGAAGTGAGGTGTTACAAAGTGGGAAGGGTTGAGTTCCTTCCTCACATAGCTTCAACCATTTTTATGCATTTCCTTCCCACCAAGTAGGAAGATCGGCTGG	ENSMUST00000035812	---	255982564	NM_027192.2	Chr2_128920522	---	2700049H19	n294913	AK076057	---
Sox1	MNC-00761-1	0.0145036	-0.719625	-0.352561	CTTCAGCCGGAAGTAAGTCGAGGTTTCCTGGTAACAGAGTTTATTCATGCAGACGCTGTGAGGCCACTGGCATGATTCAACACAAACCATTCCCATTTCAAGAAAGCAAGTGACAGAGCAGTGACAGCATCAGCCTCTCAAGGAGTGCGGTCAGGAGCAGGAGGTCTGCAGTTTCTCACTTTGGATTCCTTTACATCTCTAAGAATATGGTAAGAAACAAAAAAGTACAAAAACAAAAAAGCCACATGGAGACCTTCTCACCCTTTACTAACATAGCAGAAGGAAAGAAACAAACAAAAGCGGGTTG	ENSMUST00000112880+ENSMUST00000079749+ENSMUST00000057540	---	219279779+142388585	NM_001142957.1+NM_026057.2	Chr6_116575240+Chr17_33440886	---	A430003O12+7420441K10+I920099B13+I830082I04+C530026A17+1110006G18	n282204+n297506	AK020746+AK003498	---
Sox1	MNC-00108-1	-0.366768	-0.341165	-0.353967	GTGTCCAGGGAAGAGCAAAGCATGAGTCCTGTGTGGTTAGATGAGGGGCCCCTTTTGTCATATTCTTTAGTCACAGGAAGATGGCTTAAAATCTCAAAATGAACCAAGCATAGTGTTAAGGTTTATTGCAGTTTCTGGACTCAGGAGGCTGAGAATCATGAGATCTATAGGGCAGCCTAGGCTCTAAAGAATGTTTGAGGCTGTCTCACCATCCCCTCTCCAAAACTCTGGGATTGACAAATCTCAGACAATAAAAGAATGTAGAATCATGTTAATATTAGAGTTTAAGGTTAGAAATGTGTTTGTAGACTAAAATAACTATATGACTCCAATGGTAACTTTGCTTTATTCCCGTGGA	---	---	---	---	Chr14_67610377	---	2310068C19	n295368	AK010104	---
Sox1	MNC-00973-1	-0.455206	-0.257442	-0.356324	CTCCCTGCCCATCCTATTTTTGTAGCAGAGGCAGCCATGCTTGGTTCGCTCCCCCTGTGCTCTATCTCTGTGCACACGGAGTATGGCTTAAGCAAAGCCAATGCTGTTTCCCACTGTATCCTCAAAGTGTGGACAATGCGGATTTCTGGGTTGGCACAAGCCCCCTCCTGTCTTTGGCTGCTTGGTACTCCATCATGGGAGGTGCCACCTTGACTTCTTCAGACTAGAGCAGTCAGCGATTTACTCTGACAAAGGGCTCTGTGAGAGGTGTGATGGG	---	---	---	---	Chr8_90270289	---	6030405O16	n289987	AK031318	---
Sox1	MNC-01021-1	0.634438	-1.34916	-0.357362	CCCACCTTGTGTCCAGTTCTGTGAGGAACTGCACCCTAATGGGAGGAGATCGGAACCTTTTTAAGAGTCAGGTCTTCCTGGAAGTTGGATTTGTTTGTTTAGCTTGTTTGTTTTTTCTGTCTCAAGGCCTCCATTTGCAATACAATTTGCCCATATTTTGGGAAGGAAGGAAAGAGGGACAGGCAGATGGGTACACACAGTCTGTTTCGGCACTCGCCTGCGGTTGAGTCCTGCGCCCTGGAACTCCATAGAACTTGGTAGCTTCTTCAGTATTGAAGACCTTAACCCTGGGTGTTCCTCAATCCTGCAT	---	---	---	---	Chr2_84576181	---	9430088L24	n285863	AK035104	---
Sox1	MNC-00083-1	-1.17815	0.46026	-0.358945	AGAAAGGACAACGCTCCTGAAATTTACATTAGTCCACACTAATTTCTTTGTATACCTGGGAACTTGGCACCTACGGAGAGGTTTTAACTATCAGTAATGAAAGGAACATGTAAGGAATTTTTAAGAGCAAGGGCATCTTTGCAGTCAGGAGCAAAAGCAATACAACAAAGTCACACCACACAACAAACATCGTGCAAGAGATATATTGCAGATAAACAGAATGGCAGCTACTCTGAAAGGGAAGAGAGTTGGAAGGCTAGGCAGAGGGATGGGTGTTTATAGTGTCTTTGGAGCATGTGAAATGACGTACTGGAAAAGAACAGTGGGTCC	---	---	---	---	Chr17_21560817	---	2810034D10	---	---	---
Sox1	MNC-00853-1	-0.965518	0.241145	-0.362187	AAATGGTCTGGGCACTGTTCTCTGAACAGGTTGCTTCCAGAATAACCCTTTCAGGTTAGTGCTGTTGTGTCCCAGCAAATACTTCAGAAGGTTAAGTAACTTATTTCAAGACGGGGGTGGGGGGTCTTTAAGTAAGAAAGGACTGGATTTAAGCTGACTTCATAGTTGTACTCTTAACCAGGCATACTCCTTAAGCATTGTTTATGTTGTCAAGGGATTGCAAA	---	---	---	---	Chr18_73973974	---	F830011B20	n266163	AK171786	---
Sox1	MNC-01003-1	0.208886	-0.9341	-0.362607	AGGCTCCACAGCAAGGTATCTCCTTCAAGATTCCACAGCCCCTCTGCACTGTGCCCCATCCCAACAGTTAAGTTCCTTCTCTGATTCAAAGCAAAGTCAAGTGGGCAGACATAGAAACCTTCATTGGCTTCCTGGAGAGGAATGTCAGCAACTGAGAGAGAGTCAACACTAAGGAAGTGGGGCTCTAGCCACTGGTAATGAGGAATGACCCC	---	---	---	---	Chr2_12934576	---	9330130B04	n286665	AK033969	---
Sox1	MNC-00818-1	0.036601	-0.772404	-0.367901	CAGTGTTCACTGCGTGTCCTGATTGATCGACGACATTTAGTACGTTGCATCTATCATGGTTATTGATGTGTATAGAGAACCTCAGAGATTCACCACACAGTAGACATTTGTAAGAATATTTGGTGCCTCCCGTTCCTTCGTAGATGTGTCATTTTTGTGGAAGAAAAAAAAAAGCAATCAATGTACCATTAAGTACACTATAGCAGACTTACAAAGGGGCTTTGTTCCTGCTGTCTTTGAATGACAGGCCTGAAAAGG	ENSMUST00000100404	---	124487080	NM_001081204.1	Chr5_150564812	---	D030029B15	n272750	AK083491	---
Sox1	MNC-01045-1	-0.598996	-0.140932	-0.369964	GTCAAATCGCATCACAGTGGCTTCTGCGACAGCAAATAGAAACATTTCTAAAGTGAAATACAAACATTTCTAAGCCTCAGTCAGCCAGAGCCCACGGGAATGATACAAGTTGGTGATATGAAACCATTTGCAGTTATAATTCAGTTGTAGATGTGCTTTTTCTTCTGAAGTGTAGAAATCTTTTTTTAAAACAAAATTCTAATCTCTTGCCAGCACGCATTTTTATTTGTGCTTCACCTATTTGCATAATAGGGGACGAATATGAATATATATTCATATATGTGTGCAATCATAGAAGTCATCTTTATTTTGGCTTTTCTGCAGCAGATTACTTTTTCTTTTTCTCTCGTAATGGCATCCGGAATTGTT	---	---	---	---	Chr13_46035227	---	9930104M19+B130003M01	n284482+n278113	AK037054+AK044811	---
Sox1	MNC-01158-1	-1.30951	0.553187	-0.378159	TTGCCTACCAAGCCATCTTCCCAGACTTCTGGCTATTCATTTGTATGTGAGGAAGCAGGGCAAACACCAGGCATGTTATTCACCTTAGTCATTTGCTTCAGCTCCACAGTCCATGCCCCATCTGTAAGCAGTAGACAGGACAGGGAAGACAGTAGCAATAGTCCATGCAGGACCTTGCACTAGGAGAGACCCAGGAAGTATCAGTGGAGTGTCTTCACCAAATACCTATGGTCCTCTGGATGTCAGCTCTTAAGTAACCCTGGCAAGGTAACTCACCCTGTTCTTGACTCCAGCCGGAAATAAAGCAAACATCAAACAAAAGCTCAAGCCAGTTCC	---	---	---	---	Chr11_108121278	---	B930017O20+A130080G13	n276590	AK047080	---
Sox1	MNC-01314-1	-0.219479	-0.542224	-0.380851	TGGGACACACACTCCAGGTACCCAGAAGAGATGATCCTGGGAGCATTTTGTCTTCTTGTCACATACTTTCAAACTTCAGGAGCAACACCCAGGGAGCATGTGTCTGTGGGATCCAGGGGTAGCATTTGCTGTTACTGTTCTCAGTTCCTCCTGTGTGTGTTTGTGTAGTTGGGATGTGCAGTTGTTTGTAGTGCCAGTGTAACTGGGTTTTCATGTTTAAAACTAGGAAGTCAGTTTGAGCTTTGAACACAGAGATGCCATTGCATACACATGTGCTCTGGAGGAGTTGGCTCTGT	---	---	---	---	Chr2_181502485	---	G630070P05+C530030A01	n273520	AK082994	---
Sox1	MNC-01081-1	-0.325958	-0.441358	-0.383658	AGAGTTCCAGCGTCCCACTAATAGTGGTGAGAAGGCCCATCCTAACTGTGGACACTGCTATTGCATACTCTAGGCTTCCAGGCTGAACATAAATGAGAACACACGCTGCTTAGAATTCATCCCCTTCTGCTTCCTTACTTGGAGTGCAATGTGTTCAACTGCCCTGTGCATTTGCCACCCATGCCATTCCTACCATGGTGGATTAGACCCTCAATCTGTAAACCCACATAAACTCATCCTTAATGGAGTCGCTGATGCCAGGAATTTTGT	---	---	---	---	Chr6_27793672	---	A430101M24	n281549	AK040473	---
Sox1	MNC-00939-1	0.0429562	-0.811519	-0.384281	ATATACCCGGGCCATACACACTCATCTCGACGTCTCTCTGCGGATGTATTTCCCCTTCACTGGTGACCTGGTATTTAGAACTCCGTCTTTTCAGTTGGTTTATTTCCCTTTAATGTGATGTCTCTGTGCCGATTATTACCGGTTCTTACTTGTTTTTGCAATCCGTTTTGAGGTCCAGTGTTTTACTGAGACTCATTGCATCTTGGCTGATTTCAAAGTGACACCCGAATACAGTGTTTAAAAAAAAAGTTTGTTTGTAAATCATGTGACCAGCTTCTCTCACCCT	ENSMUST00000109840+ENSMUST00000109839+ENSMUST00000079828	---	---	---	Chr13_59234958	---	M5C1026M18+C030027L06	n275827	AK021108	---
Sox1	MNC-00085-1	0.732843	-1.51662	-0.391889	CATCTGAGGCCCACAGTTTTAAATGCTCTCCTATGTGAGGGCACCTAGAGTGTGAGCTAAAAGCCCAGCTCCATATGGCTTAGCTCGGATTGCTTGAGACCACCCACTCTCTGATTCCAGCCTGCATTTATGTAGACCCGCTGGTAGAAGAAATAAGAGCAATTTAGAGACTCAGTTCTAGGTCTAGGAATGAATTGTAGGAGACTGGCTTCAGGTGGACTCTAGTGTCTGTCTTGTGAAGGTTCTAGTCAGTACTTAGCAGAAATGAGGAAGGCTGTGGGAAGAAAACAGTCTATTAATTCCAAGAGTTAGAGACCAGAAGAGGGGGCTGTTTCCTTTA	---	---	---	---	Chr16_96422879	---	5430437A18	n290744	AK017399	---
Sox1	MNC-00358-1	-0.244156	-0.54364	-0.393898	GATCACAGCCAATGAGCAGAGCCTATGCTTTGTGTGTGGTCACGAGTGCCTGTAATTCCAGCGTTTGGGAGGCCAAGGCAGGACGATTGCAAACAGTACACGCAAGCCCTGAAGCCCTGTCCCAGAGTGTGTTGTGTTAAATACTACGGGAAAGAAAAACAGTTCTTGTTTGAACTCAATTTTTAATGGATCTGGGCAAAAGCGCAAAAGTCTTTGCCCTCCTCCGTCCCTCGTTCCTCTTGGCTCTGCTACTGTCCAAAGACAAATTCTTGCCTCTCTTCTCATTGGTCACCTCCGTCTTTG	---	---	---	---	Chr13_69674268	---	A930018O16	n278503	AK020873	---
Sox1	MNC-00479-1	0.376884	-1.20336	-0.41324	TCATTTCATGGCCTCAAACATTTCTCCCATCCGTGTAAAACTTAGAAACACCCTTTGTTTCAGTTTTTCATATCATTTCCATTTTTCATGTTTTGTAAAATTTTTTTCTGTGTTCACATCAGCATTCACTTCCGTTACATTTGCCAAAGGAAGCTGTCGATATGTTTCTGTTATTATTCCTGTGTGACTTATTGTACCTCACAGTATTTATTTGTTTTGTTTTTTTTTTCCAAAATTAAGGATCATTCATTTGGGGGTTCCGGATATTTTCTGTTTTTCAGAATTTTTTAGCAGTAGACTATTAGCGATAAGCTAGGTGTTCCTAAAGCTTTATCTTTGTCTCCTTCTGAGGAAGCCATGGTTC	ENSMUST00000167890	---	268830541	NM_172870.4	Chr4_83919404	---	8430420F16	n287368	AK018429	---
Sox1	MNC-00976-1	-0.402461	-0.42723	-0.414845	GCGTGCAGGTCAGACAATAACTTTAAGGAGCCTGTTTTCTCCTTGTGCCGAGGGTTCAAGGGATTGAATTCATGGCTTACACGGCAGCCATCTTTACAGGTTAAGTCATTTGCTTGGCTTTGCGCCATGGTTTCTTTACTAATAGAACGGACAACTTGCTGTTTCCTCTTGAGTGATAGAGATGGCCTTCCCAGTGCCATTCGAATTGGGAGAGAGAGTACAGGCCCCGTCTCTCCATCTCTATGCGCACCTCTCACGTTACCACCATCTTTAAATGAGGATCTAACACAGTCGGCGAGGCAGCATTTGGTTCACATTTTCCTTGAGTCCATTAAATAATGGTCCACATTAAAATCAATGGCACTGTTGAAACGTAGGAAGGACTTAGCCTGTGATCTC…	---	---	---	---	Chr17_46754589	---	6030493C19	n289716	AK031700	---
Sox1	MNC-00599-1	-0.578502	-0.270265	-0.424384	GCATGCGATTGAGCTGTAGACAGGGACTATTCAGAATATGGAAGATTGGAACAGTGAAGTCAGAGTGGAGACTGCCAAAACATTCATATGGACAGCCTTTCCTTAGGTCTAAATGCAACTGCACACGATGCTAAAATATTCTTTGCTTTCTGCTTCACAAGCAGGCGTTCCCTTGTAACCTCAAGGGCAAACACTGATCAGTAATTTACAGTTTGTACAGCCTGAGGTTGCGTGGTTTCCCTTGACTTACAACCCATCCCCCACCCTCAAAATTCCCGTTATTTGCATTCTTTAAGGTTTATCATTTCTTCCCTCCTTTTCTCATTTGTTCCCAGCTCC	ENSMUST00000170806+ENSMUST00000164364+ENSMUST00000155954	---	124286857	NM_001080935.1	Chr11_97703675	---	C330012J05+C130085M10+B230217C12+A730028C12+9530081E18+6530415P06+5930414H15	n290092	AK031146	---
Sox1	MNC-00969-1	-0.337882	-0.520031	-0.428957	AGGCCCTTAAAGTCCTGGAGCTACACTGTAGCTATCTGTGAAATCAATTGCCAGATTGTTGGGTTTTAACCTGTAGTTATCATATCTAGCTTCTAGAGATGGGAATAGAAGAAAATGGGGAGACAAGATTATGCCAAGGTCCTATATATTAAATTGTGCATTTAACATAGATGTACCTAGGATAGAGGGTAGGAGGGAGAGTGTGTTAATGTGATTAAAAACAGGATCCCATTGAAAGATTCAGAGGTAATATCTTAAAATTTTTACCAGGTTCAAGTTCTTGTCTTGTCTCTTATGAGAGGACAATGTTGGTGTAAGGATCAGGGAAAGGTGTGGGCATTGAATGATTATGTGTTGGGGCCTCAGCCCAAATATCTCATTGGACGGAGCTTACAGCTT	---	---	---	---	---	Chr9_13311542	5330432J10	n290907	AK030568	---
Sox1	MNC-00258-1	-1.46943	0.608781	-0.430325	GGAGACTCCTCCAACTCCAAACAAGAACAACAAAAATGGTTTAAGTATCGATTTTATTCAGAGTTAGCTGGTAGTTTCTTTCCTCTTTGTTGATAGCACAGAACTCTTGTTTCTCTTCATTCACATTGTTTTATCTTCATTCCATACCACCTTTATCATTGTGTATCTTTCGCAACTACCCTTATTAGTGTATCTCTCGAAGTATTGTTTTTATTAGCCTTAACTACTTATCTTCATCACTGTGTATGTTTTCCTACTATTTTTTTTCTTTAATTAAGATGTGGGCTTGGCA	---	ENSMUST00000147618	309268771+309265904	XR_105098.1+XR_107895.1	Chr7_51002480	---	D930025P12+2310002F09	n295608+n269321	AK009091+AK086402	---
Sox1	MNC-00270-1	-0.967271	0.0882431	-0.439514	TCCTTCTCTCCCCTCTCCTCCCATCTCCTCTCTTCCCCAACCCACCACTATCTTCTCTTTCCTTTCAATGTTGAGACAGGATGTCCCATCTAGCCCAGGCTGGTGTGGAACTCACTATGTAGCCCAGGCTGACCTTCACCTCACAATCCTCTTGCTTTGACCATGTGATGAGAGTATGGACATGGGCCCCCCCATTCAACTTGGATGTTTTTTTAACTCTATAACATGCATCTAACAAAATCCTATACTAAGCACACGTAATGGGAGACATCGGAGTATCTTTGGAATGAGGCCTGTGATGAGGATCTTCCCGACT	---	---	---	---	Chr13_58200083	---	D530015H24	n270512	AK021289	---
Sox1	MNC-00830-1	-0.418329	-0.46891	-0.44362	TCCCATAGCTGGTCTCCAACTCTCGCTATGTTGCCAAGGCTGGCCTTGAACTCCTGCAACCTCGGCCTTGCAGGTTTGTACCACCAACAGGCTAAGCAAACGAAATGTTTTTAAATAAGAAAATGTTGTGCAGGCAACCTGCGGTATTTAAGCAATCCTTAATGTACTGTTGTGGTTGGAGATGGGGTCATCAAGGCCATAACCTTTTGATGCTAGCAAGAGAAGGAAGGAAGAAGTCAAATTCCCGTGTCTGAGGAGTTCAAGGTGGATCGTGACTGAATATGGTCATTTGCTTGGCAAGGGGTAGACTCCCCTCAGCCTGCTTTAAAAGGACACCATGTTGAAAGACTCAATCAATAGATACTCTCTCCAGGAATATATTAGGGAAAGTTAATTAAC…	ENSMUST00000170048	---	377835732+377833029	XR_105403.2+XR_106523.2	Chr10_68674017	---	D430019O20+A930033H14	n278397+n270744	AK044689+AK084964	---
Sox1	MNC-00798-1	-0.495056	-0.397889	-0.446472	TGGACAACCAGGAAAGGAAGGCTCTGCTATCTCAGGACTACAGCCAAAGATGGCAGCAACAGCACTGGACACCTCTCACCTGGGAGCTCCTTCTGCCAGGAGGTAGGCTGAGTATGCCCATTTTGTGAATATGGTAACTGAGGCCTAGAGGACAAACTAACTAGTAAACCCAGATGCCTCAGAGACTGACAGAGGAAGGATTTTAAAAAGGGTAGACAGGAGAAAGACCAGGGCTTGTGGATACAGGCTGGAGAGAGGGCAGGACCAAAGAGTAATTTCTCTATTTCTCACCCAGAATGAGCTCATTTTAGGCCAAGGCTATTTTTAAAAATAATTTGTTTATATTATGTTGGGGGGGTGCATATACCACATGGACTATGGCCAGGAG	---	---	---	---	Chr2_165685235	---	E230003I16	n267977	AK087565	---
Sox1	MNC-00208-1	-1.13867	0.243624	-0.447522	GACCTTAACCCATGATGCAAATTTTTCATAATAGTATAGAGATTATGATTTAATAATGTTCCAAGAATTTACTATGTCCCAAATATATTGATAATATTTCATTATTTTGAAATGCTTTCAAATGATGGCTTTCTGAAAGAGGAAGTTGGGTTGAAGGTGTAGATCAGTTGGTACTGCACAGCACCTACTAGGCCCTGAGATAAGTCTCACAAACCTCATAGACTGGGCATAGTTAAAAATGCCTGTAATCGTAGCATTCAGGATTTCAGGGTCACC	---	---	---	---	Chr11_18788760	---	2900018N21	n294542	AK013552	---
Sox1	MNC-00872-1	-0.527508	-0.407686	-0.467597	TGTGAAACGTCCTTCCTTCCTTTGTGTGGTGGCTGTGTACTAAGGATCAGAGAAGATTTTATTCCGGGAATGGAGGTGGAGTATTTAGACCCCGCAGGCCACTCTGTGGCCATAGCTGCATACAAAGGTTGGGTATGGTAAGAGCGATCATCTTTACCATGTGGATATATACATTGCAGCATCTGGGCATTAAGGATCCAG	---	---	84872159	NR_002864.1	Chr15_72639025	---	F930102O09+F630009C06	n413859+n266910	AK154204	---
Sox1	MNC-01015-1	-0.134319	-0.825796	-0.480058	AATACCGCCGAGGATTGTTTGATGGGGGGCTTTATGAAAAGTCACTTCTGCTGGGACAAATTCATCCTTTCTGTCAAAACCAATTTTATCTTCTATCTGGACAAGGTAGCCTGTATTAAATTCCTCTGACAGTATAACTAGGTTTTCTTGACTCTGTGGTCAGGTCTTTCTTGTATAATTTCATTTACATTCTATTTGAATTTCACTCCCAGAGTTATTGCCTTTCAGTTTGGAGACTACTACGTTTCCAGTTTTGGTGGCCACGTCACTTAATCTTGGGGAAGGTCAAATATTGTTTCATGGCCAATGAGGAGGCAGCGCAGCCCCCAGTTTGCTATCCCAGAGTGAACTGAGCAATAGCTATGAAGTGATCAATCACTGGCAGATTTAGAAAACAGA…	---	---	---	---	Chr6_92550506	---	9330196I02	n286362	AK034453	---
Sox1	MNC-00549-1	0.621653	-1.59301	-0.485678	AAGGCTCCCAGAGTGTGAAAGGCCTCGGCTCCTTGCTGTCTCGCTCCCACCTCTGCGTCCTCTCTAACCTCAGTATTCACTTAAGTCTAGTGGCCTTTTTCCTCCTTCGCTCAATACTGTTTCAAAATAGTTGTTACAGCAAATAGCTGCCGACGCGCCTCTGGATGCCGCCAGAGGCTGGCAGCTGCCCAGCGCGGGCGCACAGCCCCCGGCAGTTCCACAAGACCAAAATAAGCTCCCGTGTTCCTCTCACAGGGCTCGGCCTCCCGGGCGGGCCCGGGCATGTCTGGCTGGGCTCGCTATCTGCTTGGAGCAAACCATCCTGGTTTCCTCCTTGA	---	ENSMUST00000139014	---	---	Chr11_120091287	---	A330069N23+9430030N05+2900052L18	---	---	---
Sox1	MNC-00576-1	-1.39188	0.419941	-0.485969	AGGCTGCTTGGAAAGATGAACGTTTTGAAGGGAAGAGGGGAAGAGCAAGTCAGGAGCAAAGGGTAGGGAAAGGGGGCAAGGAGGAGCCCCCAGAATGCAGTCAGTCTCAAGCATGAAAATGATGAACAAAAGGAGTGCACTGTGGCTCCTCAAGTCTGCACAGTGGGAAAACAAAGACAGTTCTTTGATTATAGTGAGATCAAGAAAATAACACCCACATTCCCATAACTTGGGAGACTGAGATGAAACAAGATTGCCAGCCTGGGTATCTTAAGACCAAAAGAAAGGGGCCTGGAGAGATGACTCCGTGGTTAAGATTGGCACTGTTCTTGGGT	---	---	242332521	NR_027956.1	Chr11_105041237	---	G370096H10+F830048B18+1700052K11	---	---	---
Sox1	MNC-00990-1	-0.584703	-0.391993	-0.488348	ACTGTGCTGCTGACCATGAGGACACATGTCTAAAACATAAGCTTTTGTTAACTATTGTACATTATCTGCATTAAGGAAAATATTCTTAACACCTGCAAATCTCATCATGTTTCAACTCTTATCTGTATGGTAATACTGGGACTAGAGGAAACTATTGGTCCAGAGAGTTACTAGAAAATAGTTTTGTGTTTTATTTTGTGTTTGGATTTCTCAGTAGTTTATTTAGCAAATCTGGACTGTATAATTTCTTGGAAATATCCAGAAGAACATTAAGGGCAAGTGTAATGTTTAATGATACTACAAATTAATAACTTGGTATCCAATTTTATTTAATATCCAAAATTTATAAAATGGCTATGTTTTAATAATGTTTGTGCCTTTAAAGCAAATAATTGGTTA…	---	---	---	---	Chr3_84680596	---	8030446K03	n287591	AK033144	---
Sox1	MNC-00777-1	-0.732519	-0.250663	-0.491591	TTCTCTGTTTCCAGGGTGCTGTGACAACATGAAGAGTTCGAGCTACCTCCCAGGATGAGTGCAGGTAATTGTCCAAGTAGAGCTTAGGGTTTCCCTAGGGAAAATAGTCAAGACAGACATTGAAGCAGCACAACACTTTTTTGCTGCTTACTATTTGTATTTCTAGAGGACACATTATGTTAAGGCCTTTGTTCTCTTAAAAACTCAACTGTCAGATGATTTGAAATGATGACACTGAACACTCCGTGAAGGTGTGAATTTATAGCATGTTAGAGTTCTGATGGCAGTTAGTGCTGACAGACAGATTGTAATTCTGTCCTGATGGTTGAAAATAACTACTTGTTACTCTTCCACAGGTTTTCCTGG	---	ENSMUST00000171670+ENSMUST00000166221	---	---	Chr19_8799147	---	D030060F23+9830141O04	n284734+n272546	AK036616+AK051045	---
Sox1	MNC-00416-1	0.192387	-1.17787	-0.492744	TCTGGGTATGCAAGGTGTGATTAGAGATACATGAGTACTTTGTGCTTTATGGATGTTTTAAGATTGTAGAAATGAGTGTGAATTAACATGAGGAAATATATTAAATAGTCTGATTACAGTCTTTTAAGAAACTTTTTTTTTAACGTTCCAGTTAAATCAATGTGGCTAGAATAACTGCATCTCTTCTTTTCTGCCGAAGAATTGTGTTTATTATGGAGTGTTGCTCTTATCACTTTTAACCTTCTTTTGCATATCATTGTCTAGCATTGAACTGCTAGTAAAACATATAATTTAGTTTAATATATATTTACTATAAGCTCATTTAAACACTAGCAAAGTTTCAATGTGAATAAGAACAGGCTTTTGTTACTGTTTTTACACCACACTGTACTATCTTAA…	---	---	---	---	Chr16_50330030	---	A930011E06	---	---	---
Sox1	MNC-00552-1	-0.755798	-0.240689	-0.498244	ACAGGAGGGTCCAAAATGTGCTGATTTAAGTCAAAGTCTTGCTGTTAACTTGGGAGTTACACAATACTTCCTTACCGTATCACTATGGGTACAAATACCATATCAAGATGTATCACAGTAATGTTTTCTCTGTGACACAGGATCAGTAATTCAAAAATCAAGACAGTCAGACTAAACTTTTTCAGAAAGTTTGTGTTGCTGATAGCATTTAGGTATCAGTCTGTAGAGAAAAAGGAAAGGCTGGAGTGATGGCTCAGAGGTTAAGAGCACTGGGGAACCTGGGTTCAGTTCCCAGCTCTCTTATGTTCAGGCAGAACACCTATATACATAAAATTAAAAATAACGCCTTGGTGGTTAAGAGCACTTGTCTTTGCAGAGGCCAGCCTGGTCTACAGAGTG…	---	---	---	---	Chr10_90204568	---	A930036M01	n278376	AK020936	---
Sox1	MNC-00382-1	-0.918789	-0.0789633	-0.498876	AGTGGCTTTGATGAGGATGGAACCCACGTGGTTCCAGACTTTGCCTTTTACACTGACAGTGTTCCGGGATCTCAAACATGTCCCATCCTGCTAGTTTGCTTTGCACCATTTAAAATGTCTTGTTTACTCTTCAGAGTTTCATGTTGATCTTGGCTTGGGATATATGGCCTTTCTAAATCTTGAAGGAAGACATATTTGTTACTGAGAAGTGGCCTGTGTTCTGTTTCTTTATCCTCCTGAATTCTGAAAGTTCATCTAAGACAGAAAGCTGGCTTAGGTTCCCCCTGCATCACTCACCCTTCCTGT	---	ENSMUST00000144703	---	---	Chr4_9706637	---	E330023M15+5730591J02	n290489	AK019984	---
Sox1	MNC-00832-1	-1.75504	0.737244	-0.508896	CAGCAGAACCAGCAATTTGAAACAAGCCACTCCAACCTCTTTTTCAAAGTTATAGGAGGTTCCCTGTCTTGAAGTCTCCTGCCTTGGATTTTCTGAGGTGCTGCTATTCTGGGCAACTATCAAAATCCTACCTGTTAAAACATGATGGATTAGAGAAAAAAAACAACCCACCAGGAACCTGAAAAACCGGCGTTCATCTCCATGACCACGGCTTGAACTCTCCTTCCAACTTAACGATAATAGGTTCTGTCTTAGAAACTGCTATGTAATTTGATGTATGGGGGTCATTTGG	ENSMUST00000133723	---	---	---	Chr6_52123634	---	D430032P18	n270669	AK142386	---
Sox1	MNC-00315-1	-0.43205	-0.593253	-0.512652	TGCATGTGAGGAAACAAACACGTAGGTGCTTGAACATGCCCCACAGATGCACTTGTAGCCCTGGTATTTGTGACTGTCGTGACCAACGCAGTGCAGACTTTACACGTGGAACGTTACACTCTCACAGGACTTAAGAACTATGTATATTAAGCAATTCACTTTCTGGAGCGATCAGCTCTTGCAGGCAAATGAACTGCCTGGAGCGCTGAATGGGATGGATTTCCAT	---	---	---	---	Chr4_53585475	---	9130223C08	n287068	AK020287	---
Sox1	MNC-00643-1	-0.388317	-0.638255	-0.513286	GGGTGGGAGGGTTAACATTTCCCTGAAATTTCTTGATTGGAATGAGTAAATACTGGTGTTTGATACCTGTCTTAATGAACATGCTCATAAGGTGACTGATACGTTGTAAATAATACCTGAGAAACAAAGGGGTAGTTTTGATATTCTGGTGTCAGTATGGAAGATCTTACACATTTATTTAATACTCAAGTGTATGAAGATGTTTGTTTATAACATAACAGCACAGTAGCCTTGACTTAGTTTTATTTGGTTAGTACTGTACCTTTTTGCCATGGC	ENSMUST00000125619+ENSMUST00000112936+ENSMUST00000112934+ENSMUST00000100143	---	155030208	NM_001100591.1	Chr2_37228853	---	9430019J22	---	---	---
Sox1	MNC-01182-1	-0.70258	-0.329016	-0.515798	ATGAGCTGCCTAGCCTGAGAAGGGTGTTGAGAACTGAACTTTTCTATGTTGTGATAGTGTCTACAGTTCTTAGCTGGTGAGTCCTCTGTGGTATTCTCTCGCAAGGTTGTCATTGCTAAGTATGTAGCTCGGTTGGGAGGCTTCTTGTGTTCACCATGTAAATTGGGTGCGATATTATCTATCTATAATCCCATCCCTCGGGAGGATTAGAAGGACAGTGTCATGCTCAGTTATATAGAGGACTTGAGGATAGTTTTTGCTATATTAGACCCTGTCCCCAAAATG	---	---	---	---	Chr5_132449927	---	C130041M12	n275272	AK048231	---
Sox1	MNC-00267-1	0.0240989	-1.06392	-0.519913	CACAAGTTTGCCCTCTGGTTTTACTGTTAAAGAGAGGCCATTGTAACTGAGAACTAGCTTCGAATACAGCTGCTGCTACATCTTTCCAGGCTTATGAGATAATCCTGTTTTTGGTAGCCAGGTATTTAACATCTGTCTTTCAACGGGATGTAACTCTCATCTACTTCTCCAGAACCAAGTCTACATGAAGCCATGTGCCTGCTGCCACGCTTCACACCTGGATGATAATGGACTCACCTCTGGAAACAAGCC	---	ENSMUST00000149731	372626428	NR_045995.1	Chr6_13821590	---	1110019D14	n297423	AK003812	---
Sox1	MNC-00375-1	-0.569237	-0.488164	-0.5287	AAATCCTTGCTGCATGTTCCCATAACACTCTCATTGTTTCCTAACTGCCAACATTTCGTATTGTAGCTCCAGGCTCAACACCCCTGTCACTGGATGCTTCCTGAAGGTAGGAAATGTTCTGGTGTTCATAGCAGCCAGTACCACTATGAACCTACTGCCAGCCATGTCTAATGCCTGGTGAATCCCAAAGAGTCAACCTCTAATTGTTGAAGGATGGATGAGGGA	---	---	---	---	Chr6_126088863	---	2900084I15	n294360	AK013819	---
Sox1	MNC-01124-1	-0.0686085	-0.998377	-0.533493	GGCTTTGCTCCAGTCTCTGTGGCACTGAGGGTGGTTCCAGCCCATGGAGGAGTCATTCTAGGAAGCCCTGTGTTCCTAGGGACACAGGGCCAGGCTTTGAGACAGGAAGCTTCTGGCTGTGAGCAGTGGGGGAAAGAGTGATTTTCTTGTTAAAGCTTTGACCATTGTCTGCATGAGCTCTGGTGTGACTTTGCACGTTAGTGTGCCTTTCCCCTTATGCAACCTTTTCCAGCTTACAGCAGAAACTTGCCGAGT	ENSMUST00000152672+ENSMUST00000149838	---	---	---	Chr17_6138106	---	B930041B03+A830037L14	n278913+n276455	AK043826+AK163710	---
Sox1	MNC-00630-1	0.0857423	-1.15375	-0.534005	GGTTCACCATCAGCCTTTGTTCTTAACCACACAATGTTGTGGAGGCCTTGTGCCCCTATTTTACAGATCGATAGGGACCCAATATATTGTTTCTCTGATCCAAGAACTCAAAGTTAATTTCTAGTATTATAAATCCCATCGAATTTTGTTGTGTCCTCCCTCTAAATAAAGAACTCTGGTAGCATCGGATGCAATGAAAGTGCAAATCTTGAGGAATTGTTAGTGTGCATCCTTCTGTTAGCAGATTCCCGTGAAAACTAGGGTAACCACTGGGAGGACATCTAGCTCAATGGCAGATTGCTTGTCAAGTATGTGCAAGACCTGGAGACC	---	---	---	---	Chr7_105805812	---	4930558N01	n292006	AK016181	---
Sox1	MNC-00974-1	-0.556389	-0.527821	-0.542105	GCGAAAATCCCTCCTAAACCTTCTCGCTTGTCTTTCTACAGCATTTCCCATTTAGTTAGATACTTTTCATTCAGAGAACTAGATTATGAAATTGTGAACAAGCGAGCATGAACCTGGCATACAGTATTTTCTCACAGGACTCCTGCCAAATTGTCTGAAACCAGTATATCATGTGCCCAGCTTTGGCCTTTGTGAGGCAGAGAGACATTAGGC	---	---	---	---	Chr16_77686200	---	6030416N07	n289952	AK031376	---
Sox1	MNC-00794-1	-1.70829	0.618299	-0.544995	AGCAAAGGCAAACTGGCTTACGAATGAGAAGATGTGCTTTTTAAATTTTCGCACAGATCATTAAATCTTGACTGAATATCCCATACCACTGGACATAGAGTATCTTCAGCATTTTTCAGAGTTGATGTTTTGATTTTATCAAAACCAAAGTGTGTTTGATTTTGTTGAATTGACGTATGTTTTAGAACCGTATCAGTTGGAAATTCTGTCCTAACCACAAGCCAAGTTTTAACGATTTTTAAAAATGAAACTCAACTCAGAAACTTACGCAAGAATTTTGTTGTTGTTGGGTTCTTTCCTTTGTTTGTTTTTGTCTTTTAAGATAGTGTCTCACTGAGCCGGCATGGTGGCACACACCTTTAATCCCAGCACTCAGGAGG	---	---	---	---	Chr4_154974587	---	C130071J12+B930046K06	n276409+n274938	AK047296+AK163831	---
Sox1	MNC-00787-1	-1.29245	0.189666	-0.551392	CTCACTTCCCTGCTCCTCACGTGTTGGCTTGTCCTGAGCCACGGGTTTTGATTCTTGCAATGTATGTGCCTTATTTTATGTTTCTCTTGTCGATGAGAAGGACCAGTTGTTGTTGTTGTCCAGTCAGCACTCAGAGGCTGCATGCCCAGACAGTGTCACCAGGAAGTGAACACAGGACTGTGGCAGTCTGCGGTGTTGGGTGACCCGATTTCCTGTGTTGTTTGAAGCTAATAGGAGGGTGTTCTCCTCTGACAAGTTACGCTTGTATATCCTGCAGATGTGTAAAATAAACTGTGTTCCTTTTCGCCAC	ENSMUST00000110510	---	120953172	NM_008130.2	Chr13_15821262	---	E230001J08+C130029N12+B230327D16+A030012C10	n284387+n277340+n275431+n267987	AK037232+AK045960+AK048009+AK053922	---
Sox1	MNC-00428-1	-0.349145	-0.754627	-0.551886	CCCAGAAGCAAAACGGATAAATAGCATCTGGTTTATCTGGTAAATAAGGCAGTAGGATGACTAGGTAGACATGCAGGAAAAAAAACGTACCTCCATGATGATGACTTTTAAATGAGCCAGACTGGAAGCTCTAGACAGTTAATTATTTTTTATAACGTAGAAGGAAGCTTTTACTTTCTGTAATGTAATGTCTTGAAGCAATAGAAAAGATTCACAAATTAGACTGTGAAGATAAACAGTTTCTTTATATCCAAACTATCACAAGCAAAATCTAAAGACAAGTTGAAGAAATTTACAGCTTAATGGAGATTATGGACAGATTTATTCACCATATGAGCAGTAAGGAGACTTAGCAATTCAAGACTGGAGATAAACACTCACGCAATGTTGTTGGAAATA…	---	---	---	---	Chr13_108642198	---	9530027D23	n285634	AK020577	---
Sox1	MNC-00316-1	-0.231896	-0.878059	-0.554977	GGGTCTCTGCATGTTCCATTTGTTCTGTCTATCTGTCTGTCTGTCTGTCTGTCTGTCTGTATGTAGATGACCTGATGTATCATCAGAGTTGGCTCTGCAGAGCAGCTTACCCTCAGGCATATGGTCTTTCGAAACATTGGTGCTTAGTCAGTCGGATTACCATATGGAGAAGAGAGAGAAAAACCAGAGCCCTCACAGCATCTGACCCTGCATCAGCCCACAGCTGCAGTTGGCTGTGTACAGTCAGAAGCAGTGGGTCAGCTTCGGTTCAGTGAGTTGATCTGAGCTTCAACAGAACACAAATCAGTGATTAAATTGTATAGAAAGTTGCAGAACCTCAGAACTCTCCCCGGGCATCTTTCTAATCACATCCTCATCCCCTCTC	---	---	---	---	Chr1_38611346	---	2310050P20	n295416	AK009920	---
Sox1	MNC-00540-1	-0.30089	-0.830465	-0.565677	CACTGGCACACTGGAGCTTAACACCCGGGACATGGGCTCTGAAGTTTGGGAAGTCTCATGATCAGTAAACAGTCCTGGAAAATAAAAGCTATAATGCATCCGTTGCCTAACTTCGAAACTCGCCTCATATACTGACCAGAGCAGTGGGCTTTGTTTATAGTGCAGTCTACATAGCCATAGAAGAGTACACTAGGCAAAATGAGAAGCGGGACTC	---	---	---	---	Chr1_38305656	---	5330403D14	n291059	AK017233	---
Sox1	MNC-00313-1	0.587781	-1.73505	-0.573633	ACCCGGTTCATCAGCATTAGATGCTGAGGTGGGTCGGGGCCAGAGGCAGTGGGTACTAGGGCACATAATTGGCTTGATTCAGGGGTAGGTGCAGCTGGACTGTGCAGAGAGTTTCCAGTTTACAACACGCCAGTCCAGTCCCTTTCTATCTGCAGTAGAGTGTTACCAGGAGCAGACCTCTAGGTGAGCTCGAATCTGGCCCTGCCATGAAGCAACAGGTGTGTTTACCTCCAGTGCAGGCGATTAAAAACAGGGCGGTGTTTTGTTTTTCTCTTGCCTCCTCCCTTTTTCTCTTCTTTTGAAAATAAGGAGTTCTGAAGAAGACGGAAATGTCACTCCAAGAGCAGTAAATTCTCAGGAACTGACCGACACCACTGAGAA	ENSMUST00000099082+ENSMUST00000088095	---	161086994	NM_008679.3	Chr2_165898200	---	2010305B15	n295795	AK008521	---
Sox1	MNC-00319-1	-0.395663	-0.751967	-0.573815	TGGCGAGAATAGTCGTTCTGTCTGGAGCCGCTTCCGGGTGGAGCTTAACACATGAGTGATAGCAGCTCCTGCGGGAGCCTTCTCCGCTGCCTTCGCGGCGGGGACAGGTTTTTGTGTAATTGAGGCGTTGTGCTGTCACCGCAACAGGCGGACCGCGGTGTACCACATGAATGCTGTGCTCATAGAGACCAGAAGAGTGTGCTGATATGGAAATGCAGTTACTGATGACTGTGGATACTGAGAATTGAACCACTTCCTCTTCCAAAAGCAGCCTCTTAACCTCTGAGCCATCTCAGC	---	---	---	---	Chr8_73034395	---	4930522P08	n292339	AK019692	---
Sox1	MNC-00378-1	-0.888275	-0.277095	-0.582685	GCCTGCTTTGGAAAACTGAAGAAGCAAGGACTAAAGTGACAACTTTGTGCTCTTGGCCTTCTATATAGGCACTTTCGCACAGTGACTAGACTTCAGAAACACCTGGAACCAATACTGAGGCCAATTTCCTGACTCAGATTCAGAGAATGTCCTGGGACCTTCAAAGATACATCTCTGGCCTCTTCCCCTCCGATTTTTACTCTGTGGCAAATACTAGAGGACTCTGCCAGACATTTCC	---	---	---	---	Chr7_135666377	---	4921520J07	n293236	AK014930	---
Sox1	MNC-01050-1	-0.49486	-0.682987	-0.588923	CTCTGCCATGCACACAGTTTGTTCTTGGGTGTGAAGGCAAACAGTATTTGCCTTGGCAGCACGTTTCTCTTTCACGAAAGCTTGCTGTCTCGGCACGAAACCACAGCACGAGCTGCTCAAGGTTCCACCAGCGTGATGGCCTTTTCCCACATTTCCTTCCTTTAAGGAAACAGATTTTTGAACCTTTTTTTTTTTTAAAGGACTAAATGCCAACATTTAACAGCTGGAGTCAGTCTGTATTTTATGGTTTTCACTTTATGTTCTTGTGGATATAGATAAATTTAAAAATCCACAATTATTGCTAAGTTATGCAAGTTTTTACAGAAACTGATTTAAAATAGATCCTCTGTTACAAGGAATTCAAGAGAGGCATTGTTACCCAAACAGGTATTCTCAATT…	---	---	---	---	Chr6_99287388	---	A130006J10	n284319	AK037318	---
Sox1	MNC-00367-1	-1.00491	-0.184613	-0.59476	AGCCATGAGGGTTTGATACGTGTCCGTATTCTTGCGCCAGGCCCGCCTAGGAATGGGCCGTTGTGCTCCCTGGTCCAGGATGGTGGCTTCTGAGGGAGGATGCTCCACAAGGCACTTCAGAAGACTTGCAAAGATAGTGTGGTCGAGGCTTCTTGAGGAGGTGGGACAGTGTTTCCCCGCGTTGGACCCAGAGGGTGCCAGGCGATGGGGAGATTGGGGGTGACCTGGACTCCAGACGTGGCGTATAAAGTCTCTCCGAGCCTGGGGATTTTGAGCCGCTGTAGCGCAAGGACTATGGTTAGCCCTGCTAGATAGCCTGCTTCTTCACGCCTGGCCGGCAGCGCAGATCCGAAGCTCAAAAATCCTTTGAGCGACGCTTGGATTCACAGGTCTATTCCC…	---	---	---	---	Chr7_16633829	---	2010004M13	n295906	AK008102	---
Sox1	MNC-00254-1	-0.898082	-0.303126	-0.600604	CACCTGGAAAAGATCCCAGAAGCAACACCTCTGGGTGCCCACAGCCAGGGAAACCTACTGTTGTTGCTAAAGGAAAAGGGAAGATGGATGCTTTGTTGCCTAGGTCGCTTTAATTTGAGCCTGCTGGGCAGCCTGACACCCTCTCCTGTGGCATCGGATGCTGTTCTGGAGATCTGAACCAGACTCCTCTGCCAGATCTTCAAATAGCCTCATTGGTGGGACCTCCCTCCTCCAGCAGCACAACCGCCAACAGTTCTGGGCCAGCCTCCTTCCGGAGCTCTCACGCCCCACCTCCTGCCAGCCTGCTTGGGATCCTATTTGCTCTGGTTCGGAGGTGGGGAGAGGCCCTGTCAGTTCTTCAGCGCTTACAGGC	---	---	---	---	Chr4_129301623	---	2810452K05	n294653	AK013332	---
Sox1	MNC-00985-1	-0.793249	-0.409878	-0.601564	CAGAACCCAACCCAGACCTACAGACTGGAAACTGTAGGAAAGGCCCCTCTCATACATCCTGCAATGTTCTCAGAGCTCCAGGTCTTCAGCTCGCACAATGGACCACGCTACTTTATCTACCTTGAGAACGTACCACAAAGCAACCTGCCTCCAAAATTACCAGACTCTCCTCCCTCAAAACTCCCACATTTGTGACTCCACACCCCTTTTTGA	---	---	---	---	Chr9_68825999	---	6720415L05	n288774	AK032719	---
Sox1	MNC-01038-1	-0.594867	-0.60895	-0.601908	CTCTGGAGGCTGGATGCTACCGCTATGACTCTAAGCACAGCCAACTGGGATACAAACCTCCCCTCTCGAAAAGAAAATGTGCCAGTTTAAGTATTTGAGGAAACATTTTGTGGGGCTGACCCAGTTCCCACATTAAGAAACTAATGCCCGTGCCCATATGGCTAATTCCTTCCCAAACTGTTTGTTTGCCATCATGAAGACCTACTCTGAAAAGAAAGCGTTGAGGCAA	---	---	---	---	Chr9_34417546	---	9630055C24	n284894	AK036305	---
Sox1	MNC-00034-1	-0.0779244	-1.14853	-0.613229	CTTCATTCAGGAAGCCCTTGGGCTATCCCAGGCTTCTGGGTTATTTCTAGTTTCTGACACCTGCAAGAAAAAAACCAAACCAAAACAAAACTCAAACCAAAAAACCGTTGTCTTCTCCCCCCCAAAAAATGTATGTTTATTTAACTAGGTTTCTTTTCTGCTTCCCAATCTGGATTCCATTCAGTCAGTTACCACTCCAATTAACTAACAATTATTTAACATTAACAGTAATTACAGACGCCAGTTAAGCGCCTACAGATGTCAACTGTTAGCTTTGTACCTAATCACTCAATGAAACGGAGAAAGTTCAACAAACATCAATTAGCCCAGCAATTAGTATGAGTTAGCAAAGAGTGCGTTATCATGTGTGTGCCGATTCCATTTATTTTATTTTGGCAG…	---	---	---	---	Chr5_132000943	---	3110001N23	n294251	AK013968	---
Sox1	MNC-01358-1	-0.806653	-0.421258	-0.613956	GGCATAAAACGGCAGACATTTTTTTCTTAGAGTTCTGGAAGCTGGAATTCCAAGGCCAAGGTATTGGTAGGATATCATGATCACTCTTGTTTTTTTACATTTATTTATTTAGTATGTATGTGATGAAGTTAGAAAGAGCTCGTAAGCTTAGTTCTTTCCTTCTACCATGTGGGTTCCCAAGATTGGATTCAGATTATCAGGCTTGGTAGCAGGCACCTTTGCTCACTGTCCATCA	---	---	---	---	Chr7_140013357	---	E130119J10	n268117	AK087441	---
Sox1	MNC-00132-1	-1.20991	-0.0198121	-0.614859	TACTGGTCACACCCAGGTCACCTCTTCTGGAGTGATCAACGGGATCCTCTGTGCGTGCTAGCATGGGTGCTGTGTGTGTGCACGTGTGCGTGTGTGCATTCATGCCTTAACTTGGGTTACTGCTCAGCTTTGCCGTCTGACTTGGTCCTCACCAGCATCAGATTGTATTGTGCATCCTGATCTGAACTTCATTCTGGTAAAAAAAAACAACAACAACAACAAAACCACAAGGTTGCAGGTAGCACAGGCTGGAACGCATTCCTTTGGAAGAACGTCTGCTCAGATGGACCCTGAGATGTCTCCACGGACTTTATTTGGGACTTTGTTTGGAAAGAAAGCCGACTGTAACTTGGGCAGATGTCGACAAGGAAGAGGGGAGAGCCAGATGCCACCATGCCC…	ENSMUST00000147545	---	162135970	NM_001111121.1	Chr10_69655331	---	2810012H18	n294823	AK012728	---
Sox1	MNC-01274-1	-1.8015	0.561823	-0.619837	GTGGCCCTCGTATGTGTTCTGCTGGCAATCATTTGTAAACACCTCCCTTCCCTGCTTTGGGCTTTCCCTGACATATATTTTGAGATCTGCCAGAGGATCAGCCAATGTCAAAATCAGTTCTTTCTATCCATCACCCATAAACTGGCTATGGACCTTGTATTTCTGACTGATCACAGCAGCTATTATTAAAGAGGCCAGTGTGCAAATGAACTAAGTCACTTTGGCTAGGACATCTTTCGGATGCC	---	---	---	---	Chr16_43501306	---	7930402K14	---	---	---
Sox1	MNC-00223-1	-1.66733	0.424275	-0.621526	CAGGTACGAGGTGACCGAATAAAGCTATAAACATACTGTTCAGTTGTCGTGTGCTGAAGATGGAGAACCTGGGTCCTCCATCTCTCCTCTCTCTCATTAGATGAGTATCTTGTGCGTGTTTAGGGGGTCCTGCCGTTACTTCTTCATTCCTGATTCGCCTCTAATTTTCTTTGTTTCTTTGGAAACCCCAGGAGGCGCCTACTAAGGATCAATTGTAAGAATATGTATATGGTGATCTGGGTTTCCAAAAATTACCCTATATATAGTGAACTGAGAAGAATCTGCCTGGAGATTGGTTTTCGAACCACG	ENSMUST00000067918	---	160358865	NM_001110218.1	Chr10_122382333	---	E430020E24+C030002B11+7120492E19	n288034+n276003+n267277	AK149191+AK021038+AK088561	---
Sox1	MNC-00165-1	-0.712776	-0.541562	-0.627169	TAATGGGCGGTTTTGACTTCTTGGTGGCACTGCGTAATAAGCCAGTGTCACCCCTCTGACTCCCGTCCCCGCACGCGTGATCTTGTTAAGGAATTAGTCCTTTTGCGCGGAGTTCGGTTGAATGAGAAGAATAGGTTGGCAGCACAGACTTGTGAGAGGAAGTAGATGAAAAAGAGTCTTTGGCACTTGTTTAGCCGGAATCTGAGAATAATTTTGGAAAGTATTCTCTGGAACAAGGGGGTGGGCAGAAGCTGGCTCCTGTAAAAGGACTCCCTACAGGAAAACGGAGACCTGTAATGTAGAACGACCGCCTCGCCTTACGGATGGGAAGCTGAGGACAGTCGTC	---	ENSMUST00000167230	309269828+309262710	XR_105498.1+XR_106723.1	Chr12_77504219	---	6720480K08+4930426I24	n292915+n288552	AK015206+AK020166	---
Sox1	MNC-00535-1	-0.0759746	-1.18176	-0.628868	CCGAACGGATTTGAACTCATGTGAGAATATATCTCTGTTGTATTCAAAAGGCATGTGACATAATTATCCCAGCGATCACTAAAACTGTAAATTTGGATGCAATTAAGAGAGAAAACTCCACACATTTATGGAAATTTAAGTGATGGAATGTAATCCAGAATGTACTTTTTTATTTCTGAAATCTCTGTAAAACAGTACAATGGAAAAATGAAAACGAAAGACATAATTGAGGAAATCCAACATCCCACAAAAAGGAATTCTAGAAAGAGGAGGCTTCGTGTATACCAGCTGGCCTTGAGTTCACCCTGTAGCTCACTTCCTAATCTCCAGACTTTCCCTCCAAGTGC	---	ENSMUST00000152089+ENSMUST00000151166	---	---	ChrX_106031566	---	2810403D21	n294759	AK012972	---
Sox1	MNC-00464-1	0.077162	-1.36434	-0.643591	AGGACAGCTGACTGGTGCTTTGTCAGAGCAGATGCCCTACTCTGTATTGGTCAAGCCACTTCATGGTGGCTCAAAGCCAAGTTCTGTCACGGCTGAGTACCTGGATGTATTTTGCCACTAAAGAAAAGGTCAGAGTTTAGGTGTGATCTTGGGGTACTTAATGAGTTTCACCACATAGCATGGTGCAGGCTGTTTTCCATCTTCAAAGAGAAGAGAGAAGTGGAGATTGAAAGGACAGCAACCAGGCTGAGGTCACATGAGTGAAGGCGTGTCCTGAGCGAATGGGTTGCTTGCTGCTCTTCTGACAGAGACCTGGTCTTGAGTGTTGAGAATGGCAGG	---	---	---	---	Chr15_76945829	---	4833412C15	n293464	AK014684	---
Sox1	MNC-00007-1	-1.01459	-0.292836	-0.653711	GACCTGGTATTGCCATTGCTTTGGCGCTGGCTCTGACCAGGGTGTGACCCCTTAATCTTCTCTCTGAGCTGATTCTGCTGACCACATGGGGGTATTTGAACCTATGTGGATCCTGGCTTATAATGTGTAAGAGTATTTCTTTTGTATCCTTTGAATTACTGATACTTTCATGTTTTCCTTCTTAGGTCCAGGTGAGAAATCAGGGTTGAAAACTGCATG	---	---	256574814	NR_028364.1	Chr11_83107831	---	6330544L24	n289358	AK134743	---
Sox1	MNC-00386-1	0.779325	-2.08766	-0.654165	CCCCTTTCTTCTGAGCTCCTTACTGATTGCCCTCTTATTCCTGTGCTCTTTTGCTGCAAAGGGTTTCCTGGGGAATTTTTATTCTTTGAATTTGTAAATACTTGATTTGCATTTAGTGTGGAATCTTTTTGCATAATGTACCCATCTTAAGTGTAGAGTTCAGCATTTTTAGTATTTTGATACAATTGTGCAAACATGATCATAAGTCTAATTCCAGCACAGTTCTTCCCCCCCAAACGTTCTGTTGGGTGTGGTGCTAGATGCCTGGAATCCCAGGATTGGGCTATATATGGAGGGAGGGTCAGGAGATGAGGGTCATCATCCTCACAGCCT	---	---	---	---	ChrX_155976085	---	F830029G16+2900057E15	n294428+n265900	AK013716+AK156552	---
Sox1	MNC-00134-1	0	-1.31332	-0.656659	GCTTCAAGGATGCTCTGGACTATGTATTGTTTATTATAATATAGTGAGGCTTGGCCCCATAATGATGGCTATTGTATAAGTCCTCTACAAGAGTTTAAGAAATAACCTGTGTGCGAGGCTCAGATAAGCACTAGGGACACCAGGAATGTTAACTACACAGGAATGTCTGTTTAGTGAGAGAGATGTATGACGTGTCTTCTGCCCAGAAGGCTGGGAGCAGATGTGGGTAATGGCCTGTGACCTGAGACTGATAGGCTGAGATCTCACCAGTTCCTCCCTGGACTCTTATCGGTGAGCATGTTTTTCTCAGTCTATAGAAACTATCTTTCTGGAAGATGTCACATGTACTTTACAAAGAGTTCCAGTGCAGTGGTGTCCTAAGCTGTGCTG	---	ENSMUST00000146868	347658991	NR_045187.1	Chr11_95721382	---	5730529D01+4833417C18	n293443+n290526	AK014714+AK133925	---
Sox1	MNC-01163-1	-0.976728	-0.378569	-0.677648	ATGCACACACACACACAGGATTGCAAATGTACAGGATTGCAGTGTTCTGGTGTCATGTTCTAGCATTAGTCTAAGTAACAGTTTCTCAGCATCTGAAAGTAGTTCTATGTGTAAAGCCTGTATGGTAATCAAGGCAATAAGTTCTCAAATGGTCCTTTTACTCCTGCTTCTTTGATTTGCTTTTATCTTGGCATAGTTTTCCTGCTTTTCTGTTTTTATTGTAAGCAAATAGTTGAAAATTGTTCTAATGCCAGGACTTTGGAACAAGTTACAAATGTTTGAAATTATATAATCTACAAGCTAGTTTGCTGTCCTTGGACTAATTATATATAAGTGTGAATTTCTACTGCAAGGACATCCAGATAGAGCTGGCG	ENSMUST00000116547	---	294489311	NM_009767.2	ChrX_100590721	---	M5C1041C03+B930075F07	n276217	AK047484	---
Sox1	MNC-00308-1	-1.0522	-0.30702	-0.679612	GCCTTCTGGAAAGGACTGTGTTGCCTTTGATGCATGGAGCAAAGAATTCTTAGATTTTCCTGCCAGCCCCTGAAACCGGACCTGTGATGTCAAGTTGGGTTTTGTTGTTGTTTGTTTTAACCTGCCATGAGATGGGTTGACAGGATCAATCATTTTACACCATGATCCCTTGTCCCTGGGAGGACTGTCTGAGACATTAGAGAAATGGGATACAGACTTCCTCACTGGGCTGGGGGAGCTGGCTCAGGTGCAGAGTACTTGCCA	ENSMUST00000162890+ENSMUST00000160231	---	241896989	NR_027874.1	Chr5_144094071	---	2310034A14+0610040B10	n344049+n297629	AK002861	---
Sox1	MNC-01316-1	-0.692176	-0.672025	-0.682101	TTGCGAGGTAAAAATGCTCATCCTTTGGAAATTTAAACAATGTATTGTAACTATTTGGTAACGACCCTTAGTCATGGAATCCTGAATTAGATTTCCACTAGGTTTAGCCAACCAAGTGTACAGTTCTTTTGACCTTTAGAATATTTGATTTGATTTGTTAGTGACCTCAGAACTTGAGGTGGTTTGACATTATTTTTGAAGTGTGATCTACTTGGAACCATTAACAATCACATAGATTCTTAAAATCTTTATTCTGATGAAGGTAGTTATTTAATTAAGTGTATGTGATGATTTGTTTCTGTACACAAAAGTCATCAGTTCTATGCAGATTTTGAGATAAATTGGAGGTTTGGTTTTCCTACCTATAGGAATCTGCAAGTATTGGGTTGCTGCATCTTTC	---	---	---	---	Chr11_104300785	---	D230022F05+D030002E05	n272929+n271513	AK083403+AK051948	---
Sox1	MNC-00261-1	-0.74844	-0.620184	-0.684312	GCTGAGGAAGTGACCGAGAGAAGAGAGTGGACAGGACTCACGGAAACACTCGAGAAGATTCTCTCAGTGCCATCCCCAGAGTGGCTGTGATAGGATAAGCCAAGTAAGGGTGATGTGGAAACCGTTGTTCCAAGTTAATGGTGATCGCGGATAAGAATTGTTTTGTGTTTCTGTTGTTGAGACAGGGAGGGCATCACTGTGTAACCCAGGCTTGCTTGGAACTCTTTCGTGGAGCAG	---	---	---	---	Chr18_77303458	---	4930520E11+4930500H09+4930485I03	n292545+n292510+n292361	AK015627+AK015663+AK015850	---
Sox1	MNC-01266-1	-0.4849	-0.888634	-0.686767	CCTCACCCACTGGAATGTCTCTAATGTGAAAGGCTGTGTGTAGTCGACTTGGGGTTTATAGGCTAACTCAGATGGGGCATTAGACGGGAGACATGTCTCTACCATCGGAATAGCAATAATAACTTGATAATGTTCTCCTCCTCCAGGACCTACCATATGGTAGGAACTCAGCTAGACTCTTTTCTTATGTCATTTAGTTTCCATAATGTATCCAGTTATGCACTGAGTGAGCACCTATGGTGTACTTACTGTATACCAATCACTTCTGTGCATTGCATGTATCACTTCATTTAAGTGTTGTAACAACCCAGAGCCATGG	---	---	---	---	Chr16_24511260	---	4632415E01	n293907	AK076289	---
Sox1	MNC-00059-1	-0.687666	-0.687596	-0.687631	TGCATCTGTGAAAGGGAACAGGTTTTGTATTTGCTTTTACTCTAATAAGGTGAACTATATTGTGAACTTAGTGTTTGAACACAGCTTGCTATACTCACAGTTTCGGAGCTCTGCCATGCTTTTCCCAGGACTTCCAGGGGAAGGATAATCTCAACACTAGGAAGACTGAGACAGGAGGACTATTCAAGATGGGTTTCCTCAGTAGCCAGCTGAGTCTTTTTCCACACTGTGGCTCTGATCAGTGCAGATCCATTTGGCCTACT	---	---	---	---	Chr2_22847665	---	2210402A03	n295720	AK008796	---
Sox1	MNC-01067-1	-1.25009	-0.148095	-0.699091	ATCGTGACAGCAGGGTTTTTGAAGAAAGGAATAAAAGACAGAAAGAAATATAAAGAGAAATAGAAACTATTCAGTAACAAAGAGACAGGAAATCATGCCGGCCCAGACTGCAGTGCTCAAACTGCGGTTAAACTGATGGCCTGCCTGGGATTTCAGGCTGAGCACTCTCTCCCCAGGGGGATATTATAAACAAGAATTTACTATCAAAATATTTTTATTTGTCTGAAAACTAATTTACCAAGCATGGAGATCAGAGGTGTGGAGCAGATG	---	---	---	---	Chr2_51455695	---	A230071O11	n282962	AK038881	---
Sox1	MNC-00035-1	-1.74748	0.346811	-0.700334	ACATGAACGCACACAGGAACACATATACACACATGTACATGAATGTCTTTATACATCTACCCACATCTGTGTACATGAACACATATACACACATGCACATGAGCATCTCTACATGTCAACCCACATATGTACACATGAACACACACATGAACATAATGTCCACAAGAAATAATAAACATCTCACAATCAATTTCTAGATTTATTAACTGGAATAATATTTTGGAATAATATCCTTCAGTGAGAAGAGATGGTACCTGTGCCCACTGAGCCTACATATATTATTTAATAAGCACATTCAGGGCACTG	---	---	---	---	Chr17_86630483	---	4930453J04	n292711	AK015453	---
Sox1	MNC-01347-1	-0.773075	-0.637434	-0.705255	AGCTGGGCTCAGGAACTGTAACAGCAGGGAGCTGTGGAGAAGATGAATCACAGCTCCAGGCTCTGGGGTCACTCTCGTCTTAGACCCCCACACCAGCAGTACCTCTCACGCTCACTCAGGAACCAGGTATCTCCCAAGCCATGTGGAATCATGCATGGATCGTATCAGGAAGACCTCTAAGCTTTAGAAATTTTTATTTGTAGAGTGATGGAATTGACCAAAAAATTAAAAAGGCAAAAGCAGGGGGAGAGATCAGGTTGTAAGAATCTACCTTTTTTTTTTTTCCTCATGGCAAATCCTTAAGGG	---	---	255982567	NM_001164231.1	Chr11_43535339	---	D930040F23+A430039L17+6430407I07	n282027+n269124+n289239	AK039984+AK086604+AK032178	---
Sox1	MNC-00784-1	-1.56235	0.150906	-0.705723	ACACTGGTGGGCTTTTTGTCCTCCGTCAAGCTGGTGACTATAGTGAAATGAAGCAGGAAGTGTAGCATATTCCCCAGGATGCTAGTTCCAGACTGAACCAGCAGACTGAATTCACAGCACGTGTGTGTCAATTGAACTAGCCTAGTTCATTATCACCTCTACTTTCTGGGCAGTTGCCAGGATGCAGGAGATGAAGAAAGCTACAAAGCACTGCTCTCTTTGAGATTCTAGGTTTTCTTTTCTTCTCATCATGGTAATGAGGGGCAGTGAAGC	ENSMUST00000027974	---	124486810	NM_001081304.1	Chr1_172635175	---	A930008K13+A530087N09	n280883+n278592	AK041174+AK044353	---
Sox1	MNC-01297-1	-1.14236	-0.269556	-0.705959	ATGCACAGTGAGCTCCTCCTGGCTTCACAATCCTTCTGGACACAGAATGGATGGCAAGAAGGCTCTGCTGCTTCCTAGGTGTTGGTTGACATGAGCTGTATCACCTGCCTGAGGTAATCTGACTCTCCTCACCTTTCCGCTGCATTTGCTAATGATTCCCTAGTACAGACTCAAAGTCAGTTACGGGAAGAGGTGGGGGTAGACAGATGTAACCCTCCTTGTGGGCAATGACTGGACAGCGTGCTTCACGAAGCTACAATTTGGCTCCCGATTTTGAGTTTCCAGGTGTATGCTCTCCCTGCCACTTCACTCACGCGTTCGATGTCCACATGTTC	---	---	---	---	Chr1_99952215	---	C130014P09	n275609	AK081411	---
Sox1	MNC-01206-1	-0.661968	-0.752313	-0.707141	CAGAACTCTCCCCACAGAGCTACAGCAGTTTATGCAGGTCTGAGTTATCTTGTCAAGACCTCTTTATCCCAACATTGAGCCAGAAGCCAGGCTAAACAACACTGTAAAGGCACCACTGAACATGACAAGAGAACTTGACAGGTGAGATGATCTAAGTACAAAGTAATTTAGTTATTGTACTGAGTATCATGCAAAAATGTGCAAAAGTGCTTACAATAAACTTGAATTCTTTGGAAATTTCACATTTTGCATTTGGCTGTTG	---	---	---	---	Chr15_13049246	---	D030005F09	n272908	AK050698	---
Sox1	MNC-00305-1	-1.41168	-0.00518103	-0.708429	CTTCCTGGTGGTGGTAGGAACTATATGCAGCACAATTCTCTTGCAGTGTCTATATTACAGACAGTCAACACTCCATCTGGCTTTTGGATCATTTTCAAGCCTTCAGCTAGAAGAGCAAGATGTCCAGGTCTCCAAGCTATGCCTTATGACATTGCCCCTAGACCCCAGGGGAGTCGCTCTGCTGTGCGGTTTGCTCATCTTTAATTTTTAACACCAAGCAAGCAGGAACCTTGCTGGGCTTTGTCATGGGCTGCCTAGACACAGCACAGGGCCTGGTACTATGATGAGTAATGATGACTGTGTGAATCCATGAATGAGCCTGCGAAAAAATGAATCAATCAGGGCG	ENSMUST00000138424	---	325995157	NR_037963.1	Chr11_102819913	---	2410004I01	n295324	AK010390	---
Sox1	MNC-00232-1	-1.63588	0.206389	-0.714747	AGAAGCCGGAATGTAGCAGATATGGGAAGCAGATTTGTTTTTGCTTAGAGCTTAGCCCATGTATTAAAGAGAATAGTGTAACCACAATGCCAAAGGACATGGTGATGTCCCTTCCACTGTAGTTCCTGTCACAACCTTGCTGTTAAGCTCATGGCCGTTGACGTCTGTGTCTTCAAATGGATCCTGGTTCGCTTGTTTTCT	---	---	---	---	Chr1_129384556	---	4930471A21	n292635	AK015544	---
Sox1	MNC-01033-1	-0.33489	-1.10772	-0.721306	TCATTGCAAAGGGTGTGTGTGAGGGGTGGGGGGGTGAGATGGACGAAAGCTGAAGTGGACTGACCGTTTATCAGATCTGTTGGTTTCAGAAATATATTACAACTCTCCAGTTAGTTACATAACGATCAAAAATATAATTAGTAGATGTTCTATTCCCTTTATCTCTATTACCTGGGAGAAATTACTCTATTGCAATGTCGTTTCCAGGAGGCCCCAAGCTGAACATGTAATGATTTGGAAAAAGGAAGAAAGATATCTTAAGGATGAAATGTTTAGGCTCAAGTTCTCATCTGTTTCAGACCTGATTTAAGTATCTGGTGCTGTGAAATCCTGAAATGAATGCCTTCC	---	---	---	---	Chr13_16114679	---	9630027P13	n285075	AK036027	---
Sox1	MNC-00018-1	-0.740573	-0.709173	-0.724873	GCTTGCTTTTTGCAACCATTATCTATGCATACTGCATGACATATGTACAAGAACCTTCATGTCATAACTACACCATCAGGGTAAACTGAAGAAAGCACATGGACTTGTCAAGTCAGAAGCTGGCAATTGCAAAGTTAAACTCAGTAATTAAAAAGACATTAAAGATTTTAGCCCAAAGGCAAGGCTCAAGGCCTCAAAGCTCAAGGATGCTCTTGATTGCCACAAAATTCAGAATCAAGATTTCTTGTCTCTCCATGAGCCCAAACTTACC	---	---	---	---	Chr2_20680002	---	6620402G01	n288804	AK018352	---
Sox1	MNC-01238-1	-1.38892	-0.067723	-0.728322	TAGGCAGGTACCACCAAACCCAATATTATTTATTTACTTCCTTTGTGTTTACATATGCATACATGTGGAGGTCAGAATTTGTAAGTCTGTTCTCTTACCACCTGGGTGTCCGGGGATAAACGTCCTGTTGTCAGGCTTGGTAGCAAGTGCCTTTACACAATGAGCCATCTGGCTGTTCTCCTAATGGGGTTATTGTTGTTATGTTTGCTCTCACCCATGACCTGGAACTATCTGCTTGAGCCCCTCAAGTGTTCTCAGGTGTATACCATTGCATTCAGTCATGACTAAGATTAATTTAGACAGGGTCTACTGTAGTTCTTGCTAGCCTTGAAAACTCTCTGTAGCCAAGACCTTTGAACTCCTGCCTATGCTTGC	---	---	---	---	Chr11_102991828	---	D330009E12	n271157	AK052212	---
Sox1	Luc	-0.601685	-0.856419	-0.729052
Sox1	MNC-00775-1	-0.74491	-0.756333	-0.750622	AGCACCGTGGGTTTGTCTACACCAGCGTCACCATAAAGACATGACTAATGCACCTCCCTACAAATTCACTACCCTGTGACATCACTAGGCAATAGAAATTGTTCAGTTCCATTAAAACAGAACCACCTTCCTATGTGTGGCATAATACAGATCAAAGGACATTATGTGGTATAGAATTAGCCTATGTAATCTCTATCTCATCAAGAGGAAATATCAAACAAAACAAAACTGGGGACACTGACAAAATAGGTGACTGACATTCTTCTTCTATCAAGGAATTAAAGACCGAGGGCTGATGTTATCACTCAACTGTTAAGAGAATATGCTGCTCTTGCAGAGGACTCAAGTTTGATTCCCAACACATCAGGCAGCTCACAAT	---	---	---	---	Chr3_102811285	---	A730006P05	n279956	AK139055	---
Sox1	MNC-00339-1	0.166405	-1.67215	-0.752871	ATGTGAGAAGGTGCCATTCCCAGGCTGTGCAGAGCTGGCACTACCCAGGGCTCTCTCTACTCCTGCTCTGAGAGTCATTTGCATAGTTCATCATCTTTTCCCTGAAAGCAAACAGGAGACAGTTCCAGGCCTAGAAGGGCTGCTCTAGCTCCAAAGACAAGCTGGGAATGTCTGTTTGCAGAGCCTAAGGAGCCAGTTTTAACAGGACACAATGAGTCAGTGACAGTGGGCAGCCCGGGGTTTCCTTTGTTACTCATATTCAGCGACTTCTCTTAAAGATACTCTGTGTTTCTGGGCAGTTG	---	---	---	---	Chr8_37159579	---	3010031K01	n294300	AK019402	---
Sox1	MNC-00625-1	-1.97135	0.462743	-0.754305	GTTGTGGGCTCTGAAACCATAGTATGGGGAGGTTGGCAGACTCTTCTGGGTCTCTATTGAAATTCTGTCATACTGTGTGATTAAGAATTCCAATGCTGCTATCTAAAGGAATTTCATATGGGAGTCATGCCTTATACAACACATACAGGAATTTAATGTGTGAGCCATGCCTTCAAAACACATCTTGAATTTCTGGAATTGGCCAGAAGACAACAGG	ENSMUST00000174287+ENSMUST00000173672	---	149274628	NR_003513.2	Chr19_5842814	---	I420030L17+I420019F22+I1C0046E22+I1C0035O03+I1C0033O14+9130009H04+6330419P03+4732452C17+2310043N10	n424069+n424068+n419521+n289500+n287170+n263704	AK018202+AK033579	uc008gfk.1
Sox1	MNC-00993-1	-0.548195	-1.01256	-0.780377	TGGGCAGTAGCTGTGAGAGAGATAAAGTGTTCCTGGTGAAGGTTTGCTTCTGGGGTGAGGGAATGCCATTCAAATCCATCCAAAGAGACTGGGTATAAATGATGCTTACACCACACTTGCTGGATCTATAGTTTCATTACATCCAATATTTCTATGTAAGTATTTTTGAAACAGCATCTTTCTGTCTGTTTAAGTCACACTGATCTGGAGCTCATCATGATCG	---	---	---	---	Chr2_38077493	---	8030493G06	n287463	AK033323	---
Sox1	MNC-01223-1	-0.736053	-0.824916	-0.780485	GCAATCCCAATCTGACTGCTTATTTGAACTTTGGATGCTAAGGGCCCTGAACTGATCCCCTGAATTTATCATGGTCATAATTTAGTTAGCCACAGCTGCCTCATTAGATTTGAGACCCTTTCAAACGAATATTGATTACTATAGCTCCTCATCATCTGGTAACAGTGCGTACAACTATCTATTCTCCGGTTTCATTTCCTTGGAGTAGTAATTGGTGCACATTTTTAATTTTCTCCTTTTCTAGTCACAGGACTCATGAAACGTTCTTAGACTATAATGACTTGACAATTTGAAGAAGACCTTCAGCAACTTCAGGTGTTAGATTTTCATTTCCTTAATTTTTCCTGGTCCTTTTAACCTGCCAC	---	---	---	---	Chr10_36414419	---	D130056M09	n272066	AK051558	---
Sox1	MNC-01328-1	-1.46749	-0.109292	-0.788391	CGCCTTGCCATAGACTCATTTTCCCTCATGTTAGTTTTATTGTATTCCCTCATGTAGCCAGACATGTTAGTTTTATTGTAATATCTCTTTCTTTCTAGCAGGTTAAATGTTTAAACTTAATCATAGAAGCCAGTTGTCTTACAACAGTTCTTCTTAATAAAAAATCACTTTCTGTATTGGTATTTTTTCTCCTGAATTTAATAAATTCCACATTAGTGGTAATAAGTTGAGGCCTAGAACATGTCCTATTACAAATGAACAATCGGATTTCATTAGGTTGTCCCCCCTGTCCTTTGTACATATATCTTCAGGTGTGTTAATCCATTCAGTAGACACATTAATGAGCACCGGTTGCAGTGTAATATTGGAGAAAGTAAAGCTCGTTGACCTCAACATGGA…	---	---	---	---	Chr12_56754560	---	F630318M23+D330045H07	n270867+n266652	AK084805+AK171261	---
Sox1	MNC-01368-1	-0.402523	-1.1789	-0.790711	TGAGGCCTGACCTAGCAACTTGTCTAGACTTCTGTTATTAATAAGAGATGGTGCCAGAGTTTGGGTGTAGGTCCTCTAACTCCAGTTCTATGGCACATCCCAGATGATCTGTCTCATGTAGTATGCATCACATCCTTGTTGTCTTTGAAGGTTCTACCTGTTCTGCTTCTCATGTTAGTTTAATCCTCATGAGAAGATACTATGAACCACAGTAGTTCACAGTAAATACTCAGTGAACTGAATGACTTTTTAACAATTGTTGTATGAAAAGCTTTAATTTAATCGTTTCCTATGAGGTTTTGAGTCTGCTTCATTATTTTCCTCTTAACAGCTATGACTAGATCATTAAATTGCATCATTAAATTGCTATTTTATGCCCCATGGCTTCTTGTAGAAATT…	---	---	---	---	ChrX_158531263	---	F830006D10	n266291	AK089638	---
Sox1	MNC-00363-1	-0.328327	-1.25875	-0.79354	GATTGTGAGGAGGGAGACCAGAAGATAATGGACAACGATACAGCAGAAGGGTCTGGTTACACTTGAGCTTATTTCTTGGAAGAGTCTGAGAAGACGGCCTGTCAGGCTCCTAACACTAAGGGCCATGTAACCAGTGAAGCAGCCATTATATATGATTTGGTCTACACTTGTTGGGTAAGCTTAAGGATTGTTAACCCTTTTCCTAAGTAGTATAGCAGAAATTCAGGTTTGCATAGTGGCTAGCCATCTATAAGCCACCTCCATAATTTATGTCTGAACTAGTTAGCTGTTCACATCTGGGGCAAAGATGTGTGCCATGTTGGCTGGTATTTGTCAATTGAACATTGCATGAGTACAGACACTGGTCCATGATGAAACCCATTATCAGTGGACATCTAT…	---	ENSMUST00000144705+ENSMUST00000126380	---	---	Chr4_131865763	---	2310005L22	n412024+n295587	AK009175	---
Sox1	MNC-00441-1	-0.256379	-1.3514	-0.80389	AGCCGTAACAGATTGGATGGACCAACTTTAATTTGCAAAATGTTGTTAAGGAGCAGAAGAATGAGTTGGGCAGAAGGGAAAAGCAAGCGTGGCCTTTGTTTGTAGCGCTGGGGATGGGACACAAGCAGGGAAGCAGTCTTGCTGAGCAGAGTGCTTGCGAAAGGGCACCGGTGACTTAATGTTCAGGACCACAGCTGTAAGCGGCTGTTAGATGCTGACTTGAGCTGGGTGTGCAGACCATCCTCTGCCATCCAGGCCAGCCGTAGCTAGATGATGAGACCCTGTGAATAGGTGATCACTGTGTAGAGCTGAATAGTCTCTGAATTTGGAAATTGTTAGGCTAGTGTGTGATTGTATACATTTTTGTGAGGTTTTGGGGTAGG	---	---	---	---	Chr4_45419253	---	9230104K21	n286929	AK020313	---
Sox1	MNC-01043-1	-1.2406	-0.375745	-0.808175	TGACTGGGATTTCATGCTCAGCACTGTGCCTTAATTCACAGACTCATGGTTGTTCCTGCATTCAGTAGAGCTTGACTGGGATTTGTCACCTTTAAGAAATCAAACCAGATTACAGAGGCAAGTCACAAAACCAACGCAACAGCGCTCTACACCTTACAAAAGGCAGATTACACAGTTCACATGTTATTCTGATAGAGCAAAGATAAAGGCTGATTGCTAAGGAACGGCAAGACAC	---	---	---	---	Chr13_83667013	---	9930028G15	n284549	AK036940	---
Sox1	MNC-01264-1	-0.831103	-0.788821	-0.809962	TGGGAGGGAGGTTGAATGTATAATCTATGCTTGTCGAGCTTGTCTTCATCTTAGGAGCATGGTCCTCAACTCAGGCTCGAGCCAAATGCATTGTATTTGTGTACTTTGGTTTTTGATTCCTCATGACCACTGAAGCTTGCTTAGTTAGTAGAACCCATGTTTGAACATGGATCTTAGGGACTGAGGTATAATATGTAGTCTTCAAAAATGTTTAAAGTTTCTCAGGGCCTTCTCAAGA	ENSMUST00000151391	---	---	---	Chr2_116674162	---	E330024P12	n267544	AK054431	---
Sox1	MNC-00747-1	-1.7726	0.151839	-0.81038	CATGCACGGTTTAGAGCAGAAGTCGCTTCTGGCTGTGTGCTTTGGATGTTTGGTTGTACCTACTAATTCTGAAGTCCACAGAGGTGCATTTAGCTGCTCTGCCGCGTGTGTGAAGGGTAATAGATCATGTAAATAAACCCAGCAACTGAACCTGTTATGTTCTATAATAGAGCACTTCCCTGGTTTCAAAATCATTTACGTTCTCTGCAAATCTAGTAAAATGGCAGTAAATGTATTTTTTTTCCACACTACAGCATCTACCCACACGATTGCATTG	ENSMUST00000092167	---	258613899	NM_029928.2	Chr10_115826154	---	9530071L19	n285411	AK137255	---
Sox1	MNC-01317-1	-1.13712	-0.487348	-0.812232	CCATGTGGACTGGAAAACCTCTCTCAGGAAAGCTGTCTGTTCTAGAGTCTTTAGAAAAACAGTACAGGGCCTCCTATAATCTGTTTATCAGCACAGTGATCGCTCAGGTCATTGTCTACTCTCATCCTGTGAGTTTTGTGTATTCTTCACTACATTCTTGGTGTTGCCTTTGCATTCTTCCTGTGGCTCTCACAGGAACAGGGCATGGGGAAGGCAGACCAAGATCCTG	---	---	---	---	Chr16_57535949	---	D030035M21	n272717	AK083503	---
Sox1	MNC-00241-1	-0.709651	-0.915109	-0.81238	CGTATGGAAGGGTTGCTGATGGTTCCCCTTTCCTAATTCCTCTGCCCACCTTCCAGCCATTCCTCACTTCCCTGGTCCCTTTTTTGATCCCTGTCTCTTCTGTACGTTCTGACCCGTACCATTCCCTCACGTCCTGTGAATACGACGTGTTCGGGATGCACAGTTGCACCGGGAAACGAGGAGGTGCTCCGGGAGCACCCATTTGCTTACTTACCCCCAGTCTCCCTATCCTCGCACAGGGTCTTCTCAATGCAGATGGTGGATGAATGGGTTGGAGCTATGGGGACAGACTAAGCGATTTAAAAGCATTTTTCTTCTAGGCTACTGCTCCACTGGCCCATTATTTTGCT	---	---	---	---	Chr17_85489090	---	9530014L06	n285694	AK020557	---
Sox1	MNC-00273-1	-2.21242	0.576869	-0.817774	CCAGGCCACTGGAAAATAGATGTCGTGGAAGCCTTGATGTTTGCTTTCTCCTGGGTCTTTACGTGGAACTAACATATTGGCCAGCTGCCCATCGGAAACCATTTTATGTACTTAAATGATAAGTAAAGACACCCCCTCCCCTGGAGTTGTCTGACTTGCCAAAGGCTTTTGTGTAAGAACGACAAGGGTCATTATGTGCTCTGTGGCTGATGACATCAGTGCAACTTCAAGAATTAATTACATTCTTAATTACAGCCATGTATCAAATTAGGGACTAGCATCCATAACATAATTGAAATCCTGCTGAGTCCACGTCT	ENSMUST00000134780	---	---	---	Chr5_127767287	---	2810482M11	n294606	AK013435	---
Sox1	MNC-00295-1	-0.622684	-1.01965	-0.821169	GTAACCTTCACCAGGGCTCAGAAACCCCCACTTAGGAATCTTTTAATTATGATGGATATCAAGAGTTCTCAAGTGTTTGTGGGCATAAGAATTCATTGAAGAATTTAGCAGACTCCTGGGGCTCACTCCCAAGATTTTGGCCATGTAAACAATACGTGGAGCATTTAGCAAGCTATGCTGATGTGTAATTCTTAAGAGTCACCTTTGTTGGAGCAGATGGATTGAGACTGTAAACAATTGAGCCATTTTCAAGATTTACATATAGATCTTAACACTGATAGCGCCCTCGGATACAGTGTTAACCCTGCATTGGCAATTTAGTAAAGATCTACTGATTCCAGAGGTCTTCAGCG	---	---	---	---	Chr19_21675885	---	9030607L02	n287211	AK018540	---
Sox1	MNC-01020-1	-0.378632	-1.28247	-0.830551	ACGCTGCCTCTCCGTAGTTAATTCGCCATCTCTCACACGTGTTATCCCCAAATCACAGAACTCATTAGAAATCAACAGCATGAATTTGGTCAGTCACATTTGCAGGGTTAGCCAGATGTAAATCTGAGTTGCAGTTGGGAGGTTTCCTGTGTGTCATTTAAAAATAAATAGACCTCTAGCTTTGAGTAGAAACAGATTAAAAAAGGAAAAAAAAAAAACCTGACTTTGTGGAAAACACATTTTATTTTTCCAGTTTAAAAAGAAATGGGTCGGAGGGAAGGTTTTTTTCTTTTCTTTGACATCACTGCTTGGTTTAAGTCATGTTCTTTTCATCTCCCTGCTGCTTGCATTTGGGGTAGAAATAAAGTCTCAGTTTCACCTCCCAAGATGAGGAAGTTT…	---	---	---	---	Chr13_28862061	---	9430081I23	n285912	AK035066	---
Sox1	MNC-00896-1	-1.42759	-0.245785	-0.836688	TTTCCCATCTTGGCATAAGGAAGCTTTGTGCTTTGATGGGAGAAGGAATATTCTATTGTTTGTTTTCTTTTTTCCATTGTTACTTCACATCTCTTTTAATCTGAACTAGTGGATTGTCTGAAGAACCAAACCGAGCCTATTGTTATTAACATCTTTAAAATGTTTAATTTTAATAATTTTTCATTGAATTCATGGATTGTTGGGATAATGAAGTATTTGTGATGTGGAACAAAGGAAATGAAATTGGTACTCAGTGGGGAAGCAGGTTGCTTGGACTAAGCCAGGCATGTTCAGTTTTGAGAATTCTACCTAAAGGTCTCCCTGCCCACAGAGAAACTAGTGTTACTTGAAGACATGAAAATCCCTGTGGTAGCC	ENSMUST00000119430	---	85662411	NM_026283.2	Chr14_22617434	---	M5C1063N11+M5C1000H11+F630049L11+1110053F04	n266846	AK170348	---
Sox1	MNC-00551-1	-0.0450819	-1.64121	-0.843147	TTTGGACCATTGCTTCAGTGATTTTATTCTTGTTTCTCATTTGAGCTTTTGTGATTTGCAAGAACCAAAGCAAAATACAGCGATCAGAAAAGTAGTGAATTAAAGTACCTTCAATAAATGTCGCTAGAATTGGTGAGGGACTCTGCACTAGGGGGACTTGAGATTTGAGGTCACCTTGTATCTGGGCATGTGCCAAGTTTGGAGATGTATTGTTTCCATTACAGTTGTATGTGGTCAGCCCAGACCAGATGCTGCTGGTAACAGTGGCAAAG	---	---	---	---	Chr15_12465506	---	5033430J17	n291082	AK017208	---
Sox1	MNC-00145-1	-0.867964	-0.826453	-0.847208	CATCACCGACCTTTGGAGTTTTTCAGCATGTTGGATTTTTAAACATGTTCAGGTTGGAAAATTGAGAGTGTAATGTTAACAGTAAAGTTTAACCTTTTAAGCTGGTGTAGGAAGTTCAGACCACACCTGAACTGGTACCTGAGATGACAGCACTGAATCTGAAGACAAAGAAGGATCAAATTAGAACTGACTATTATTAGTCACTACTTCAGAAAGTCTTTTTACCTTATTTTGGTATGTTTAGTTATTACTATGATTTGTATGACTTTTACATGTGTTTGAAAAGTAACAGAAGCTAAAGGCCATTGTACAACTGGGTAACAGTCCCG	---	ENSMUST00000143828	---	---	Chr17_71938082	---	1110039F03	n297316	AK004173	---
Sox1	MNC-00444-1	-0.894265	-0.802548	-0.848406	GGCCAGATCTGTCAACCAATGAGCTATAGTTTGTAGACCCATGCTGTAGAATGCTGGGAACCTGTCAGCTCTGAGTGCTCAAGTGGTGGTTTAGAAGAAGGCCTGTCCCCTTGGTTTGCTCTTTTAACAGTCTGTTCATCTCTCAGCAATCTAATTAACATCTTCTTTTCCTGCTGAAAGACTCATTCCCTGGCAAATATTTAATTTAGCTTGCAAATGTCAACAAAGACTAAGTTGTTACACTGGCTAATGCAAATGCTAGACATTAAAGCAAGTCCAGGGGAGTT	---	---	---	---	Chr15_7326841	---	8430418B16	n287371	AK018425	---
Sox1	MNC-00111-1	-1.03161	-0.666541	-0.849075	GTCCAGGCTGTCACTGATGAGTACTCTGCGCAGATTTATGAGCGAAGGCCATTGCTAGAGTCAGGCCTTAGAATCAGTTGCTCTGGGTGGGCAGAACCACTTAGTTCAGGAAACTGCAGACAGGGCTGGCTCCGGTGACTGGGCCATGTTACATTTTCAATAAGGTTATTTCATACCATTTTGTAGTTAGAATATGAAATGTATGTCCCCTGCA	---	---	---	---	Chr8_29195339	---	1700008N11	n296976	AK005782	---
Sox1	MNC-00372-1	-0.688121	-1.01704	-0.852581	CAGCAACGCACTTGTTCAGTTCCGCACAGGGGGCTTTGCTGACTGTCTGCTCTAAAACTCTGTTGGCAAAACAGCTGTGGTCTCTCTTAGACTTTGATTTTGTAGTAACTAGGGCATATAGTTGCTATAAGCTTTCAGGAATGGGGGTGGGTTACTAATGTCTTATGTTATATGAAAGTAGTTAAATTTATCCTATATTAAGAAGGAAGCATTATTGAGACTATATACTGTTGATTTTACTAAAAACTCTAAGATGTCCATTTTAACAGGCAAACCTAGCACAGAAAACCAGCTGGATTTTCCCTGTGCATGGTTTGAAGAGTCAGTCCTACATAATTGCTGACACAATGCAACCTGCAAC	ENSMUST00000134140	---	261245009	NR_029382.1	Chr14_115445064	---	E130011D04+5033413D16	n291108+n268366	AK017164+AK053349	---
Sox1	MNC-01058-1	-1.11444	-0.600634	-0.857535	GGATGCCTTGCCTGATTAAAGAAGATGGCTGGTATAGGCTCTGTATTCTCCATTACTAGAAGTCCTTGCTAGGGTCAGTCATTTACATAGGACCCTGGAAGTTTCTACTGTAGTAGGTTTCCACATTGTTCCCCAAATGCCCACCAATTCCAGTTGTGTCTACCTGTTTTCTCTCCCTCCATACCCCTATCCCTCCTGTTCCCATACCCACCCTCACTAAGTGTTCACCTGTAAAATCTATTCTATTTCCCTTTCCCTGGGAC	---	---	---	---	Chr17_52068744	---	A130066F18	n283733	AK037946	---
Sox1	MNC-00458-1	-1.07463	-0.664752	-0.869693	CGGCCTTTAGAGACAACGAGTACACCTGCGATGCCAGGAAGCGCACATAGATGAGGGCCTACTATCTTCTCCTTAGGGACGGTTTCCCGGGGGAAATGATGCCTGAGACGAAATTTGAGGAGTGCATAGCCACTAAACAAGTGAAGAAGATCCCCGGCGAAAAGGAAGACATCACTCATACCATAGCGCTCAGAGAGTGCGGCCAGATCACAGAAGGCAGGACTGG	---	---	---	---	Chr15_100443790	---	1110013H19	n297469	AK003662	---
Sox1	MNC-01325-1	-0.589597	-1.17721	-0.883402	TGAGGCTTCTTTGTGCCTTTCCCACATCTGGTTCTTAAGTACTTTCTGTGGGTGGGAGCTTTGTATAAGGCTCCCGTGCAGGTGCAGTCACAACTTTCCCTAGAGGAACAAGTTAGTTTGTGCAGGAGTTGACAGAGGGTGTTTTACAGAACAATTGGAAACTTCACTCCATACCAACTTTAGTGGCTTGAATAGGTATGGACCCCATAGACTCAGGTATTTGAGTGCCTGGCCCATAGGGAGTGTCACTATTAGGAGGCATGGCCTTG	---	---	---	---	Chr5_132912568	---	D330003A17	n271212	AK084465	---
Sox1	MNC-01012-1	-0.1122	-1.6624	-0.887302	GGTCTCCTCTTCCACAGCAGCTCCATATGTCTCCTACAGCTGTTCTACTTTGTAGGTATAACATGGCATTTCTTCTCATAGTTTGTGTCCCTGATAGCTCCTTTGATCCTTGGATCTATCCTGCTCTGGTTTTGTTGTTGTTGTTGTTGTTGTTTTGTGATATGAGTTATGGTCAGTCTTGAATTGAAGCAATATGCAGAAAGAGAACTAATATCCGTGAACATTTGATAGCTGAAGCATTTGC	---	---	---	---	ChrX_84892009	---	9330185K13	n286410	AK034389	---
Sox1	MNC-01039-1	-0.589194	-1.18566	-0.887427	ATTAACGAGGCAGCAGCAATAACAAGTCAAATTTGCATAGAGAATTGCTTGAATCTCAGTAAATTATGATCCTGTTTTTCATTTGATTATTTGCTAATGTCTCAAGAGGGAGAATGATTATATTAGCATGCAAAATCTCCTCCAGAAGTAGAAATCTGAGGTATGGAAGACCAACACACTATGACAATTAATCAGTTTCTGCATACTAGCATAAATGCACAAGGCCCAGAAATGAACTTCTTTTTTATTATTATTTCTCCTTGCTACTGATCCAAATGGTTCAGCTTGACAGAGACTTTATATTGCTTTAACAGTGTTCTGAATTGTGCCTGCAGGCAAGACATAGTTATGCAGCTATAACCAACCTATCCATCTGCCAACCAGATTGGAATTCTCCTA…	---	---	---	---	Chr19_45521455	---	F830002I12+9830132N06	n284766+n266387	AK036548+AK171654	---
Sox1	MNC-00799-1	-0.624683	-1.16177	-0.893226	TCCCCAATCTTAGCCTCTGAAGTATTACCATGTCTGCTAAATAAGAGCCCAAGACCAGTGATACCAAATGTCTATCCTTTAAGGAATAAACTTTGAAGTACATGTGGCTAGGTTATTACTGATCTATGTCTAAATTCACTACTGTATGAATCACTTTGAAACACGTTTAGAAATATTAGTATGTATAGTGAATTAACATGTTCCAGGAATACCTTGAATTTCCTGCCATGCTTATGGAATTCACAAGTGAAATGGATACTTAAACTATTACACTTATTTGTGTGTGTACATGTGTATGTGTGTGTACCCAAGCACAGGCATGTGTGTGCCACAGTATGCATGTGGAGGTCAGAGGACAGCTT	ENSMUST00000022063	---	281183265	NM_001168658.1	Chr13_74502663	---	C130002N06	n275708	AK047833	---
Sox1	MNC-00814-1	-0.233831	-1.56867	-0.901249	TGGAACCTTCCAATGAGACCTCTTAGAGACCCGGAATCGTGCCAGCCCACACGCATACACACACGCGACCTGGCTGTTCAGATTTCTCTCTGTTTTGTAGAAACTTGCTTAGTTCCACTCCGTTGGTCGGTGTTGGGCAGTTACCATGTACCATGCACTGGCCCAGCTAGTGGAGACACAACCAGATTTTAAACAGAAATCAGATGAGAAAAACAGATTTTAAAAAGTATTTCCTAATTGAGCAAACCACAAACATAACAGATAATTCAAAACAGTGATTGTTGCAAGCAATGTGTTTTTCCCTGCGAC	---	---	---	---	Chr9_21889243	---	C920007D13	n272980	AK050588	---
Sox1	MNC-01302-1	-0.582111	-1.22202	-0.902067	ACACACCAGAAGAGGGCATCAGATCCCATTACAGATGGTTGTGAGCCACATGGGGGTGGTGGGAATTGAACTCAGAACCTTCGGAAGAGCAGCCAGTGCTTTTAACCGCTGAGCCATCTCTCCAGGCCCATGATTAATCTACTTTTAGAGATTATCAAATACCACAGGTGACCTCTGTGCTCTCTCCATAAATATATATATATGTGTGTGTGTGTGTGTGTGTATGTATATATATTCAGCTATATCAACCATAAAAGAATTGTATTTTAAACCACAAGACGAAAGACCCTGCGTTA	---	---	---	---	Chr19_47802470	---	C130086E01	n274768	AK081906	---
Sox1	MNC-01187-1	-1.21391	-0.59685	-0.90538	TTGCTTTCATATGCGGAGTGTGTATATATTTGAGGTTTTCTTCTTTTTTTCTCTTTCTCTTTCCTTCTGTTTCTCTCTCTGTGTCTCCCTCTCTGTCTCTGTTTCTGTCTCTCTCTTTTTGTCTCCCATTCATAAAGTCTTACTGTGCAGTTCTGACTGGCCTGAAACTTGCTATGTAGACCAGGCTGGTTTCAAAAATTCAGAGATTCACATGACTCTGTCTCCTGAGTATTGGTATTAAACATAGGCATCACCCTACCCACTGGATAACATATGTTGACCAGAATTCAAAATAAAATACATTGCTACATTGCTTCAAAAACTGCCAAAATGATTGTCAGTGCATATGTATGTATGTATGTATGTATGTATATATATGGAGGAAAATGCCACAGAGAT…	---	---	---	---	Chr4_13706941	---	C130062D02	n275027	AK048458	---
Sox1	MNC-00563-1	-1.02235	-0.788597	-0.905472	GTTCTGAAGAGCTGGCAACCTGAGGGGAAGCAGACTGATGGAGAGTTAGCCAAGATAACCAGCATCTCCAATTTAAAAGTTGTCACCAACTTTTCCAGAACTTTCTCCTTTGCTATCAGTCACTGTCCCTACATTTAAGTCTCTGTTTCTAAGCTTCCCAAGTAGGAGAGAAAGTACAGCAAGGAGAGATATGGGAGTGCAAGAAATAAGGGAAGTCCTCTGGAAGTGTATTTTGTCTGACTTTGGGCAAGGCCATGTCAAGGACCAATGCCTC	---	---	---	---	Chr15_55520894	---	5530400N10	n290724	AK017428	---
Sox1	MNC-01235-1	-0.597421	-1.21655	-0.906983	CAGTGGGTTCTGTGGGAGATTTGACTTTCTGCAGTGGGAAAGGAGGTGATTTTAGAGGAAGGTAGTATCCATGAAAGTGAGAAGGACTGGACTAGGGGTATCTTCATGAAGAGGTGACCTTGATTAGACTTTGTAGCTAAGGTTAGACCTTTAGCCAAGTGGTAATGTTGTGGCAGTGGGCAAGCGGGCAAGCATGCAGGAAAGTAAGGGTCAATGTCAATGCTATGTCTTAAGAAAGTCATGGCCTGGG	---	---	---	---	Chr7_150487082	---	D330001C11	n271227	AK052149	---
Sox1	MNC-00893-1	-0.19924	-1.61812	-0.908679	TCAATCTGCCAAATCAAAAGCGCTCGCCAAGCTGAATAATAAGTTACAAAGAAATAATAATTCTGGGTTACACGGATTATGCAGTGTTTTCAAAGCTCTTTAAGAATTACCCACTAACACAAATCTCTGACACTTAACAGCTGGAAGGTAAGTTTCACAGTAATGTAATTTTAACTTCCATTTACATTCATTTTAATATATTACTACGATGTTTATGTCACAATGGTGCGTTCCAGTGTTTA	ENSMUST00000100206+ENSMUST00000057632+ENSMUST00000023766	---	124358933+124358931	NM_001024526.2+NM_001080948.1	Chr1_38127670+Chr6_13042812+Chr15_99844282+ChrX_5274919	---	A630008B11+E430001P18+D330037H05+D030049P11+A530014K12	n280739+n281359+n270928+n267406	AK041417+AK079933+AK052358+AK087993	---
Sox1	MNC-00228-1	-0.0885631	-1.73185	-0.910204	GACCTTCCCTGACGTTTTCAGTGCCCGCGGAGTGGACAGCCCCGGCGGAGCATCTGACCGCCCGCTCCCCGGCTCCCGCTGCAGCTGTCATTCACGTCGATGATGCTGTTTTCCTTAGAGATCCGAGTGTACAAATGGACTGATGCTGCAAAGTCCGTGGGTGGGGTTGGGGTGGGGAGAGTACTTCTGCCTGCCAGGTCT	ENSMUST00000097289	ENSMUST00000138747	223633921	NR_026848.1	Chr17_69767117	---	G270119D12+E330009J20+C030034I22+A930029G22	n414209+n275804+n278430	AK021121+AK044644	---
Sox1	MNC-01353-1	-0.485924	-1.34297	-0.914448	TTCACGCAGAGGAGTTTGTGAGTGAATTGCACGGTTACATATAGGTCTTCAGAATGTAAAATAGCTGGTAGACAGTGCAATTCAAGGGAACAAAATGATCCCACGGTTCCCTTTGGGATGGTGACTGCTTTGAACATTATTATATTATCTATGCATATACGTTGCAAGACCAAAGTGGCCTGGGATCACCCTTTCCTTGCGTTGCTCATACTACCCGGCACCACCGGGCTAAGGATTCAGTGATGAAGATCTCAGTAATTTGCCGAAGCTGCCCCGTAAGGTTCTTCAAACACAAGGAAGGGTTCCGGCCTCTGCCAGTCACTCCTTC	---	---	---	---	Chr5_67819733	---	E030029P18	n268665	AK087147	---
Sox1	MNC-00918-1	-1.53431	-0.301351	-0.91783	GCATGCTGCTGTTTGTGTTTGGCTTTGTTGGCGGGGCGGTGGTCATTAATTCTGCGATCTTAGTATCTCTCTCTGTTTTGCTGCTTGTGCACTTTTCTATTTCTACCGGGGTGCCAGCGCTGACGCAGAACCTACCAAGGATACTCAGGTACTCTGTCCACTCTCTCGGAAGCTCCTGCTTCACTGGGGTTTTTTTGTTTGTTTGTTTGTTTGTTTTTTATAATTCTTAAGACCATGAGTTTGCTTTGTAACCATTTCTGCTGCAGATTCAAACAATGGAAAACGGCCTCGAGCTAGGATGTCTATTAATTTGTAGGTTCCTAAATGGAACTATGTTTTGTGTTTGGAAATCACAGACCAAAAAAAAAAAAGGATTCTCTGTTGTACAAATATAAGGTC…	---	---	---	---	Chr11_93905691	---	9630044N07	n284972	AK079365	---
Sox1	MNC-01370-1	-1.21505	-0.635048	-0.925047	CCCTGGAGAAATCCTCCTTCTCCCATTAAAGTACAGTTCTTGAATCTCACCTCCAGTAAACTGAAACCTTATGGAAAGAAAGCTGTTTCACCTGAGCAGTAGCCAGAGTTTCTTTGGAGCAAATTATCTCAATAAGACTCAAGTGTATGTCTGCAAAGCAAAATGCAGTCATCATAATCAAGCCTCCACCAGAGCTGAGTACAGACGGGTTGAATAACTGGAGACGCAGAGAGACTTTACCTCTGCTTTGGCTAGCACTTTCAGTGAACCTCATCTGAAGGAGGTAGTAGCTGATGACCTGCACTGC	---	---	---	---	Chr12_37447416	---	F830012B01	n266144	AK089733	---
Sox1	MNC-00960-1	-1.44404	-0.415148	-0.929595	CCTCCCCTCGATCATCTTTTCCATCCAGATGCAAGTCGTGGGAGCTGAGAGCTCGGACGAGGGTGAAATTGCCGCCTTCCCTCCGACCCGAACGCGTGCGCCCCGCCGGCCCCCCGCTGGGTGCACACTCGCACGCACACCCTCGCACCCATACCCGCACACGCGGGAGCACACGCACAGGTAGTCAGTCACACACCAAGGGCAGCAGCGACGGCGGACGAAACATGCTCCGGTGGCATTGCAACCCCCCCCACCCCCGCCATCCAACCTTGCAATTCATTTGCAGTCAGACCCCAAACCCCACACCTTCCCCGGAGCCCCCCTCCATAAAAAAGTGCCTTCCCCCCAAAACACACACGCACACATAACACAAAGTAGGAGAATGGACCGACAGAGA	---	---	309269248+309266520	XR_105281.1+XR_108110.1	Chr9_62189381	---	2810048J24	n294770	AK028224	---
Sox1	MNC-01224-1	-0.85829	-1.01888	-0.938584	GCACACTCTGTACCGTGCATAGAAGTGCATTTCTAAAATGATGGCTGAGACTTCGCTCAGGTCGAACCAGTTATGTCGCATTTCTTTCCTTTGAAGATGTGGGACTTTACTTGGGAGAATAATCAGTAGCCCCAATGTTTATGTCATCATTTTTTCACATGTGCCCGTGAATTTTTGGTCTTCATAGACATTGCACCTCCTTCTCATTTATGCCATAACACTAACTATACAATTTTTGTAAAGACTTATTTTTTTAATTGTGTGTGTGTGCCTGTATTTGTACCTGCACCATGGTAGAGGAGGTCAAAGGACAACTTGTAGGAGGCTGATTCTCCTTCTGGTAGCAAGCA	---	---	---	---	Chr13_98560806	---	D130059E13	n272039	AK051599	---
Sox1	MNC-00087-1	-1.63497	-0.252276	-0.943621	AACATTTCCGGATCACTTGCTTTTCTGTCTTTCCATCTCCCAACGCTGAGCGAAAGCGCTGGCGGCTTGACGGTGGTTAAAAGATCTAGTAGAAATTAACAGCCGGCTGTCAGCTTTATGCAATGCTTCAAGACCTCTTGCTGGTTTAATCCTGTTTAACTGTGCTATCTGGGAGATTAGTGGAGTGTTAGTTCACCTTGCTTGATTGCAATGAGTGAGACGTGAAGGGTATCTGGGAGA	---	---	---	---	Chr5_138526837	---	9230118B16	n286808	AK020355	---
Sox1	MNC-01226-1	-0.639703	-1.27549	-0.957595	CGGGCACTTAGAGCAAAAAGATATCTCCAGTCCCTTCATAAAGAAAAAAGGTTTTAGTTCTGGCCAGTGATATCAAAGCAGGCTTAGTTATGTTTTTATTCAATGAGATACAGTCACCCTTTAAAATCAGTTTGCTGCACACACAAACTACCTGCTTTTTAACCAAGAAAGTCAGTCAACATTTGTTAAAACAGTACATCTAAAAAGTATCCTTCCTCTTGGGAGCGTTTAGTTACTTTTTTTTTTTTTTTTTAAATTTTGTACTTAGTGGTGTATTAACACCCCTTCCTTTGACATCCTCAATGCCTTGCAGTC	---	---	---	---	Chr2_72819179	---	D130067C23	n271959	AK051710	---
Sox1	MNC-00370-1	0.204081	-2.12712	-0.961518	CTGCACTGCCTCTCCACATACAACAACTCCCGCCACATCCAGCTCCCAGCTCTTTTTTGCCCTGACTCTTTGCCTCCCTCACTGCCAGGTTTCTGTTCATTCTCTCTGGAATAGTTAGCCGACCGAGTTTCAGAGCACCCACATTCTTTGCTGGGGCTTTATCCGCCCTGTTCTGTGTGACCTGTCAAGGCCCTTCTTAAAGCAAAGACAACACTCCCATCCCAG	---	---	---	---	Chr15_95782427	---	3110045A19	n294161	AK014176	---
Sox1	MNC-00211-1	-0.890973	-1.03658	-0.963777	CCTCTCTCCTCCCTCCATTCTTTCTATCCATCTGTCTGTCTGTCCTAATGGAATTTCCTGATGTAGTCCAGGTTGACCTCTACCTCTCTGTGAAGACCAGGCTAGCTTACAAGTTGTAGTCCAATTGCTTCAGCATCACAAGCCCTGGGTTCCAAGTCTGATTACCACATGAAGCCATCACTAGCTCTCATTTAAGGTGTTCCCCTCTATGGCTGA	---	---	---	---	Chr1_21943012	---	5830474E16	n290214	AK018053	---
Sox1	MNC-00157-1	-2.01463	0.0643978	-0.975115	GGACTTGCTGCTTGGCTAACGAGACCCAGGGATTCCATTATGACTTTGAAGGAGGTCTGTTAAAAGCCGGAATGTCTACCATCAGTATACTACTATCCAAACTCCACTTCTGTCTCTGGGCCTGGTGTGCTTCTGAAGGCTGGTGACCTTTGTTGTCTATACTTAATCCATTCTCACAGCTTCTTGGTGAATGTTAGTGGGGTTTGGGGTGTTGTTTTGATTTGTGTGACTGTTTAGCTTCCTCTGGGCGTGATTCATATCAGAAATTATAAGCATGGTGGAAGTAGTAGTGGAATCTACAGAGTGCTGGGTCTACACATAGGCTATTTATGGTGAATGAGGTGGTTTGAATATGCTTTGTCGAGGGAGTGGCACTATTAGGAAGCATGGCCTTGTTGG…	---	---	---	---	Chr19_40547993	---	5730409N24	n290659	AK017539	---
Sox1	MNC-00304-1	-0.78044	-1.18571	-0.983074	TGGAGGTCGGACTCTCAGTTGTAGTTCCCGGTCAGCGTGGAATGGGAGCAGAAGGCCAAGTCAGCCAGCCTGGCCTTGCTTCCAGCCTCCGGCTGCTTAATAATGGCGTGGTCTTATTTCTCATTCTTCTGAGCCTCAGTTTGCTCCTCTCCAGTATATGGATAGTCTGTAACCACACCACTCTGAACATCCCTGATCTCATCCGAGATATGATAATCACAGTCATCTTCAGAGGTGTTGGCTAGCTCAAGGTCATCAATGTAAAGGAAGCCCATGTCCA	ENSMUST00000163922	---	---	---	Chr1_57856688	---	A230104H11	n282751	AK020712	---
Sox1	MNC-00278-1	-1.35421	-0.622536	-0.988373	CTCCGGTTTCAGCATTTCATACATGCTGGGGTTACAAGCCCAGCTGCAGTCAGTATTTTATGAAATTTGTATCTTTTGAAAACCGCTCTCTCTACATGGCCACCACACTTTGCTTCTCTGTCTCTTAACTCATTCTCTCTATCCCCCATCCTGGGCCTCCTCCCTCTCCCTCCCTTCCCTCGATCCTCTCCTCCCTCCCCCTCCCTCTTCTCTTCCCTCTCCTCCTCTGACCTTTACCATTTTTGCAGTCAAACGTCAGTCC	---	---	---	---	Chr6_125033668	---	2010008C14	n295893	AK008157	---
Sox1	MNC-01260-1	-0.316626	-1.66021	-0.988418	GACACATGCTCCACAATGCTGGAGCAACCACATGCATTCTTCTTTTGAAATTCCCTAAGAGAATACACTTTTGTATCTTGCAAAGCCAAGTGGTTGTGGTTAACCTTGAAGTGTTCAGCAAATGAAAGATGCTTGCAATTTGTAGCCTTAGCATGGCTGATCAAGTTTGATATTGAACCATAGTGCAACTTGGATGGTGCTTTTCAGAATGCC	---	---	---	---	Chr4_87762792	---	E230008F19	n267952	AK053971	---
Sox1	MNC-00906-1	-1.07514	-0.917515	-0.996327	GGACAGCATGCAGGATCTTTAAGAAGTCAAGTTGCACATAAATCTAATAGGCTTTCATTTCAGTGAGACATAGACATGGACATGGACATGGACATGGACATGGACATGGACATAGGTTTAGTGTAGATTCTTCTAGGATTTGGGTGTATAACGTAGCCTTGAAGATTCGGGTAAATTCAGATGAATGGAATCCTAGGCCATGTACATCAGGGGTTAACGCTGATGAATATCTAACATAGTCCTGTTCTGCATCTGATATTGACAGGACACACTTTCCATTCTTGGTATTGCCTCAGATCTGCTGTGCAGTCAAAAACATTTCTCAACCTCAGTACAAGGGTTCGAATTGTGCAAACATGTCC	---	---	---	---	Chr10_9019113	---	9030613N10+7120469A12	n287204+n288131	AK018556+AK148965	---
Sox1	MNC-00379-1	-1.13548	-0.864751	-1.00012	TCAGGAGAGAGGGGACAAGAGGATCAGAAGTTCCGGGTCATTCTCCGCCACACTGGACTGGGGGCCACACTGGCCCGGGATATCTGAGATGCTGTCTCAAAACAATCAAGTAACTACATTAAGACAATTACTAAGGTCTCTTCTGGATACTATGATGGGAAATAACTGCTATTTTCTAAATATACAGTCTCCAATTCTGTTGTAGTTGCTCCTCTGTCCATGATCATTATTGTGCTTATAGCCAAGGGGCTGGGAAGACAGTCACAGGAGATTTGGGCAT	---	---	---	---	Chr13_41044538	---	5530402G07	n290716	AK017444	---
Sox1	MNC-00176-1	-0.976816	-1.02494	-1.00088	ACAGCCACAAGCCAATAACCACGACCTCCATCACCACAGGTGACAGGACCCCATGCTCTACTGTGCCTAGACTATCTCTTAAATGAGCATGGGTTTGGACATTGCATTAAAACAAAAACCTCCCTGGGCTTGCTTGACACAGCTTGTGCTTTTATGAAATGCTAATGGTATTGAATCAACTGTGGGACGTTTATATATTGGGCTGGCTTTGATCAGGACTCCCTAACTTTCCATTCTAACACTGAATTCCCGGGGGCCTAAGAAACCATCCACCTGTACTGAGCCTGCAA	---	---	---	---	Chr7_142758902	---	9230118N17	n286803	AK020358	---
Sox1	MNC-01294-1	-0.547797	-1.45522	-1.00151	AGCCTCTGCATGGAGGACTAGAATAACAGCTGTTTTGTATGTAGAGGTGCTTTTATACACAAGGCTGGGACAAACATGAAAGCCTATGAATCCATTAGCAAGAGAACGTGCTTTCTTTCTCATTTTGCTCTTACATCTTCAGCTGTCTCTATTGTCTCAGGTCATCATAAACCAAGGGAAATGATTTATGAAGATTAGAGAATATATAATAGAATGGTTATGATATACAAATAATATATTCTTACTAGTTTATATATATTTATATCGTTATAGTATCTTTGTTGTCTTCTAACATTTGGGTAAAATTTGAAAACCTACATGTGGCTCA	---	---	---	---	Chr3_156444835	---	C030044J08	n275760	AK081281	---
Sox1	MNC-01007-1	-1.88336	-0.152223	-1.01779	GTGCCACCACATCTGGTCTTAGATCTATCTGTATATGTCTTTTCTTTATTAGTGCACCACACAATTTACTGTGTATCTATCATGTGGCATGTGCATTAGACCCAGAGTGTGCCAACTCTGCACTTCCACAAACAACTGTGGGAAACTACCACAGTCAAGTCCCTTTCTGCACCCTCACTAAAACTTCTCTGGGTCAGAATTCTAAAGCTACATGGGCAATTCCTGT	---	---	---	---	Chr7_90527900	---	9330165J24	n286515	AK034230	---
Sox1	MNC-01225-1	-0.598681	-1.43848	-1.01858	TAACATGTTGCAAGGGAGCAAGACATAGTCCATTAGAGCCTGTTGATTGATGTAGGCGTGTTTGTTGGCTGTGTTACTTCCCCAGGGCTCCTTGGAAGCAGAAGCAGCATGCCTGTAGAAGGTGATTTCTTATAAACCGCCATGATTACAGATTTCCCAGCAGGGAATACAGACTTCAGAGGTCGCCTGTGTTCTCTTTAAGAAACCGGCCAGGCATATTAGTGCCTCTGCTTTGGCAATCAGCATTGCCTTTCATTTGCTTGG	---	---	---	---	Chr19_16262804	---	D130065N05	n271973	AK051690	---
Sox1	MNC-00334-1	-0.208152	-1.86684	-1.03749	AAGGATTCAGCCAAGAAGCATCAGAGGAAGAAGTGCAGAAATGCTCTACTGGAGCATTTGTATTCCTTAATGATTGTGTGTCAATCAAAATGAAAAATCTCCATGTCTGTATTTTCTTCTAAGAATGTGGAGAGTGGATTTCAAGTTCGTCAGGTGTAGAAACAGAACCATGAACCAAAGAAGAGGAGTCTTTGGAATTTTCTAAGACCCCACAAAAATGTGGA	---	---	---	---	Chr16_40096835	---	B230114A03	n277744	AK020976	---
Sox1	MNC-01218-1	-0.577573	-1.49781	-1.03769	CTCCGTGAAGAGGAGCTCAGATGTACTTGGCAGTGATTGACTTGTTTAAAGACGAGGGTAGCAGTGTTAGAAGAGGCACTTGTTCATTTTTAAGTCGCGGAGCCTAAATGAGGTAGACTGTTAGAAGGCTCCTTCAGTCTTCTGTCGTGTTTGCTTGTGAACTAATGACCATTCTGGGCGTAGATATTAACTGCAAGTTGTTCTGAAGAAACTCACTGCTGTTGCACG	---	---	---	---	Chr5_81965122	---	D130046M09	n272170	AK051408	---
Sox1	MNC-00453-1	-1.68541	-0.390618	-1.03802	GCTGTGGCACCAAGTGAATAATCACACAGTTAAATAGGAGAGCCATACTCAAAATCAACTGGACTTAGGGAATCTGGAAATTAATCCTTAATTCTTTTCCTTAAGCTTCCAGAGTGAAGTTTTATAGTCTAAACTTACGTTTTAACGTAACTGCTCTCCACTTCATCCCCCACCTCCCTGTGGAAATGCCAAGTCCCATGTGCCTTTTCCTGGAAATGGCTAGAATAATAAACAACTCAAGAGAGGCAAGGGAAAGAAAGAGAAAATACAAAACTGCAGATGACTGATAAGTTCTTGAAATATTTGCACATCTCCTACATTACTACATACATGAACTAGTTCTGCTCGTGTCACACCAAT	---	---	---	---	Chr1_159086407	---	8030448I15	n287580	AK020202	---
Sox1	MNC-00660-1	-1.3581	-0.728494	-1.0433	CACTGGAAAGATGCAAAGCAATGTCAGGTTACACAACAAAAGGCAATTACAGTCATATGAGGGAGTGTTCGAAAAGTTGTAATTTGAAAACTGTTTTTGGTTGTCCTTTAGTTGGCCTCCTCTGTAAATTGTGACAGACATCTCCTGACAACACTTAAAGCATCTCAAACCATCCTTGCCCTGATCTATGAGTTCTCAGAACAGAAGGACTACTGAGCCAGGCGTGGTAGCACATGCCTGTGATCCTACAACTCAGAAGACAGAAGAGGAATTCTAGGTCAGCCTGGGCTA	---	---	256355006	NR_015551.1	Chr12_3249932	---	1810036A22	n417512+n296003	AK007702	uc007mwj.2
Sox1	MNC-00401-1	-0.506632	-1.61231	-1.05947	GAAACATGACACCCCAGCTTGAGGCCCTCCCTGGTGAGGGGGCCCTGCGTGAAGGAGGCCCTTTCAGGAGGTGAGCCAGGAAACACATAAGGCTTGAGAACTAATGGACTTTCAGAATTCAAAATGTGCTTTCTCTACCAAAGAAACTAATTTGTCGATTGAGTAACATAAAAATTTAAATCTGTGTTCGTCTTTTAAAAGAAGCATAAACTTTGGATGCCAGAGAACTGATTGTAATTTAAATATCTGTAGGTATTATTAAAAAAATAACAAATAGGAAGAAAGTGCCAAAGATATAAACAGATGTGTTCACAAAGGAGAAACAAAAGATCCAAATGTCCAATAGACATATACAAATGCTTGATTTTAAAAACATGCAAATCAAAACAATTGTGTTTC…	---	ENSMUST00000154072	354721181	NR_045454.1	ChrX_131219206	---	B230119M05	n277716	AK020983	---
Sox1	MNC-00183-1	-2.5709	0.439664	-1.06562	CGGTTCTTTCAGACCCAAACAGAAGAAGCATTCATAGGTGAATTGGCTCCTGAATAAATTTCACTGAGAAATCTTTACCACTGACATATGTGATACTGCACTAAGACCTCAGCCAGCATTTGAGGAATCACCTTTACAATCACAGCCTCCTGTTGGAAATAGTTTTGAAATTTGCCCAGTAAAATGTACACTGTGCTACCTTGGGAATTTTCCTAAAAATGCATGGGAATTTGGTACTGTGTTTTGGATGAGAAATGTCTCCCACGGTCTCTG	---	---	---	---	Chr14_39749903	---	9330199C07	n286341	AK020396	---
Sox1	MNC-00796-1	-1.47701	-0.661869	-1.06944	AACACGTCCCCTGACTTCACTACGATCTCAGTCGTGTACGCGCCACCCACATTCAAAACCGCAAAGGACAGACTTAGAATACAAGCCGAATACTGATGGATGAAAAGTGGGAATTGTTCAGGGAGTAACGTCCTTTGTGAAGAAAGAGCCAGTGAAGAGGGATAGTGGGAAGAAAAAAAAATTCAAATATGGGGAAGGGGTATGGAAACGTGAAGACTGGAGAATTGGCGCAACCTGGTTGCATCTTCCCGTTACTCC	---	---	262072973	NR_029432.1	Chr18_61886349	---	5330415D10+1500015A07	n297134+n290995	AK005240+AK133612	---
Sox1	MNC-01029-1	-1.6532	-0.502235	-1.07772	CCGAGCTCCCATGTTTATGTGCTAGTTAATACTTAAAGGATATACGCTTATATCTAGTGGCAATTGATGTGATGGTAATATTTTATGAGTCAATATATATTTAATCAGTGTAACTGTAAAAATTGATGAGAAATATGTAACTCATACAGTATACTGTACAGCAACTCTCCTTAGACAAAAGCTCCTTGTTACTGTGACTCGGGTAGGATAAGGGATCTAGGTAGCCATCATTGATCTCATAAATGTCTTAATACCATTTTTTTCCTGATCAAGCCTGAAAACTTAACATTTTTAGAAAATCTCGTTCTGTTAGTGATTGTATGCTCCATCGTTCTCTTCTCTCCACACAAATATTTTCAAGTTAGATTTGAAGCACTATGAATTTTACTTACATGCTAA…	---	---	---	---	Chr2_115466726	---	9530092E12	n285301	AK035699	---
Sox1	MNC-00733-1	-1.17425	-0.986924	-1.08059	GGGCAGCCTGATCTACAGAGTAAGTTCCAGGGCTACACAGAAACCATGTCTTGAAAAAACCTAAATAAATAAACCCAAAGAAGAAGAAGGGGGGAGGATGTCTCTGTGAGTTCAAGGCCAGCCAGAAGTTCACTGTGAGATCCTGTCTCTAAAAAATAAAAACAATAAGTTAAAGAAAGAAGAGAACAATTAATTTACTCCGGAATGAATAGTTTCACCCATGGGTATTTTTGTACATTATCAGGTACAGAGACCAAGGTCACCTCATGAGCT	ENSMUST00000059529	---	365812511	NR_045696.1	Chr8_124968814	---	C530046B12+9330133O14	n422341+n344264+n286656	AK033985	uc009nsu.1
Sox1	MNC-00118-1	-2.00658	-0.202658	-1.10462	AATGGGAAGGCAGTCAAGTGTAGGTCTCTACTGCAAGGACTGCAGGCCTGTGGCTTGAAGACCTGGGGGAGCAGCAAACTGAGCCGTCAGAGGTGACAGTGTTAATGGACTTCGGTCCTATGTTGCTTAGAAAATCTCTCTCTTCTCTTTTTCTTACAGCTCTTTGACAAGGCCAACAAACACCACTTTTTGCACAGCCTGGCCCTGTTAGGGGTACCCTCTTGCAGAAAACCTGTCTGGGCAGGATTACTGTTAGCTTCTGGAACTACCTTATTCTGCACCAGCTTCTACTACCAGGCTCTGAGTGGAGACACCAGCATC	ENSMUST00000139085	---	---	---	Chr11_69652530	---	3110009M16	n294231	AK014035	---
Sox1	MNC-00578-1	-0.948059	-1.27513	-1.1116	ACTCAATCCCTGGTGGACAGAAGAGCCGCCCAAGCTGCGTGTAATCTCTGGGTGCTATCACAGTGCGTTTCACGAGTGCTGTTTCCAGGCAGTTAGGTTGGGCTGAACTTGTGAGTATCAAACAGTGCTCTTCTTTCTGTGTAGACCTTCAGCAAAAGCAGGTACTTGGAAACCACAGGCTCACCTTCTCTATCTATTCAGTAATTATTAACAAAGAGACCTCCATAAGGGAGCACTTGGCTGTT	ENSMUST00000034175	---	295054246	NM_001122594.2	Chr8_112467785	---	I920068A10	n264103	AK146878	---
Sox1	MNC-01374-1	-1.25661	-0.968403	-1.11251	TGCCATTCTCCAAACTGTTGAGGACTGGCATTTAAAATGCACTTAGCGCAATCTAAATTACAGTTTGCAACTTCACCTGCTACATTACCCAGAATCTCTAATTAGGAATCTCCTATCAACTACAGGCACATTAATATTCCACATGTTACAGTGTGCTGATCAATGACCAAGGATAATTGGGGGGCAAGCCTTAAGTCTCCCCATCTTATTCATTAGACACACTGTGGATTCCTCAAACCACCAGATCC	---	---	---	---	Chr17_15964586	---	G630016P04	n264774	AK090205	---
Sox1	MNC-00975-1	-0.727165	-1.50405	-1.11561	CCAGGGAGTCGGGATATTTTATAAGCGCGTCCAGAAATGTTTATACTAAAGATTTAAAGGTTAACACTGCAAGGGCTATACACAAAAGGCACTAGAAATAAATGGATGTGTTGCCCTCAGTTAAGAGATAGCATACTTACTGATAATTTGAAATAATAATTATGACTTGTGAATGAATTCTCATGTTTCTAAATAGGCCCTAGAAAGGAAGGGCAGTTGGGGGAGGGGAGGGGGTACGCAGAATGATGTCTAAAGATGGACAGGCTGATATGAGTGAATGAGTTTAGTAATTTAATTTTTTTTCATTCTTAATTTAGTTCTAGTTAGAGAGTTACCACGGAGTGAGCCTGTTGATTCATGGACTCTTTTGAAGAGAAAACTGCTATATGTCACTAAAGT…	---	---	---	---	Chr15_93424010	---	6030456H24	n289807	AK031582	---
Sox1	MNC-01008-1	-1.02185	-1.21034	-1.1161	CGCTTGTTGCCAAAACAGTATCGTGTATTCGATGTGTAAGGCTCCTTGGCACGATGTTTGGAGGAATTTCATCTGGTCTTTTTTTCTTCTCATTTGCATTTGGTTTATCTAAAGTGAAATCCACTCAATTTTATTGAACTGTAATTCTAGTAATTTACAATATTTACATGCTGCGGTTAGATTGAAATCAGTCCTTAATTCAAATTCAATCTAAATTTACTGCATAGTAATTAGGGCTTCCTAACTGACACTGGGGG	---	---	---	---	Chr8_50572607	---	9330167N03	n286507	AK034244	---
Sox1	MNC-00127-1	-2.25403	0.0172952	-1.11837	ACATGTTGGAAGAGGGAACGCGCTCTCTCGGGCAGATACGGGGGTCCTCAGCAGACATCTTAAGTCTTGGCAGGGCCCTCCCCCACCGCCCTCCCTTTCCTTTCCCACGCTCTCTGTAAAGCCACGTGTTTGAGCGGTTCGCTGTTTGTTTCCCTGAGACCCTCCCCGTAAACGGTAACTGAGTCAGTTGTTCTGTATACTCTGAGACTAGATATACCAGATACCGCCGAGTTTGAAACTGTAGCAATTGATTGCCACTGTCTGAGC	---	---	242397447	NR_027965.1	Chr16_55973543	---	2310061J03+1700030F22	n296669+n295389	AK006543+AK010004	---
Sox1	MNC-00329-1	-1.66733	-0.585146	-1.12624	TTCTACCTCACTTAACGGCGTAATAACAGGCATCAGTTAAAAGACATTTCACACAGTGATATTGCTGTTGACTACACCCAGAGAATCTCCAGTGTCTGCTTTCTTCCTTCAATAATCTTTCTTTCCTCAGTACTCATATTAGAAAGGAAGGAATATACCAAGGTTGTTGAAATGTATATGCTCCTGAAAAGTGTGCATGATGGAA	---	---	---	---	Chr2_13942801	---	5730447C08	n290592	AK017643	---
Sox1	MNC-00844-1	-0.830229	-1.52862	-1.17943	CCGGTTGTTTCGTTGTTCTTGAGCAATATTGACTAGCTAGGTCAGACTACATTTATTCAAAAGTTTTCTGGCACCTGAGCTGCTCAGATAACACAGCTGACCAGCTGTCTCTATCTTGTTCCCTACTTCAGTATTGTTCATTGGTATCTGTTTTTTACCCACAGGATTCTGTTCTTGTTGGGATGGAATGAAGTGTCTTCCAGCTCTCTGCTTCTACTGCAGAGGGCAGGTACTTTGGCAGTATTTGCCTTAGGATCACATTAGTGACAGACTCAAGGATGAAGTTGTTGCTGTCATTATGACCCTGCACTGCTCTTCTGGTCTGTGAGTAAGGAGTGAGCAGAGCTTTCCTTACCTCCTGGACAGGTGGCTTTTTAACATCATTGTGAGATGTAACCT…	---	---	---	---	Chr2_180454232	---	E130104H14+4833420G11	n293426+n268246	AK076477+AK143107	---
Sox1	MNC-00063-1	-1.85244	-0.599456	-1.22595	AATTACACAATTGCGGCACACATACACACACACCTTTGTTAAAGCAACATATATAAAACAAATCTTTCATTGTTTGTAAGTGACCTGTACATGATGACTGATGGTTTGTTTTATTTTGCTTGAGGAGATAGCTTCTATAATTCATGAAACCCACTAGCATGGCACCAATGCCTGGACATGTTGCTAAGACTGTGTAGTTTAGGGAAGCTGGAGAGATGATGGTGCTGTCCTTGCAGAGGACCTAAGTTCAGTTTCCAACACTTATATCAGATGCCTTGCAACCACTTGTGGCTCCAGCTCCAGGGTAATCTGCCCTTTGTGGCCGTCACAGGAACCCAAGCATATGTGC	---	---	---	---	Chr15_88910180	---	9030419F21	n287232	AK018519	---
Sox1	MNC-01270-1	-0.314791	-2.14707	-1.23093	ACTGTGTGTGGTCCCTGTTGCTGACAGTATTAAGTTATATTCTGATGTAAGATTAACTTTATTAAAGAATGTAAACATTAATGTTTCCTTATGGGAAAACAAATAAAGTATAAAGAAGACAATTCTTTTTATTGAAATATACTGTGTATTTACACTTGCTAGACCCAGCACCACTTATAAACTTAGTCCACTGTCCAGTTTCAGTTAACACAGCTGACACGGTTGT	ENSMUST00000051301	---	309271136+309263817	XM_003085221.1+XM_003086091.1	Chr18_36460179	---	6330403M23	n289576	AK078053	---
Sox1	MNC-00454-1	-0.453236	-2.0279	-1.24057	TCTTGGACCAGAACATAAAGCAGTCAAGGTATAGTTTTAATAAGGTCATATGCTATATAGAGTGAATATTATATAAGTTATTAAGTGATATACTACAGACCTTTACATCAAAACGTAGGTACATCAGTGGTATTTGATATATATACTTTTTCCCCCTTTTTCTAATTTTATTTATATTTTCTTAGATGTAGTATATATCCCATGCTCAGGTTAGCTATCAAAAGAATGAAACATTTTTGATATTTAGTTGCAAATTTACATAAAGCCATATATTATCTTCCTTATGACTGACGAAACTATTGACCTTAATGATCAGGTTGGTTTAGCACAACACTGTGTATTGTATTTATGTGTGTATTTCTGAATAAGTTTGTTTGAAATATGTTTCCAAAATAGGAG…	ENSMUST00000036489	---	124430546	NM_001080977.1	Chr5_20399158	---	C330002G24+A430040O16	n282018+n273868	AK039994+AK021171	---
Sox1	MNC-01031-1	-0.616231	-1.87918	-1.24771	CCTTGTGCTCCTGAATGACAAACAGCCTTATAGAAGCTCATTGTTCTACATATTCTATTCTATAGAATGGTCTGTGTGCATATAGAGAGAGTAATTTGTGAATACTTAGATGGTTATACAGATTATATAATACCTCTTCAATATCTGGAGAAAAGAAGGGCTTTAACATGTGTCATTTCTACATAAATACTTGTGGAATATCATATCTTTACTGAAGAGTGGTTCATGGTAGGAATTGAAAAGTAATTACAGGGACTAAGAGATGGCTCTGTGGCTAACAGTGAGCACTGCTCTTGCAGAGGGACCTGCATTCAGTTCCTAGCTCCTACTCTGGGCAGCTAACG	---	---	---	---	Chr2_65460732	---	9630004H02	n285228	AK035787	---
Sox1	MNC-00979-1	-0.566948	-1.92889	-1.24792	TTACACACTCAGCCGTCACCGTTGTCAACTATCCTCTTGGGAGGACAATAACATGATGTGTGTGTGTGTGTGTGTGTGTGATCCATATGTATACACATAGGGTCAGACATACCTTTTACTTCATTTTCGAGCTATACATTTTCTGAATCTAAATAAAGCACTGGCAACAAAATGTACACACGCTATCTAATTTGTCTAATTAGGTTCAAGAACAACAGTTCTTTGATGGGGACC	---	---	---	---	Chr17_63219832	---	6430401J08	n289251	AK032146	---
Sox1	MNC-00320-1	-1.23593	-1.26774	-1.25184	CATGGGCCAGTAAGATGGTTTGGTGGGTTAAAGTACCACACAACCCTGATCTGAACTCTAACCCCAGGGTTCATAGTAAAAGAAGTGACCTGAGATGTGTGATAGTGGCACACACCTTTAATCCCAGCACTTGGAAGGCCAAGGCAGACAGATCTCTGAGTTTGAGGCCAGCTTGCTCTACAGAGTTCTAGGAAAGCAAGATCTACACAGAGAAATCCTGTTTTGAAAAACCAAAAAAGATGAAGAGGAGACCCGATTCCAAGCAGTCTTTGACCTCCACCCTCAC	ENSMUST00000054072	---	---	---	Chr17_33466795	---	2610037P13	n295072	AK011718	---
Sox1	MNC-00532-1	-2.60953	-0.0114361	-1.31048	GGGAGGGAACTTGTGTGAGAGGGGAACTGCTCTCAAGTGGAAACTCAGGCAGAAGGGTTCCTAGATGGCTCATTCTGTCTATGTCTAGCTCAAGTCACAATTATTAGCAGAGGCTGAGAAGAAGCAGACAGTCTCTAGTCCTTTGTGAGAATCTCTGAGGTTTTAACTGCTCACATTTTCCTCCCACCTTCCTCCTTTTTTCCCCCTAAAGACAATCAGGGGCTTGCCAGGATGGGACTCCAGGCTGCTTCCAGCACCATCCTTAGCCCTCTCTCCAGTACCCTCTCTTTGGAAGTAATGCACTTTGTTTAATGTATTTTGCCTTTAAAAAAAAACAAAAGAAACAAAAAACAAGTTGCTTGTTTGGAACAAAATGAGATGCTTTCGGCACTGTATCAT…	ENSMUST00000054230	---	262118313+262118311+262118310	NM_001166532.1+NM_001166531.1+NM_019460.2	Chr14_31635350	---	9330180L21+4930544E19	n292180	AK029771	---
Sox1	MNC-00066-1	-1.84443	-0.778823	-1.31163	CAACCTTGCAAGACATTGGACAGTGTTTTCTGAGAAGTACTCAATGAATATCTGAATTAGTAGATGTCTTAGTTAGGGTTCTATTGCTGTGAAGAGACACCATGACCAAGGCAACTCTTACAAAGGAAAACATTTAATTAGGGCTGGCTTACAGTTGCAGAGGCTTAGCTCATTTTTGTCATGGCAGGAAGCATGGCAGCATGCAGGCAGACATAGGGCTGGACAAGGAGCT	---	---	---	---	Chr2_38074395	---	2610030P05	n295091	AK011638	---
Sox1	MNC-01345-1	-1.8545	-0.793177	-1.32384	CTCTGGTTTCGGTGCATTTTCATCAATAGCTAGTATTTTAAAATCAGATATAACTATACTTAATTTTAATATAAAGACTGATATCCACAGGAAGCTTTTTTTTAGTTTTAGTCTGTTGAATGGATAATACATTAACAAAAATAAATACTTGCTATTATTCTTTTATTTAATATTCTGTCGTTCAGATCTGGAGATGGCCACAGGTCATTTATTTAACGCATTTATGAGTTTTCACATACTAAATTTTGGCCTAAACACTTCGCAAGTGTCAGTTTATTTAATATTGCCTATGTTTTTCATTTTGCAAATGAGAAAGTTATGATACAAGTATTTATGGCAGTGTCTTTAGTTGGGTAGACCGGCTGTAA	---	---	---	---	Chr1_23270276	---	D930037H24	n269165	AK086566	---
Sox1	MNC-00468-1	-0.310826	-2.4031	-1.35696	CATGCATTTTTGGCCTCTTTAACTCTTTGAATGAGAGGTAGTAAAGAGGGATGCCACCTCTGCGGAGATAACATCTGTCTTAAATATCTAGATTTATAGGCCTTAATAGAAACCATAAGGCGTGAATTGTCACTGGATGCTGAGCAAGATAACTATTGGTTAGTTACGCCAGGAATTCCCACGTTTAAGAGGTTAAAGATGGTCTTTGTTGTATCTTAACATCAGACTGATTTTTTAACGATAACTTTTTTGTTGTTATGCTAACACTAGACAAAAAAAAATCAACTGTATTTGTAAAAATTTACCTCAAACCATTTAATTTTATAGTGTGATTGGTTAATCCCAGGGCATTTGGTATGAACCAAAGTGCATTCCTTTTTTTTATGTGCCTGGCTCCAG…	---	---	---	---	Chr10_118293402	---	1810038L18	n295997	AK007736	---
Sox1	MNC-01217-1	-0.294441	-2.42403	-1.35924	GTGCTCCTATTGAGGGCAAGACCTACTTACACGGAATACCAATGTGCATGAGTTTGTGCGGATACTCACATGCAGATGCAAATTGGTACTGCTTACTGCAGAAGACAGTAGGTTATATAACTAGTTGTATCGATCACATGGTAATAATTACATTAATCTTTCTGGATTTTCTCATGGCTTTCTGCACATTTTGGTTTTAGTTAAGGTGGAGCTCTTTGATCGGAAATGCCCACAGGATATGCATTCTGGCTTTTGAAGCTGTGTTCTTGTTTCCTTTGCTGATGGAGCCATGTTGATG	---	---	---	---	Chr15_50558337	---	D130046C24	n272175	AK051400	---
Sox1	MNC-01140-1	-1.77994	-0.944258	-1.3621	GCGAACAAAGACGGGATTTACAAGTGGATCTTCTTAGAAAGAAAAATGTAGACTTCTTTACTGTAGTGATCACCTCAAGGTGCTCTGTAAGCCTGTCAGTAAGATTGACTGCTCTTCAGGTACTTAGGATGTAATGAAATTGAATGTTCATGCTGAGCTTGGTAAATAAAATGAGATTGACCTCCTAGCCATTATCTCCTTTATCTGATTTACATTGTAAAATCAGGATCTACACTATTGATTGGAGTATAATTAGTTAATTATGAACAGGAAAATGCAAAGTTAGGTGGAGCTTGAACACAGCAGGTTGTAGTGCTAAAATCTTTCCCAGGGC	---	---	---	---	Chr6_11992650	---	B230116G23	n277733	AK045418	---
Sox1	MNC-01194-1	-1.87174	-0.863374	-1.36756	TCCTGACGGGGTTTTTACAGTGTTGCGTCTAATGTAACTTAGACAATAAAGGGTTTGGTTGTCCACACTGCAGCCGCTCACTCTGTGTGTCCCCTGCCCTCTCCAGCTGCCCTCTTCTGACTCCTGCCTCGCTCTCTGGCTCACACCAGCCCAGCCCCCACCATCCCCTGCTTCACTGTGTGACGTGTCTTCTCTTACGCTTTTCCTCCTTTCAAGTACACATTACACAGGGTTTCTCAAATACTTCAGGTGATTCACTCATTCTTAATTCCCAGAATGAAGGTTTAACTTCACGAACAATAAATACATTGTGGACTCTTCTCCTCTGGGGAGTTGCTCACTGCTCCTTTCC	ENSMUST00000171238+ENSMUST00000071233	---	294489299+294489297	NM_183033.2+NM_001177464.1	Chr18_83173338	---	C330029B10	n273786	AK049364	---
Sox1	MNC-00577-1	-0.568421	-2.19275	-1.38059	TTTGCCAGGAAAAATGCACATTAAACTCTTCTGTGAGCAGTACTCAGAGCACAGACATTACCTTTCAGACCAAAGGGTTCCGGTCCATACCACAATGTTTTCTGCTTACCTGTTAAATTGATTAATATTTATAGGACATATGTGTTAGTCTATATTAATATGAATACTGGTGACTTAATCATTCAAAGAACTTAGAATTAAAAGACTATACATATCAGAGGAACCTAGAATTGGGC	---	---	---	---	Chr3_55637599	---	6720451E02	n288688	AK020122	---
Sox1	MNC-01239-1	-2.15736	-0.623677	-1.39052	CATCTCATGTCCCACCCTCTGAGACCACCCTGCCTCAGAAGAATGCCGGACATTTGGGAGACATGAGAATGCATTTTTTTAAAAAGCCTTCAAGCATTTTGAGAGTAGCTTGTCATAAGCTGACAGTGGGGAGGAATCAGCTCCGTGACTTTCCTGAGTCCCTTCCCATAGGACAAGAGACCTAGCTCTTTGCGTTTGTGCAATAACTACTTGCTAGGAGAGCGGGTAGCACCACCCTCCTCTAGACTACTAACACACAGCACAAGACACATGTCAGCCC	---	---	---	---	Chr5_136742831	---	D330030A04	n270969	AK052334	---
Sox1	MNC-00346-1	-0.362883	-2.42647	-1.39468	GCATGGAGCAGAAACACGTAAGGGAAGGTTATTCAATTAGCATATTGATATCACCCATATCACATAGGATGAAATGAATTTCTGACATTTGTTTTTAATTAATAATTTCCACTTGTTTTTGGCCCAGGACTCCTATGTGTTTACTGCACATGGCTTTCCCCACCCCCCAATTAGAGGGTAGATTTCACCCTTTATCTTTGCAGGTAACAGATCCAAGACATTTTTATGTAAATGGACTAATTAATTGGTAGCCTTCATTTGAAGCTTAAAATAAAAGTAATCCTTTTGGAGAGGCATTAGCTATTTCTAAAGCCACAAACAATTCTCCCTTAAGCACCTTGTTACAATTAGAACTTAAGTTAACAGCAGCAGACATAATGGAAGGCGT	---	---	---	---	Chr19_55630188	---	2310066F23	n295378	AK010066	---
Sox1	MNC-00567-1	-0.4533	-2.34664	-1.39997	TTTAGTTGCTGCACCCAGTGATTGAGTTACCGTTGTTTCTGAACTAGGTTTGTGTTGTGTTTTCCTTCACGTGGTGACTCATCTGGGTCCAAGAGAGGAAGGTATGGCGGCAAAGCGTGGGTTTGCCTGATGTGCACCACAAAGACCGTGGGGGATTTGAAGCACGGGGTTGGCATGGTAGCGACCCGCCAGTAGGAATTTAATAAGCTGGGTGAAAACATTGTCGAGTTATGAATCAAAGTCTCCACAAGTTAAAGACAGGTCGGCCATTC	---	---	---	---	Chr2_118097117	---	4930451A11	n292726	AK015436	---
Sox1	MNC-00442-1	-1.16247	-1.69414	-1.4283	TCTAGCCCAGGTGCAAGAGTTCACTGCCTTTCTGAGCGGGGCTGAGCGGGGCCTGAGAGGTCATCCAGGGCCCCATCATGGTTCTGGTGGTTAGTAACTTGACCCCAGAACCCTTGTGGACCTCACTAGTGAGTGTCTTAGAGTTGTAGACTCTTCGTCTTGTGCAAACTTGGGGGGCAGATGTATGCCCAGACCTGCTGCCTGACCTTCACCCTGACTGGGCCTCCCACAAGGACCTGCCAAGAAT	---	---	---	---	Chr17_25970844	---	2310040B03	n295466	AK009713	---
Sox1	MNC-00091-1	-1.2446	-1.65371	-1.44916	ATGTCAGATTCCTGCCAAGGGGCCCCAAAAGCTTTCCACAAAACTTTGTGTGTGAATTGATCCGGAGCAAAGTCTGTTAGTGTCATCTACCACTGTACCTAGCAGTGGAGACCAGTCTGGCTACGTACGATGTTTCCTCCTAATGGTCACAGCGTCAACTTGGCCGATCAGGATGATCATGGGGATGATGCCCCATTACAACCTGAGCATCCTTTCAATTCCC	---	ENSMUST00000125820	341926311	NR_040652.1	Chr4_34857588	---	2410114N07	n420440+n295269	AK010767	uc008sgr.1
Sox1	MNC-01170-1	-1.48226	-1.42404	-1.45315	CAGAGCAATGACTGGGTTCACTTTCAAACATGGAGAAGTGACAGAACACTGTGAATTCAGAATCAAGATAAGTCAACGAGAAAAGAACTGCCTCCCATCATAAATGTGATGTTCCCTCTAACTCCTTTACAAGTAGATAGTCACCATGTATACTGGTAGAAACTGCTAATGTTCTTCTTGCAGAGCCTCAGGCAATTTAAATCCATCATAGCTCATCTTTTGGGGTTATCTTTAAGTCATTGTTCTCAATGTAACCTTTTAAGTGAAGTGTGTGATTTAATACTTAGCCATTGTTTAAATCAGTGTCGTTGAACTCTACATTATAGAAAAGAAACTGAAATCTTGAAATTTGTGTTTCTGACTTTTGTACGGTGACCAGTCATTTGTGAACTTTGGCAT…	---	---	---	---	Chr15_89607633	---	C030023B07	n275851	AK047746	---
Sox1	MNC-00433-1	-2.30009	-0.647965	-1.47403	TGCTCTCACAACTCCACCACCCCAGCTGCTGGAAATCAAGGGCGGATCTCAAAGGCTGCAGCTATCTTTTTACCAGGAATATCTTCCTATGGCTTCCTTTAGCCTGTCTTCTCCACCCCGTTTATTTTTATCTTAAACAGAGAGACAGGAGAATTACTCTTACACTCTGATAGAGTGTTTTCTACCATCTTCCCAGATGGTCCCTGCGCTCGAAGTCAAAGCACTCTGCCTAGTGGC	ENSMUST00000020312	---	364502969	NM_001033259.4	Chr10_58910286	---	2010012O16	n295880	AK008216	---
Sox1	MNC-00595-1	-0.189607	-2.78065	-1.48513	CCAGTTCCCAACAAAATGCTGTCTGGGCCCAGGAATGCAAAGGCTCAGGCAACCCACAGGATATATCTACCTGCCCAAGTTCTGGAACACTCTGGACTGCCCAGCCCACAGGGGACAGTAGCCAAGGGCTAGCAAGCCCAGGCCTTTTCTTCGTCAAGAATATGGAATTGACATCCTGCCCCCTTTTCACCATGGTAACCACACTGGGCCCGGACACAGCCACACCATAAAAGTCAGGGAAATCTGGGCCAGGTGTCCTTCTCCACAGGTCAACC	---	---	---	---	Chr17_56602706	---	4930553P13	n292087	AK016111	---
Sox1	MNC-01017-1	-1.41554	-1.57395	-1.49475	AGGCGTGTGGATTTCTGTTTACTGGCATCCTTCATTAGAGGGTAACATAATATACAGAATTTCCCAGTTGCAGAAATTAGAAGTAGGAAGCAGCTTCCTTCAACAGAAACTGGAAAACTGATTTATGGACTTCACTTTTCTTCTCTCTCTCCAACTTGAGAAAGTGACAGAGTCCTCGAGAGGAAGGAAAGGAGTTGATGTGGCAGAAGACCTTTTATCACAGGTTAATTCAATTAATTTGGGATCGCCATTCACACGGAGCAATAATGGGGTCCGCAGCCGCAGAGATGCACAGCAGCACTTGAGAAG	---	---	---	---	Chr8_111274070	---	9430028L03	n286160	AK034721	---
Sox1	MNC-00965-1	-1.53291	-1.48949	-1.5112	TAAGTTAGGCGTCCCGTTTGGGGCACATAAGCTCCGTTCTGAGTAGAAGAACCATCATCTACTGGAGTCCAGGCCATCTGCTATTCTTATTTGGTCAACTAAGACACTTCGCTAGACATTTCAACATGACTCTCTTAAGGACTGATTGTTTCCCCTGAGGTGAGATGTTGACCTAGGTTGGCACAGTTGTCACCTGGGCATGGGCGTTGTTCTGGTGGCAGTTGCACCCGATACTAAGGAAAGGGTGACTTATGCCACTATCACCCGCCTTGCTTCAAAGTGGGAGGCTCTTCAG	---	---	---	---	Chr10_44418235	---	4732462M21	n293728	AK028854	---
Sox1	MNC-01306-1	-1.31907	-1.72393	-1.5215	CCTTGGGTGCTGGTAGGATAGTGTGAGGAATGTGTCTTTCTTGTTTGAAGCTACATTCGAAATATTCGCTGGAGGATTTTATTACAAAGGCGTCTTTCCATTACACATTTTAGCCTTTTTACTGCCTAGCTAAGCAAAGATAAGGGTTCTCCTGACAGAATAAACAAGCACTCTATGCCTTCGTGTTTTCTCCTGTCAAGTTATGAGAATACAATGGTAGCCTGGCAATTCAG	---	---	---	---	Chr13_110235199	---	C230043N13	n274334	AK082384	---
Sox1	MNC-00337-1	-1.35714	-1.72085	-1.53899	ACCTGTAGGCCTCTCAGCAAATGAGAGATTCCCTGTGGATTCATGCATTCCGAGTTGAGCTCAGAGTGTTGATACACACTGCAGCTGTTTGTTTGGTCGCTCTACTCTGAGTACAAAGGTGTCCTTCTGAGGCCCTCCCCCAGAGCCTTTTACTCCACATCTCCTTGATACCCCAGATGACACAGCTAAGTTTCTGTGTGTTCTGAGGGAATTAAGTGGGACTTCCAAAGATGTTCCTTTGACAAATGCCAGC	---	---	---	---	Chr6_101266129	---	C130095P12+9530086O07	n285318+n274661	AK020657+AK082022	---
Sox1	MNC-00618-1	0.201801	-3.31651	-1.55735	ATTGTCCACTTGAGGCAACCAAGGACTACCAGGGAATGGCGTCTCAGTGAGGGACTGTAGCGTAGGTGGATGTGGGCCTGTCTGTGTGGGATCACCTTTGTGCTCTGTTATTGTTTGAGTCGGGGTCTCTCTATTATGCGGCCCTAGCTATCCTAGAACTCGATCTGTAGACTGGGTTGGTCAACTTAAAGAGATCCACCTGCTTTTGCCTCCCGAATGCTGGGATTAAAGTCATGCACTATCATAACTGGCCAAGGGGTTCTCTGTTGTGTTACCTTGGGTGGG	---	---	---	---	Chr10_79971849	---	2610034O05	n295082	AK011677	---
Sox1	MNC-00994-1	-1.13388	-1.99693	-1.5654	ATGCCTCCATGAGATCCAACTGTAAGGCATTTTCTCAATTAGTGATCAAGGGGGAAAGGCCCCTTGTGGGTGGGACCATCTCTGGGCTGGTAGTCTTGGGTTCTATAAGAGAGCAGGCTGAGCAAGCCAGAGGAAGCAAGCCAGTAAAGAACATCCCTTCATGGCCTCTGTTTCAGCTCCTACTTTCTGACCTGTTTGAGTTCCAGTCCTGACTTCCTTGGTGGTGAACAGCAGTATGGAAGTATAAGCTGAATAAACCCTTTCCTCCTCAATTTGTTTCTTGGTCATGATGTTTGTGCAGGAATAGAAACCCTGACTAAGACAATGGATAACTCACATCCTGATTGGCAAGTTGCAACAAAAATATTAAACAAGGCAAGTTCCCACAC	---	---	---	---	Chr9_69919218	---	9030616B13	n287201	AK033544	---
Sox1	MNC-00667-1	-0.835552	-2.30767	-1.57161	TCTCTTTTCGGGACTGTTGCGGGGGAGAGCGCCTAGGAGTCGTGCTTTAAGTTTAATGAGAGGTTGTAATAAAATAAAGACTGAAAGAGACGCCACTGTTAGAAGGACAGCAATCTCATCGAAGAACGTCAGTCATGCAAAAGAAAAATACTGTAATCCCAGGGATCAAGTACTGAAGGAACCGTGCAAGGGCTGTTGCTCCCTGGGCTCTTAATCCAGATTTTTCAGAAAGTGAATCTGGCTGGTGAATGGAG	---	---	---	---	Chr3_113333150	---	C530020B09+5730409K11+2310005E23	n295593+n290664	AK009169+AK017534	---
Sox1	MNC-00612-1	-1.59365	-1.56548	-1.57956	CTCAGGACAAGTGGCATCCTGTCAAAGTGTGGTACAATGTAACACATGGTAGCATCGTGGCGTCCTGTCAAAGTGTGGTACAGTATAGCACATGCTAGCAGGACCAAGGCTCTAGAGTGGTGATAAACTGCCTTTAAGTTTGTGTCTTCACTGATAGTAAGATCGGGCATCTTCCACATTAATGTTTCCTTCACCTTCCCTCTTAGTCCTCTACTTGGTATTGCCACTCTGTGCTTCTCTTGGCCTGCTTGTC	---	---	---	---	Chr16_31174188	---	2810455B08	n294634	AK013351	---
Sox1	MNC-01024-1	-1.94858	-1.22453	-1.58656	TCCCAAGGAACAGTGGTTTCAGAGTTTGGCCAGGGTCTTATTTGTCTTCTGGATGCTACCCTGTCTTCTGGGGCCTGGCTAACGATCTACAGAGCATATGGCTGGGCTCTTTCCTCTTCTATTGGCGTTTGATCTCAGTGATGGGCCGGCGGAGTTGGACACCATGTGTAGCCTTGTAGAACCTGGAATTTGCCTATGCTCAGTCTTGGATGGATCCGGAATAGTTTCATGGAACAGTGATAATTGCCCACACCAATCCTGTGTCATTTTGAGGGGT	---	---	---	---	Chr15_96008288	---	9530003A21	n285761	AK035223	---
Sox1	MNC-01357-1	-0.902615	-2.32109	-1.61185	GGAATCCGTTGCTGATGACTTTAAAAGGTGATTTATTATATAGAGCTCTTGACTACCTGGAGTATCAGACATAAAACAGAATATTTTCTGTGTAATTACACTGAATAATTATTAATGACAGGTTTATGCAGCAACACTTAGACCAGCCTTCTGGGCAATATGGCAGCAGAGTGGTGGAGGTTGTCTACATTCTAAAGGAACCTGATGATACACTCGTAGAATCTGAAGATTAAATTAGTTCTCCCTTCTTCCTTTATTATTTTTTTTCTAGAACAAATTTCTTTCCCTCACAAATTAAAGACCTCTCCTGCTTCTCTGGAAAATTGCCCCCATTTTCTTCTCTTGGATATTTCACAACAGCTGCACAATGA	---	---	---	---	Chr16_67475975	---	E130001F17	n268464	AK087370	---
Sox1	MNC-00036-1	-2.09187	-1.13887	-1.61537	CCCAAGACCCATTTCTTTGATACCTTCTATTGAATGTAGGAAGAGTGCTCTGCAGCCTGTTCAGGATATTGTAATATGCTGTTACTCAGTGAAGGCTCATGTTTAAATAATCCTCATGTATTAGAACTGTTTTGTAAGGATTGATAAAGATTGACCTTGGTGGAGGGGTGGCACACTAGAAGTGCGTTTGGAGATTCCAAAAGCCCATGCCAAGTCTAGTATGTGTGTCTTTGTCTCTCTGTGTGTGTTACTGTCTCTCTCTGTCTCTCTCTGTCTCTCTCTCTCTCTCTGGGTTTGGATCAAGATATAGCATGCTCCAGTGCCTTGTCACCATGCTCCAGGTCATGATCATGGATCAAGCCTCTAAATCTCTAAGCAAGCCACCAATTAAATGCTTCC…	---	---	---	---	Chr5_132472571	---	2610011E03	n295163	AK011375	---
Sox1	MNC-01243-1	-1.49263	-1.82886	-1.66074	GCTCTATTCCCCACTCCTGATCCTATTTAACAGCAATTATTAGTCCTTTGACAGTTCTGCCTGCTATTGGCAGTATCATTTAATTTGCTTAATTTCCTGACATTTGCTATGTTAATTTTTTTACTTGGGGTTTTCTAATGCATGACTTGTGCTTAAAATAGAAAAGCCCTCCACTAAGACTCAGTTATATCACCTAAGTACTACAGTTGTCCCAGATGTAATAGGAAGAGATAAAGAAGGGATCACAGATAATAAATTTTCCCTGCTTTCTCCACAAATTTATTACTGCAAGCTTTAAGTCTCAACTTTTATTGATAAATATAAATAGGAGTTATGTAAGGGCAGTCTGTGCC	---	---	---	---	ChrX_126875270	---	D430045F20	n270575	AK052537	---
Sox1	MNC-00873-1	-1.69396	-1.66347	-1.67872	GTCAGGAACCTCATGGGAAAATAGTTAATTAGTTCTGCAGAACAGTGAAAGTGAGTCAACATGCAGATACATGTGCTCTGGTACTATTACTTTAAAATTAGTTTATAATAAGCCCAAGAGTGGTAGGAATATATGACAATTCTTTTAAACAAATGCCATGTTTATTAAGGAGAGGGCCGCATGTTTGCAGCCAAGTGTAATGGTGCAGGTACAGGCAGTGAAGGATGGAGGGTCAATAGTTCAGACAGCCCTGGCT	---	---	---	---	Chr17_12944432	---	6720429I20	n288736	AK032756	---
Sox1	MNC-00554-1	-2.45373	-1.04677	-1.75025	CCTGGCTACCGTCACATTTTGTCACATGCCTTTTGCCTGTACTTACTGACTGGAGAGCTGTTTATTCATGCTTTGCCCATGTCAAAACTGGATAACTGATTCTTCTCTTTCACCTACAAGTTAGACCAGGATGGGCATTTTCATGAGCCTATTGCCTAGGGAGGTTTGTAAATGATAGACACAGGCAAGGCGGGGCCAGAGGAGGCTGAGGTGAAAATCCAAGGAAAAATCCAAGAGTCAGTCAGATGGCAAAGAACTGAAGAAATACTGGACCATTGGAGGGTTCCCAGTGGGAAAGTGCGAACTT	---	---	242117979	NR_015527.1	Chr6_125215806	---	A130027B01+4930417O13+4930417L19	n414086+n292972+n284089	AK029635+AK037571	---
Sox1	MNC-01220-1	-1.42516	-2.10206	-1.76361	AGGGAGCTCTGTGGAGTGAATCTGAATGTTGTTTCTGTTTACAGCAAGTCGTAATGGTTTTCTGAAGAAGCTGATGGTATATTTTAAAATAAGGATTGTGACTAATTGCTTATACCTCTTCATCTAGAGATAGTGTCTTGTGACATCTCCTTCATTCAGTCTTCGTCAGGACTCATGATAGGTTCTCCAGGCCCAGACAGTCTGCCTTTATCACATGTACATAGTCGCAACACTAAATAGACTCTGCAGGTTGTACTTGTACGATGGCTTGTGTGTGTGT	---	---	---	---	Chr13_18900355	---	D130052E20	n272125	AK051489	---
Sox1	MNC-01300-1	-1.7338	-1.83507	-1.78443	CCTGAGCCAGAAGACAAAGGAAGAGCCTATGTAGAAGGCCATTGCTAATTTCCCTCCCAATATAATCAAATCAGTACATCTCTCCAGTCAGAACTCATAACCCTTAATAAGTCATTCTACTCGATTAAGAGAAATTGATTTTCTTCCACCGTGGATCACAGTGATTATGATAAATATGGTATCTGCCATTCACTGTGCTTC	---	---	---	---	Chr16_74324757	---	C130081A04	n274826	AK081837	---
Sox1	MNC-00373-1	-1.66051	-1.91192	-1.78621	CTCCTGTTCCCAGGTGTTGTCGGCCATTGATGGAGATGATGCATAGATCTCCAGAAAGGAATGGAGGACACAGTCCACCATGGTCATTCCCCAAGGGATGGGAGAGACAGATCTCTGAGTGAGATGTATTCTCCTGTGCCCTAGAGGGAGAGTGCTCAGAATTTTAAGTAAAAACCATTCTTACTCTTCAGTCTGGTGAAGCGAAGACGATAATTTGTATTGATGTATTTCAGACTGTGTACAAAGCATGCTCTGGTGCTATGGCTTTTGGTTTCTTTTTTAATTTTGAAAACCTTGGCTGTAAGAGAATTAATTACTGGAAGAGAACACAACAGGACATAACTTTGGAGGGATTCTGACAAGG	---	---	---	---	Chr1_91035837	---	5730492I20	n290562	AK017720	---
Sox1	MNC-00067-1	-2.88827	-0.714727	-1.8015	CATGGGCACTGGTTCTAGGTCAGATCAGTGACAAGTTCAAGGCTCTAGCACTTAGTCACTATTGAAACCACGGGTCAAATACAGTTCACAGGGAAGGAAGACTGTCTTCTGTTGGAGGAGGGAGACATGTCTACACTAGTGATCATACTAGTGAATGTTGTTCTAGATAGCAGACCCAGGGAGGGGATGCAGAGGACACAGGTCTGGAGAAATAGCTCAGCAGAAGAACCCTGACTACTCTTCCAGAGGCCCC	---	---	---	---	Chr11_51453343	---	4833419E13	n293434	AK014724	---
Sox1	MNC-01042-1	-1.93406	-1.67662	-1.80534	CGAGTAGTCTCCAGCCTTGGCCATCAGTGAGCACACCAAGACCTACTGTCCTGGACCAGAGGAGACAGGGCTGTCCAGCCAGCCAAGTAATGATGTATTTCTCATCCAATCAAGAGGAATTCTTCAACCTCAGTATAAGTTACACATAAGGAGATTATAGACGGTCCTTAGTAAAAGATGTTTCTGGTTTTAATTGAAGTTTACTGCTTTCTGATCCTTGTCTTAGTGTGATCTAAGGTTCTTTTTATTATATGTAATCTATATTATTGACCAAGTTTACCCCGTTCTCA	---	---	---	---	Chr9_63077263	---	9930026M19	n284556	AK036930	---
Sox1	MNC-01312-1	-2.20283	-1.43412	-1.81848	GGGGAACCTTCCAGAGGATATGACTATTAAGCTGAGACTCTGGTTGTGGAGAAGAGATAGTCTTGGAAGTCTCTTGTGGCAGAGCTCTCCAAGGGTGACCAGGGCTGTCAGAACTGTATATCAAGATGAGGCTTGTCACATGCAAAGAACTAGACAACAGCCAATGTTGCCGGACCCCGGAGAACAAGGGAGGAGACAGAGGATAACGAGATGTTAAAGTAGCCAGGAGTAAGCATGTATATTAATCTCTTTCTTGGTGCTGTGACCA	---	---	---	---	Chr10_83456826	---	C230099D08+C230014D20	n274527+n273877	AK082148+AK082738	---
Sox1	MNC-00361-1	-2.93463	-1.01598	-1.97531	CCAAACCTTGGGTCAGAAAACCTTCTCTGAGTGCAAACATTGTACCTTAAAGTTCACTAGTTTCATTGCAGATCGTTTGGTCTCTCTCTCTCTCTTTTTTTAAAGGAACATATTAAGAGCTTTAATTTCAGGGAAGTTTCCTTCTATTTTATCTTTGAATATGTTTTTCTGTTCTATTTGTTCTTTTCTTTCTTCAGGAACATCAGTCATGGGTATGTGGAATCTCCTTTGTCAGTCAACATGTCTGTCATCTTTTCTCTAATCATTCTGACCCCAGTGCTTTCCTGTTTGCTTCTCTGAAGCCGTCTCCATGTCACTGTTTGCAGGATTGCCCTATGTTGTGCT	---	---	---	---	Chr4_19560431	---	8430436C05	n287340	AK018459	---
Sox1	MNC-00353-1	-2.7381	-1.22003	-1.97906	CCCTGCTTAGCCAGTATTGCTCATGAATGGGTTGTATCAAGTTTGATTTTACGAGTAGTATATTTGTTATTAAAGCACATTAATACTAACAACAATATTTTTGTCTGAAAGTACTAATTCCCTAAGCCCTTAAAGTCTTATTTATGCCAGCAAAATATTTCAAATAATAGTAGCCTGGGTCTTCAGCCATTTGCCACACATACTCAGAGATACACACTCACACATAAACACAGATGGGCATGCTTTGATA	---	---	354458917	NM_001163314.2	Chr1_54535375	---	5033403E17	n291120	AK017146	---
Sox1	MNC-01335-1	-0.646809	-3.32385	-1.98533	CTTGTGTGTGGTGTGCTTCCCCTAATAGAGCATCTGTCTAGGAACTATGACTTGTATTTCATTTTTTATTTCATCTCAACTTGAGCTTAACTAGAGCTTTCAATTCCTAAATCGGAATTACATTCTCTGAGCTTATATTTTTTCTCCTTTTAAAGTTACATTAATGAACTGTTTGAGCCTCTTTCTTGTGATTCATTTATCTGCTATAACTTCTTTTTAAGGCTTCAGCACTAAAGGTCTTTTGACAAACCAATATTTATAACAGTTTGACGGCTGGG	---	---	---	---	Chr16_29642278	---	D630050H08	n270087	AK085648	---
Sox1	MNC-00459-1	-2.5011	-1.47229	-1.98669	TGCTCTGGACTTCTGATTGCTAGGATTGCATTATCTTACCTTATAAGCATGCACTACACTTGGCATAATCTATTACCTTCTATCATTTCATGTTATTGACTATTAAAAGAGATGGCTCTGAAAATATAAGATATTTAGAGAAATATGCAATTTGCTGTTAAGGTAGCTTGCTTTTAGATCAATTGGAGCAATTAAACTTAGGACTGAAAAAGATACCAGGAGGCATATATTAAGTACACTCGAATCCATAGTGAACAGCCAGAGTGACTCACTGATGCTGATCACCTACAACTCAGTTTACAATGAACAAGGAGCAGGG	---	---	---	---	Chr13_110440145	---	4833406M21	n293482	AK014658	---
Sox1	MNC-00653-1	-0.210696	-3.82855	-2.01963	TCAAAAGCTTAAGGCCCAAATACAAACTTCTCTGGAATAAATGTTGTGTCTTATTCTCTGGCTTTTATGGAACACATATAACTAAGCACTATTTGTTTCTTACCCAATTCTTGTGATTTCTATGCACGTTTATTTAAAAATACTGAATTTTATACACACATGCAAACACAGATTACCTGTAAGCATACTAAGTAGTAAGTTGACATGGCTGAGGGCCCAGCACTTAGATGAAGTACAAAGTAGCCTCCCCTCTGACTTGA	---	---	---	---	Chr16_91679399	---	1110025J21	n297391	AK003921	---
Sox1	MNC-00584-1	-2.32164	-1.73053	-2.02608	TGTCATGGAATTTGCCTTCACTAGATGAAGAAGCACTAATGAGATTCTTTTAGTGCAGCAACTGATCTCACTGCTTTTGAAATCCTAATTAGTCCCTGTAGTAGATGTGTTAAGCATCTCACTTGGGATTACACCGAGCACTGTGGGCCACTTAGTCTTCAGAAAGTCGTTTATCAGCTGACTAAATTGGAAGTAGATTCCTAGAAACAAACTTGCCCTACACCTAGGACAGATAAATCTCAAGAACTAACCTCAAGTGATATGTACGGACATGGTGGTACAAACCTGTAATCGCTGCC	---	---	---	---	Chr3_19212517	---	3110037C07	n294182	AK014131	---
Sox1	MNC-01339-1	-2.20556	-1.88615	-2.04585	TTCCTGCAAAGCAAGATGTGATGGCCCCTAAGAAAGACTTAAAATATGAAAGAGCAAGGGAGTTTCCATCCCTTTCAATCCTAACCACCTGATTCTGCTCCTTCTCTTTATTAATAAAGATTGTGTGTATGTATGTGTGTGTGTGTGTGTGTGTGTGTTATGTACTACATACACGTGCATATACATGGGCACATGCACACACGCACACACAAACCAGGACAG	---	---	---	---	Chr13_8518151	---	D930018K24	n269431	AK086289	---
Sox1	MNC-00502-1	-1.57188	-2.55463	-2.06325	GCAGACTAGGAAGCCGACACTGTGCATTACCCATGGAACACAGGAGCACATTACCTAGACGTGAGCTTCCCATAGCTTAACCATTTCTCAATACTCAAGGCAGTCAGTAAACAACAGAATGTATTTGGCATTAAAAAAAACAACAAAAGCTTAAGTCATACTTTTTTGGGGGAAGGATTTAGATTTATTTGAGTTTATGTGTCTTGAGTCATAGTCTTGCCTACATTGTTTTGTCTGTGCACCACCTGCAAACCTGGTAC	---	ENSMUST00000163639	---	---	Chr16_11223605	---	4732480M16+2610020C07	n295142+n293665	AK011479+AK029005	---
Sox1	MNC-00506-1	-0.679006	-3.45905	-2.06903	GTTTGTGATTGGAGCCGAGTCCCTTTGCTGTGCTGCCTTAGGTAAATGTTTTTGTTCATTTCTGGTGAGGGGGGTTGGGAGCACTGAAGCCTTTAGTCTCTTCCAGATTCAACTTAAAATCTGACAAGAAATAAATCAGACAAGCAACATTCTTGAAGAAATTTTAACTGGCAAGTGGAAATGTTTTGAACAGTTCCGTGGTCTTTAGTGCATTATCTTTGTGTAGGTGTTCTCTCTCCCCTCCCTT	ENSMUST00000172812	---	170932460	NR_002847.2	Chr19_5797242	---	C530009H14	n273585+n177784	AK141413+AY722410	---
Sox1	MNC-01278-1	-1.95625	-2.22452	-2.09039	GTCCAGGTTGAAGTCCCAAAGTGTCAGTTTTACCTAAGATTGTTTCTCAACGACCCCCCCCTCCCCCCGCCGCCGCCGAAGGGTCCCTGATTTCCATGTATCAGGAAGGTGACTGCTTCTATCTATCCATGTATATGACATTATGTACATCAAGTACTGAATCTGATTTCTGTGCCAGCCATCTGACCTGATTCTTTGAGACCCATAAAGGTACTGGTTATAGGTAATAGTTGCATCCCGGGAG	ENSMUST00000106746	---	---	---	Chr11_107554239+Chr13_24473113	---	9430093I07	n285824	AK079163	---
Sox1	MNC-01010-1	-2.84762	-1.36442	-2.10602	AGCCTAGCCACTGTGATGCTGCCGTTTAGCAACAAAGTAAAACCTTTCCCTCTCACACGGTAAATTATTAAAGCTCTTTCCTCTACTGTTGACTCTTTCTTATATTGTGAATTATTTGGTTAGCATGTGAGTTGCACTAAAAGTAATTCTATTCCATATTGTTAGAGATTTTCTTTGCATTAAAATAACTTCACATTTGACATTTGACCTGCATATTTTACTTTTTAACTTGATACAACAGTCTGCTTCTTGGCTTTGTTGTATGCTAATATTTCTACTTATTTTACATCAGAAGCTGCTGTGGTTTTTCTGTAGTTCTATAATTGTCTCTGCTGGCCATGAATTGTA	---	---	---	---	Chr6_52550001	---	9330171K02	n286486	AK034279	---
Sox1	MNC-01253-1	-1.98702	-2.47256	-2.22979	AGCCCAAAGTCACAGCTCATTTTAAAAGTGACCAGAACTCGTAAATCATTGTACAAGGATAATGGATTTGTTTCAGGGACCAGCCAAGCACATTCCTTGAGCCTTCTGCTAAACAGAGCTTGTGGAAGTGGCATCTTCCGGTAGTGCTGCGCACAGCAGGGCCGTGGGTGTAGACATGGTGGCATCACCCACAGCTCCCTGCCTTTAGTTGACTGTTTCCTTCATGCTCATTCATGCTCTTGTGTCTCCTTGCGCTGTTCTTTT	---	---	---	---	Chr11_33210387	---	E130013L03	n268345	AK053392	---
Sox1	MNC-01044-1	-2.71013	-1.8104	-2.26026	GGAGGGACACCTGCATTACACTAAACTGAATAATAACAGACTATCCAGACTGTATAGACTGCCAATCAGTACAGTAAAGTGGGAGGGATATACCCACTCTTTTGTTTCTTATTAATTAGAGAAATGTATAAGGAATATGAATTTTGGCAACAGAGACATGGCTTTACATGCTGATAACTCATGGAAATATTTGAAATAAAACTCATTCCATTCTTGAAAAAAATATGCCCAGGCATTT	ENSMUST00000084770	---	84794634	NM_010243.3	Chr4_25537560	---	9930038N01+9130208C09	n287105+n284505	AK162330+AK037018	---
Sox1	MNC-00654-1	-1.33159	-3.22898	-2.28028	CCGTGCCATTGAGATCTTTTATATTCATGCTGCTTCTAGTCCCTTCTCCACATCACCTAAGGGTGGGTACCTCCATTGCGATGTTGTGGCATCTTAACTTTTACACACAGACCTCATGGGTGTCCACTGAGGAAGTAGTATGAGCCTAAAGACACTGGCAGCGTGCAGCCTGGCCTGGGAGTGGCGGCCTTCGCATCTCTCTCTCTCTCAGCACTCAGCCA	ENSMUST00000175696	---	---	---	Chr15_72926684	---	1110029L17	n297377	AK003962	---
Sox1	MNC-00130-1	-4.23258	-0.347787	-2.29019	GCTGGCTGGATTGGAAATAAAATCACTACAGTAAGGATTCCAGAACTGTACCTAGAGGAGAGAGTCTTTTCAGGGCAGAATGCCCACAAAGAGTTAAGTAGCCATCAATGAGCACTGGACAATTGTCCTTCATGCCCGACTGACTCAACTTCTAGGAAATGCATTGCTTGGGGGTATCCTGGAACTACAAGTAAGGCTGGAGGGATGTGA	---	---	---	---	Chr2_105002264	---	4930415N12+4930415A22	n292999	AK029619	---
Sox1	MNC-00972-1	-0.68994	-4.16739	-2.42867	GCAATTGTCCATCATTGCACTTTTGTTTGACAAATAACTGAATTTAAAATGCAAAGTGTTGACTGGGAAATTTGAGTCCCATCTATCAGCAATACCTCTTAAATAGGGTCAACCATACAATCCAGATTCCCTTCCTTTAGGTCACTGTTTTCATTGAATTCTTTCTAGAAGCCTGGAGCTCTTCTTAATTGAGAGGTGGGAGGGGGTTGAAGTACTGTGACCTTGTAGCCACTGAAGCTGAAACTCAAGGTTCATTGTAGGTTTACAAACGTCCAGGTGACAGGCTGTGTGACAGCAGTCAAGTGTCATTTCTCTTGCTTTCAAATCAACAAATGTGAGTAATTTGCTGACCTGTATATAAAACTAACTTCCTAAGGGTCTTGTATATAGTAGGTCTCT…	---	---	---	---	Chr4_85708977	---	5930415H08	n290091	AK031150	---
Sox1	MNC-01265-1	-3.13952	-1.79448	-2.467	GCAGACCTATTTGCCCAGAAAATAAGAGTCAGAATTTTAGTCATGTTAAGCACAGATTTCGAACCCTTTGGTAAAGTTAGATAAGGGGAGACTTTTGTTTAGTAGCAGAAGGAAAAATAATTATTTATACAGTGAGTATCCACCCTGCAAAGCCACTTCCCAGTATGGAAGCAGCTCCTCTTTAGTCCCTTCTGCCCTACACAGATGCTACCATGTTTGCAAGCCAGTCTCCAAGAAGGAGCCGAGGAGTTGATGGTCCTTTAGAGGAGAGGCCTCAGTTACTGGGTTGCATCTGCTTG	ENSMUST00000160583	---	158749566	NM_177185.4	Chr6_38461461	---	6330404G11+1110055P22	n297285+n289570	AK075664+AK134529	---
Sox1	MNC-00302-1	-1.61387	-3.86067	-2.73727	AAGGCCAGCCTCCTGTTTATACCTCTGCCCATTCATTTCTGGCCATGGGAAATATACCAGCTATTGGGTGAGCCATTGAAGCCAGGAGGATCAGAAGGGCCAGGGTCCAGCCCATGGACACCATGTGAATTTCTCTGTAGGAAGCTCATTTGGAGGGCTGGCTTCAGTCGCAGTAGCCAAAGAAAAATCTGTCTGACTGGACCTTTGAATTCCTAAGAGTTGGTCAAAGTTCCGCTGAAGCTTATGCGTAGATATCTGTAGCTGCTTGGCATCCGGAAATGAGCTTCAACCAAAGCTAATACAGTCCCGAGTTTCCACC	ENSMUST00000004428	---	---	---	ChrX_6731508	---	5430408K11	n290814	AK017285	---
Sox1	MNC-01202-1	-3.96863	-1.51185	-2.74024	TTCATCGGATGGCTTCAAGTCCATACAAGTATTTTGTAAATACTTAGTGAAAGCAGTAAGAAATAGGAACGTGAGATCAAATCTTTCATTCTTCAGATGTATGAAACATTCCTGTCATGTAGAAGTGCAGCCCAGCACATAATGACTTTATGGGTATTGTTGAGATACTTAACCCATGCAAGACTATAACCCCAGCAATGTGCAT	---	---	---	---	Chr12_42040677	---	C730009E12	n273208	AK050060	---
Sox1	MNC-00555-1	-1.73559	-3.79967	-2.76763	CCCACTTAGCCTCTTCCACACCCTGCCCTCCTGCCTCCAACACCAGTGGGCCCAGCTGCTCTTCCCCAACTCCCAGAAACTCAAAGCACTTCTCAGATTTTTAAAAAATAACGCAAAGGCACTTTCTCTCTCTCTCTCTCTCTCTCTCTGGTATCAATGATGTGCCTAACCATTGCCAAACTCCTTAGACTCCTCCAACCCTTTGCCTTACGGTGGCTTTTGACATCA	ENSMUST00000073879	---	---	---	Chr2_30885496	---	A630050J02+2210010H06	n295754+n280380	AK008697+AK041983	---
Sox1	MNC-01232-1	-1.58721	-4.06425	-2.82573	AGCCTGGTTTGATGGATGTCGTATGAAAGATTACAATTTGATGTACCCTTGGAAGTATTTACACCAATAATGCTAGATTCTTAATAGCAGAATTCTCTAGTTCTATACAGTTACTAATAAACATGTAAGATAGGTACATGTCCCTTTGACTAAATTTTTCTCTTTGCACCAGATCATTTACTATTCATAATCATTAATGCATCTCCTAATTATACAGCATATGTCTGTTAACCCTTTAGTTGCCGACG	---	---	---	---	Chr18_69737571	---	D230014J21	---	---	---
Sox1	MNC-01034-1	-1.97415	-5.1788	-3.57647	GAAATTCAAAGCCACGGAAACCATACTACTTTCTGCTTTCCCAATGCCTCATTATCCCAGAGGACAGGGATTAATATTCCAGACCCCTATTTTCAAGACTTAACTAACATTGCATCATGATAATACAAAAATCAACCAAACAAACAAAAGACAGTGCCAGTTAAGTTCTTAACATGTGTGAAATCCTCTCTCCTTGTCAGGGA	---	---	---	---	Chr11_36293524	---	9630028N14	n285070	AK036036	---
Sox1	MNC-01164-1	-2.6441	-2.45607	-2.55008	CTCAGGGCTCTGCTAAATGGAAAGAAAATGTAAAGAGTTTACAACATTGATGTAATGGTGGTCTCAGTTCTCACTTTTTCCCACTGACTCTTCAATATAGAGGGACTCGTTATAATGTATGTGAGTTCAGCTTGGGTCCCTCTGCTAATAAACTTTCTATCAGCAGAAAGCAGCAGGCCACACGGAAACACAAGGATTCGCATAGCTTGGTTGGGAAGGGACTAATTTACCTATTGTGCTGGGTAGGAACAACTCAGTTACTACCATGCACAGGTAATAACAGCACCATTACAGAGGGTGG	---	---	---	---	Chr7_140310487	---	D430007I04+B930086L07	n276125+n270792	AK047547+AK052411	---
Sox1	MNC-00519-1	-2.14927	-2.98864	-2.56895	GCCAACCAGAGCTGCATATTGAGACCTTGTTTCAGTATAGAACCAAACAGTCTTTAGGCAATATGAAAATACTAAGAAAAAAGTAAAAATTTCTTTTCAAATATATTATGTGTGTGTGTGTGTGTGTGTGTGTATTACATAAATAGGACTCTTGATTTATTTTTGAGACAGGATCTTGTATTGTCCTTGCTGGGTTGTATTCACTGTGTAGACCAGGTTGAACTTGAACTTGTGGTGACCCTCCTG	---	---	---	---	Chr8_109833814	---	3830408D07	n294032	AK014424	---
Sox1	MNC-01282-1	-2.88112	-2.35675	-2.61894	GGCAGTTGGGCAATTGTTATAAATGGGATGAAAGAAATTCATCCAGACTCCCACTGAAAGACAAGAAATGAGACTATGACCTTGTATGGCACCTGTGTACTTCCCTGGCCCTTGATAATGCTTTGTGAGCAGGGGTGAAGGTGACAGTTGGTACAGTTGGTACAGGCTGGTTTGCCTTCGTTTTCATAGCATCAGCCACTCCACC	---	---	---	---	Chr8_117350325	---	A130059I02	n283774	AK079493	---
Sox1	MNC-01361-1	-2.16719	-3.14026	-2.65373	GGTGTTCAAAGGGGGAAACTGAAAGAGCTTTCCAATATTGGAGAAATTAAAGCCATAGAAGTTCACAATAGATAATAGTAGCAGAAATTTGGACTTTGGGGGCCAACATCATAGGTTACTAGGACATTACCTGCCGGTGGTAAGTAAGCTGTGTCTCTTGCTCAATCTCAGAATCCAGTTCTGGAACATCAGACAGATCTGAATCTGATTCATCACTGTTGGACTCAGCCAG	---	---	---	---	Chr12_100098539	---	E330040N09	n267418	AK087921	---
Sox1	MNC-00981-1	-2.77418	-2.61408	-2.69413	GCATGCCCTCATACCCATACACACGTGAAAACATGTTTTCATGGTAGGTTGTGAAGAACTGTAAATTGCTTTTGACAAACTACGATACAGCATCATTTATAGCATACAGATTCTCACTGAAACAAACAAACAAACAAGTCATAAAAATGGTTAGAAAGAGGAGTATTTTACACACTGATACTTTTCAGTGTCCCTTAGTTTAATTGTCCTCTAGACGTCTCATTTGCTCAAATCAGGATGTGCTAGTGTGACCTTGCTGTGCATGGGCTCAGCCCTGAGAGCATCCATCTTCAGGACGGATGCTTTT	---	---	---	---	Chr17_63195915	---	6430537K16+5330410B08	n291024+n289074	AK030418+AK032398	---
Sox1	MNC-00299-1	-3.10254	-2.32009	-2.71132	CTTATTGGCTGGCACCATTTTCTTATGCTTGCCCCAAAGTAGGGACATCTTTCTTTTGAAGTAGGCTAGTATGTTTACTGATGTCATGACACTGCAAAGTAGAAAACTTCATGTGTGAAAGCAGAACTCAAGCCAGCTTTTCATAGAAAGCACCTTATGTCATAAGATTTCAGTTCACAAGGACAGTGCTGTATACACAAAATACAGGACATTTACTTATCACAAATTTGATCTTTAGATATCTTTAATTATAACTGGAGACATATAGTCTGAATGGTTGCTGTTTTGTAAGAAATTGATTTTCTACAAACCAAAATTTAGTTGGTTTTTGAAGAATCTAGTTTCAGCCTAATCTTTGGTGGAATTCTTTCTCGAGTGCCTCTGTGA	ENSMUST00000072835	---	237874228	NM_001160399.1	Chr18_46441884	---	8430438M01	n287325	AK018477	---
Sox1	MNC-01178-1	-2.37504	-3.07879	-2.72692	TCAGGATGGCTGTCCATACATTTCAATTGCTACTATTCTGGTCTTAGGTGGCCTATATTTACACCATTCCATGATAAGCATTGGCTTGTCAATTAATAACATAATAAAGTATGTAAGATGTATAACATTAAAAAAGCAGAGCAGGTTAAAAGATCATAAGCATGTTTTTTTTTCCTAAAAAAAACCAAATCAGATTGAATTTATGCTTGTAAATTTTGATAGAATGTTGGGTTTAGTGAGCTTATGGATTATAGGTGTCTTAAGGGACAGTGAATACGGGCAAATGTCTTAGAAATCATGAAACTGTACCCCTTGTCCTAAGTCAGTGACCCGCTC	---	---	---	---	Chr16_74296575	---	C130039N05	n275309	AK048192	---
Sox1	MNC-01301-1	-2.06022	-3.48168	-2.77095	AAGGCTTCGCATGGCTAGTAGGCAGAAGGTCCTCACCTCCTGAGAAAGTCTAGGAACCATAATCAACTTTAATAATCTTTAATATCTTTATATCTTTATTAATATCTTTAATAATCTTTCTGTTCAGGGGAACTGGTAGATTATACTTTCGAGAACTGTCTCCTGTGTTCCTGTTGGTAGGGCTGGAAAAACCCTCAAGTATGCAATTCACATTGATTTTATTGTAGACATCCGAGAGGCAAAGAGGAGGCAAATGATAGCTTACTCATTTACCAGTGATGCAAATCAAATGTGCTCCTGGCAACAAAATCACTCCGGACACCTTTGCCCTTTTCTCCACTGATTTGCAGGAAAGGTACATGTTTGCACTCCATTCCAGACTTGCAAATGGCGCCCGAG…	---	---	---	---	Chr18_69552665	---	C130084M19	n274782	AK081885	---
Sox1	MNC-00649-1	-3.27297	-2.27384	-2.7734	TGAAGGTGCAGTTTGCTTTGGCATTCCCTCAGCTCCAGATGTATTAACTACTGTGCTTGCAGAGGCCAGGACTAAGATTGTACTATGAAACTTACTGAGTAGTTTTCATAAATTATTATCAAATGAGAGATTTTTAGATTTTTGTATTCTGCTTAGTTTAAAAAAACAAAACAACAAAGAGTAGTTACCATGAGGGGCTGG	---	---	---	---	Chr14_60843121	---	I530001N06+F730225N24	n264260	AK145818	---
Sox1	MNC-00645-1	-2.49495	-3.14665	-2.8208	TTCTGGAGCACGTGAGATTGTCCTTCTAAGACATTTCCAGAAGTATTCAAAGGAAGATTTAATGGGAAATCATTATGCAAAAGAGTCAGTAATATATTTTAGTTTCAAAAAGTACGGAGCGTGACGCCTGTCAATTATACCTTCTGCAAAGGTGAGTGGCGGTTGTCCTTGCTGTTCCAAAATGCAAAGAGAAACAAACAAACAAACAAACAAGCAAACCAGCTACTCCTATTCCGCACTCCAAACACCAAGCAGAAATGCTTCTGGGACAAACTGAGC	---	ENSMUST00000169830	339715211	NR_040385.1	Chr3_41293109	---	I1C0021B08+C430002E04+C330046G10	n273769+n273761+n264321	AK082869+AK021232+AK145605	---
Sox1	MNC-01313-1	-3.44803	-2.51345	-2.98074	GGCCATCCAAGAATAAGCAATCCATGAAAAAAAGCTGGGCATAGTGGTAACCCCAGTTCTCAGTGCGTAGACATAGGCAGATATGTGGAGATCATTTGGGCAAAAATCAGTCTACCAAGATTGCAATACATGTTGAGTGACAAATCTTGTCTCAGAAAGCAAGGTAGAGAACAAACAAAAAAGATATCTGGCCTCTATGGATATAATCATATACATACATGATCTCACACCTTAGGAATGTGTACAGACACTACATCATTACCACCACACACTTTGTTTTAATCAGAAACTTGCTGAAGGAAGTATGCTACTATGAGTGAGTGCTTTGAGGTTTCG	---	---	---	---	Chr1_101740411	---	C530018C22	n273569	AK082946	---
Sox1	MNC-00402-1	-2.78665	-3.53574	-3.16119	GTAAGACGGCAGTGGATGGTGGTAGAGCCGAGATCTGGGGAAGCGTCCGCTGGAACCGAGGCGCGGGCTCCTAAAAGGTGAGGACAGTGACTTCCCTGGGCGTGGCTAGAGCGGCCCTGCGCCTGGAGCGAATCATGTCGCAGCGGCCCCTTGCGGTCGGGGGTAGAACGACGACGCCTCCACGGAGGTCATGGAAACTCGCAAGGGCACTGCTAATCGCTGCCTATAAATCCTGTGAAGCTTGTATGTGAGGATGCGCAGTCCACAGTGCTCAGCGCTCTGCTTCCAGTTAATCATCCGCTACGCTAGAGGCAGCTGCCTAGCGTGCCAGTTTGAAAGAAGGAAAAAAATGTAAACTGACCCGAGGAAGTATTTTTTTTTTTTCCTAATGCTCCAGTG…	---	---	---	---	Chr8_98412213	---	2010205E11+2010002C16	n263721	AK008453	---
Sox1	MNC-01190-1	-2.76979	-3.60155	-3.18567	AGGCCAGAAATCAGAGTCCACTCTGACTTCGTAGTATATTAGCCATTAAAAACAAGAATGCATTTGATGTAGCTTTGTGAACACTTCTTTGTGTCACTCAGAGATACTGGCAATCAAATCTGTAGGTGTCCATCATACTTGAAGGTATGCTGACTAACATTTGTGGAGTCTTTCCTTTGTGCAGGATAATAATGGGTTGTGTGCTGCTAAACCAATATGAAACCCAAACAGCAAGG	---	---	---	---	Chr17_42472100	---	C130095F05	n274667	AK048656	---
Sox1	MNC-00543-1	-2.73268	-3.70011	-3.21639	TGGGCATCAAACCCTCTTACTTGGCCTTGGAAGCACCATGATTCAACTCACCAGTATACCCTGGTGCTCAGGCTGAGCAGAGGAGTAAGCTCTGAAGTCGTTCTCAAGGAATTCTTAAAACATTGTGGGTGACACATACTGTCTGTGTATTAGAGACACAAGTGATCTTTATATATATATATAATAATTAATTCCTTTTTTCCTCTGCATGTCAATGCTGTTGTTCCTTAATAAGTACATTTAGAACTTTTATGAATTTATAATAACATGTCAATGTAAGCTACTTCTTTTGAAAAATTTAAAGATCAACTGTTTTGTTTCTACAAGGCCACTACTGTGTGAGTCAAAATAAATATACCTCTGAAAAGCAATTTTCATGAAAATTAGCAAGTGTTGCGC…	---	---	---	---	Chr5_15475855	---	6720420G18	n288762	AK020112	---
Sox1	MNC-01166-1	-3.36946	-3.38439	-3.37693	TTGTGGAATGTGGGGAATTTGCCTTGCCAAGGCGGCCAGCACATCCTATTCTTGGGCTTGTCTGGCCCAGGTTGGAATGCTTGGATGGACCACCCTCTGGTCTGAAGCCTTTACCCTCCCCTCCCACGTGGAGAGGGGAAGAAAAATGGGAGACCTCCCAGATCTTTTTCTCAAGGGAAGAAAATTAAAAATGTTCAGCGCTGACCTTATAGGCCTTCCTGATGAAAGCAGATGTGGACAGC	---	---	---	---	Chr9_56353534	---	C030010J02	n275936	AK047684	---
Sox1	MNC-00655-1	-3.70663	-3.46851	-3.58757	GGATCCCTCCAAAGCTTACCAGTCCTCAAGTCAGCAGACCAGACAACTTTAGGAGCTCTGTTGGGGGCAGGCTGGGGACTCAGGGAGCCCTAGGATCAGAGCACTCCCTTCGCCATGTCCCAGACCTGAGCCAGCAATCGCCAAAGCTGGCATTAGGTTTCCGTGGGTTCCTGCGGTGGCTAGGATTAAAGACTTAATACAAGTCTTCTCCCCAACACCTTCCCTCCCTCCCGGTCTTACGCAGCAGCGCTGGGGCTTCGGGCCGGCCTCGGCTGCGGGGCCTCTTGTGGGGTGAACAGAGCT	ENSMUST00000154256+ENSMUST00000127097	---	160333270+160333267	NM_001110508.1+NM_001101502.1	Chr8_28091580	---	1110032O19	n297361	AK027951	---
Sox1	MNC-00457-1	-4.11319	-4.07849	-4.09584	TGTCCACACTTTGGTCTTCGTTCTTCTTGAGTTTCATGTATTTAGCAAATTGTATCTTATATCTTGGGTATTCTAAGTTTCTGGGCTAATATCCACTTACAAGTGGAAGCTCCAATTTCTAAATACATAGTCTCTCTCTCTGTCTATCTCTCTCTCACACACACACACATACACACACGCGCGCGCGGGCATGCATGTATATGTGTGTGTGTGTNTGTGTGTATCTTTTTCTCTTAGAGCTGAAAACGTAAATACACCAATTTAATGACACAGCCAATCTCTTCAATAGATAGAAGCAGATAGATAGATAGATAGATAGATAGATAGATAGATAGATAGATAGATAGATAGATAGATAGATACTTTAAAATTCATGATACCAACCCTATTCAAGAAGTC…	---	---	---	---	Chr2_115593799	---	5730575I04	n290501	AK017867	---
Sox1	Apc	-5.1339	-5.2887	-5.2113	ACGAAGACCACAGGCAAATCCTAAGAGAGAACAATTGCCTACAAACTTTATTACAGCACTTGAAATCTCACAGCTTGACAATAGTCAGTAATGCATGTGGAACTTTGTGGAATCTCTCAGCAAGAAATCCTAAAGACCAGGAAGCCTTGTGGGACATGGGGGCAGTGAGCATGCTCAAGAACCTCATTCATTCCAAGCACAAAATGATTGCCATGGGAAGTGCAGCAGCTTTAAGGAATCTCATGGCAAACAGACCTGCAAAGTATAAGGATGCCAATATCATGTCTCCCGGCTCAAGTCTGCCATCCCTTCACGTTAGGAAACAGAAAGCTCTAGAAGCTGAGCTAGATGCTCAGCATTTATCAGAAACCTTCGACAACATTGACAACCTAAGTCCCA…	ENSMUST00000079362, ENSMUST00000115781, ENSMUST00000171187	---	---	NM_007462
Sox1	Apc	-5.05852	-6.44461	-5.75157	ACGAAGACCACAGGCAAATCCTAAGAGAGAACAATTGCCTACAAACTTTATTACAGCACTTGAAATCTCACAGCTTGACAATAGTCAGTAATGCATGTGGAACTTTGTGGAATCTCTCAGCAAGAAATCCTAAAGACCAGGAAGCCTTGTGGGACATGGGGGCAGTGAGCATGCTCAAGAACCTCATTCATTCCAAGCACAAAATGATTGCCATGGGAAGTGCAGCAGCTTTAAGGAATCTCATGGCAAACAGACCTGCAAAGTATAAGGATGCCAATATCATGTCTCCCGGCTCAAGTCTGCCATCCCTTCACGTTAGGAAACAGAAAGCTCTAGAAGCTGAGCTAGATGCTCAGCATTTATCAGAAACCTTCGACAACATTGACAACCTAAGTCCCA…	ENSMUST00000079362, ENSMUST00000115781, ENSMUST00000171187	---	---	NM_007462
Sox1	Apc	-6.99405	-11.4738	-9.23391	ACGAAGACCACAGGCAAATCCTAAGAGAGAACAATTGCCTACAAACTTTATTACAGCACTTGAAATCTCACAGCTTGACAATAGTCAGTAATGCATGTGGAACTTTGTGGAATCTCTCAGCAAGAAATCCTAAAGACCAGGAAGCCTTGTGGGACATGGGGGCAGTGAGCATGCTCAAGAACCTCATTCATTCCAAGCACAAAATGATTGCCATGGGAAGTGCAGCAGCTTTAAGGAATCTCATGGCAAACAGACCTGCAAAGTATAAGGATGCCAATATCATGTCTCCCGGCTCAAGTCTGCCATCCCTTCACGTTAGGAAACAGAAAGCTCTAGAAGCTGAGCTAGATGCTCAGCATTTATCAGAAACCTTCGACAACATTGACAACCTAAGTCCCA…	ENSMUST00000079362, ENSMUST00000115781, ENSMUST00000171187	---	---	NM_007462

## Sheet: Z-score validation screen
Reporter	EsiRNA	Replicate 1	Replicate 2	Replicate 3	Replicate 4	Replicate 5	Replicate 6	Replicate 7	Average
Sox1	MNC-00492-2	5.37126	4.8727	3.39838	8.09314	7.19197	3.84915	4.82222	5.37126
Sox1	MNC-00426-2	3.8703	1.41341	4.10767	5.21522	4.11602	4.20285	4.16663	3.8703
Sox1	MNC-00789-2	2.37441	1.71051	2.44987	3.29416	2.44906	2.00582	2.33701	2.37441
Sox1	MNC-00402-2	0.0360891	0.493618	-1.36993	0.441213	-0.174411	0.409456	0.416584	0.0360891
Sox1	MNC-01190-2	-0.213711	0.0480725	-0.829364	0.140158				-0.213711
Sox1	MNC-00543-2	-0.601042	-0.682429	-0.78458	-0.336116				-0.601042
Sox1	MNC-01166-2	-1.38025	-1.05425	0.0450013	-3.13149				-1.38025
Sox1	MNC-00655-2	-1.29005	-0.935546	-0.807762	-2.65527	-0.345407	-2.74989	-0.246437	-1.29005
Sox1	MNC-00457-2	-0.479851	-0.531278	0.171421	-0.643654	0.735158	0.0972712	-2.70802	-0.479851
