# Supplementary material for: The long noncoding RNA lncR492 inhibits neural differentiation of murine embryonic stem cells
Source: PLoS One. 2018 Jan 24;13(1):e0191682. doi: 10.1371/journal.pone.0191682 (PMC5783419; doi:10.1371/journal.pone.0191682)
Supplement: S2 Table — Identified proteins for each fragment used in the pull-down experiment are shown. (XLSX) [file pone.0191682.s005.xlsx]

## Sheet: proteinGroups_dresden_160714
Gene names	Protein names	Protein IDs	Majority protein IDs	Peptide counts (all)	Number of proteins	Peptides	Mol. weight [kDa]	Sequence length	Sequence lengths	Ratio H/L 1_450_for	Ratio H/L normalized 1_450_for	Ratio H/L 1_450_rev	Ratio H/L normalized 1_450_rev	Ratio H/L 220_670_for	Ratio H/L normalized 220_670_for	Ratio H/L 220_670_rev	Ratio H/L normalized 220_670_rev	Ratio H/L 451_900_for	Ratio H/L normalized 451_900_for	Ratio H/L 451_900_rev	Ratio H/L normalized 451_900_rev	Ratio H/L 671_1130_for	Ratio H/L normalized 671_1130_for	Ratio H/L 671_1130_rev	Ratio H/L normalized 671_1130_rev	Ratio H/L 901_1350_for	Ratio H/L normalized 901_1350_for	Ratio H/L 901_1350_rev	Ratio H/L normalized 901_1350_rev	Only identified by site	Reverse	Contaminant
Psme3	Proteasome activator complex subunit 3	A2A4J3;P61290;A2A4J1	A2A4J3;P61290;A2A4J1	2;2;1	3	2	17.759	154	154;254;203	NaN	NaN	NaN	NaN	NaN	NaN	NaN	NaN	NaN	NaN	NaN	NaN	NaN	NaN	NaN	NaN	NaN	NaN	NaN	NaN
Gpatch8	G patch domain-containing protein 8	A2A6A1	A2A6A1	1	1	1	164.99	1505	1505	NaN	NaN	NaN	NaN	NaN	NaN	NaN	NaN	NaN	NaN	NaN	NaN	NaN	NaN	NaN	NaN	NaN	NaN	NaN	NaN
Lasp1	LIM and SH3 domain protein 1	A2A6G6;A2A6G7;A2A6G8;A2A6G9;A2A6H0;Q61792;A2A6H1;A2A6G5;E9Q0N6;A2A6G4	A2A6G6;A2A6G7;A2A6G8;A2A6G9;A2A6H0;Q61792;A2A6H1;A2A6G5;E9Q0N6	3;3;3;3;3;3;2;2;2;1	10	3	10.577	89	89;100;103;129;186;263;56;69;70;47	NaN	NaN	NaN	NaN	NaN	NaN	NaN	NaN	NaN	NaN	NaN	NaN	NaN	NaN	NaN	NaN	NaN	NaN	NaN	NaN
Prdm2		F8VQB7;A2A7B5	F8VQB7;A2A7B5	1;1	2	1	181.74	1661	1661;1709	NaN	NaN	NaN	NaN	NaN	NaN	NaN	NaN	NaN	NaN	NaN	NaN	NaN	NaN	NaN	NaN	NaN	NaN	NaN	NaN	+
Kiaa1522	Uncharacterized protein KIAA1522	A2A7S8-2;A2A7S8;A2A7S8-4	A2A7S8-2;A2A7S8;A2A7S8-4	4;3;3	3	4	110.65	1070	1070;1013;1025	NaN	NaN	NaN	NaN	NaN	NaN	NaN	NaN	NaN	NaN	NaN	NaN	NaN	NaN	NaN	NaN	NaN	NaN	NaN	NaN
Park7	Protein DJ-1	A2A815;A2A813;Q99LX0;A2A817;A2A816	A2A815;A2A813;Q99LX0;A2A817;A2A816	2;2;2;1;1	5	2	14.3	136	136;175;189;84;125	NaN	NaN	NaN	NaN	NaN	NaN	0.084268	0.24275	NaN	NaN	NaN	NaN	NaN	NaN	NaN	NaN	NaN	NaN	NaN	NaN
Srsf4	Serine/arginine-rich splicing factor 4	Q8VE97;E9Q4U8;Q542V3;A2A837	Q8VE97;E9Q4U8;Q542V3;A2A837	5;5;5;5	4	5	55.979	489	489;490;491;496	NaN	NaN	NaN	NaN	NaN	NaN	NaN	NaN	NaN	NaN	NaN	NaN	NaN	NaN	NaN	NaN	NaN	NaN	NaN	NaN
Chd4;Chd5;Chd3	Chromodomain-helicase-DNA-binding protein 4	F6SLC9;E9QAS4;Q6PDQ2;E9PYU4;E9QAS5;A2A8L1;E9PYL1;F6WR45;F7C528;E9Q614;B1AR17	F6SLC9;E9QAS4;Q6PDQ2;E9PYU4;E9QAS5;A2A8L1;E9PYL1;F6WR45;F7C528;E9Q614;B1AR17	2;2;2;2;2;2;2;1;1;1;1	11	2	80.289	701	701;1902;1915;1915;1922;1946;1952;444;1886;2021;2055	NaN	NaN	NaN	NaN	NaN	NaN	NaN	NaN	NaN	NaN	NaN	NaN	NaN	NaN	NaN	NaN	NaN	NaN	NaN	NaN
Dmd	Dystrophin	E9PZX6;A2A9Z1;A2A9Z2;P11531	E9PZX6;A2A9Z1;A2A9Z2;P11531	1;1;1;1	4	1	65.505	576	576;604;617;3678	NaN	NaN	NaN	NaN	NaN	NaN	NaN	NaN	NaN	NaN	NaN	NaN	NaN	NaN	NaN	NaN	NaN	NaN	NaN	NaN
Rpn2	Dolichyl-diphosphooligosaccharide--protein glycosyltransferase subunit 2	A2ACG7;Q9DBG6;Q3U505	A2ACG7;Q9DBG6;Q3U505	1;1;1	3	1	67.501	615	615;631;659	NaN	NaN	NaN	NaN	NaN	NaN	NaN	NaN	NaN	NaN	NaN	NaN	NaN	NaN	NaN	NaN	NaN	NaN	NaN	NaN
Dhx35		Q8K1G9;A2ACQ1;A2ACP9	Q8K1G9;A2ACQ1	4;4;1	3	4	75.876	679	679;703;213	NaN	NaN	0.25228	0.52506	NaN	NaN	NaN	NaN	NaN	NaN	NaN	NaN	NaN	NaN	0.27912	0.57911	NaN	NaN	NaN	NaN
Magt1	Magnesium transporter protein 1	Q9CQY5-2;Q9CQY5-3;F6TBV1;Q9CQY5;F6WHL0;A2ADH1	Q9CQY5-2;Q9CQY5-3;F6TBV1;Q9CQY5;F6WHL0;A2ADH1	2;2;2;2;2;2	6	2	34.568	306	306;312;312;335;343;368	NaN	NaN	NaN	NaN	NaN	NaN	NaN	NaN	NaN	NaN	NaN	NaN	NaN	NaN	NaN	NaN	NaN	NaN	NaN	NaN
Wdtc1	WD and tetratricopeptide repeats protein 1	A2AE98;Q80ZK9	A2AE98;Q80ZK9	2;2	2	2	68.997	615	615;677	NaN	NaN	NaN	NaN	NaN	NaN	NaN	NaN	NaN	NaN	NaN	NaN	NaN	NaN	NaN	NaN	NaN	NaN	NaN	NaN
Ahsa2	Activator of 90 kDa heat shock protein ATPase homolog 2	A2AF81;Q8N9S3-2;Q8N9S3-3;F6S1R2;Q8N9S3	A2AF81;Q8N9S3-2;Q8N9S3-3;F6S1R2;Q8N9S3	1;1;1;1;1	5	1	22.402	200	200;283;286;317;331	NaN	NaN	NaN	NaN	NaN	NaN	NaN	NaN	NaN	NaN	NaN	NaN	NaN	NaN	NaN	NaN	NaN	NaN	NaN	NaN
Fpgs	Folylpolyglutamate synthase, mitochondrial	A2AK70;P48760-2;P48760-5;P48760-4;P48760;P48760-3	A2AK70;P48760-2;P48760-5;P48760-4;P48760;P48760-3	1;1;1;1;1;1	6	1	27.613	243	243;545;560;583;587;591	NaN	NaN	NaN	NaN	NaN	NaN	NaN	NaN	NaN	NaN	NaN	NaN	NaN	NaN	NaN	NaN	NaN	NaN	NaN	NaN
Rexo4	RNA exonuclease 4	A2ALB2;Q6PAQ4;A2ALB1	A2ALB2;Q6PAQ4;A2ALB1	10;10;8	3	10	45.465	409	409;432;363	NaN	NaN	0.231	0.59682	NaN	NaN	NaN	NaN	NaN	NaN	NaN	NaN	NaN	NaN	NaN	NaN	NaN	NaN	NaN	NaN
Zkscan16		A2ALW2	A2ALW2	1	1	1	83.826	728	728	NaN	NaN	NaN	NaN	NaN	NaN	NaN	NaN	NaN	NaN	NaN	NaN	NaN	NaN	NaN	NaN	NaN	NaN	NaN	NaN
Ubr4	E3 ubiquitin-protein ligase UBR4	A2AN08-3;A2AN08;A2AN08-5;A2AN08-2;F6SSP6;A2AN08-4	A2AN08-3;A2AN08;A2AN08-5	5;5;5;2;2;1	6	5	570.29	5156	5156;5180;5208;2021;2065;474	NaN	NaN	0.21102	0.41508	NaN	NaN	NaN	NaN	NaN	NaN	NaN	NaN	NaN	NaN	NaN	NaN	NaN	NaN	NaN	NaN
Etl4;Skt	Sickle tail protein	A2AQ25-9;A2AQ25-6;F8WHU1;A2AQ25-5;A2AQ25-8;A2AQ25-4;D3Z781;A2AQ25-3;A2AQ25-2;A2AQ25;E9QAU4	A2AQ25-9;A2AQ25-6;F8WHU1;A2AQ25-5;A2AQ25-8;A2AQ25-4;D3Z781;A2AQ25-3;A2AQ25-2;A2AQ25;E9QAU4	2;2;2;2;2;2;2;2;2;2;2	11	2	94.615	863	863;908;930;934;1040;1341;1347;1352;1629;1946;1997	NaN	NaN	NaN	NaN	NaN	NaN	NaN	NaN	NaN	NaN	NaN	NaN	NaN	NaN	NaN	NaN	NaN	NaN	NaN	NaN
Aqr	Intron-binding protein aquarius	A2AQA7;Q8CFQ3	A2AQA7;Q8CFQ3	4;4	2	4	161.85	1400	1400;1481	NaN	NaN	NaN	NaN	NaN	NaN	NaN	NaN	NaN	NaN	0.45729	0.7514	NaN	NaN	NaN	NaN	NaN	NaN	NaN	NaN
Gpd2	Glycerol-3-phosphate dehydrogenase, mitochondrial	Q64521;A2AQR0	Q64521;A2AQR0	5;5	2	5	80.953	727	727;745	NaN	NaN	NaN	NaN	NaN	NaN	NaN	NaN	NaN	NaN	NaN	NaN	NaN	NaN	NaN	NaN	NaN	NaN	NaN	NaN
Mapkap1	Target of rapamycin complex 2 subunit MAPKAP1	Q8BKH7-2;A2AR12;Q8BKH7	Q8BKH7-2;A2AR12;Q8BKH7	1;1;1	3	1	54.801	486	486;518;522	NaN	NaN	NaN	NaN	NaN	NaN	NaN	NaN	NaN	NaN	NaN	NaN	NaN	NaN	NaN	NaN	NaN	NaN	NaN	NaN
Kif5c;Kif5b;Kif5a	Kinesin heavy chain isoform 5C;Kinesin-1 heavy chain;Kinesin heavy chain isoform 5A	A2ARD4;E9QAK5;P28738;Q61768;Q8CHF1;P33175	A2ARD4;E9QAK5;P28738;Q61768;Q8CHF1;P33175	1;1;1;1;1;1	6	1	27.899	243	243;619;956;963;987;1027	NaN	NaN	NaN	NaN	NaN	NaN	NaN	NaN	NaN	NaN	NaN	NaN	NaN	NaN	NaN	NaN	NaN	NaN	NaN	NaN
Nudt5	ADP-sugar pyrophosphatase	A2ATT5;Q9JKX6	A2ATT5;Q9JKX6	2;2	2	2	17.683	161	161;218	NaN	NaN	NaN	NaN	NaN	NaN	NaN	NaN	NaN	NaN	NaN	NaN	NaN	NaN	NaN	NaN	NaN	NaN	NaN	NaN
Srp14	Signal recognition particle 14 kDa protein;Signal recognition particle 14 kDa protein, N-terminally processed	A2AUM6;P16254	A2AUM6;P16254	2;2	2	2	11.234	97	97;110	NaN	NaN	NaN	NaN	NaN	NaN	NaN	NaN	NaN	NaN	NaN	NaN	NaN	NaN	NaN	NaN	NaN	NaN	NaN	NaN
Mocs3	Adenylyltransferase and sulfurtransferase MOCS3;Molybdopterin-synthase adenylyltransferase;Molybdopterin-synthase sulfurtransferase	A2BDX3	A2BDX3	1	1	1	49.374	460	460	NaN	NaN	1.0223	2.3303	NaN	NaN	NaN	NaN	NaN	NaN	NaN	NaN	NaN	NaN	NaN	NaN	NaN	NaN	NaN	NaN
Las1l	Ribosomal biogenesis protein LAS1L	A2BE28-2;A2BE28	A2BE28-2;A2BE28	4;4	2	4	87.577	759	759;776	NaN	NaN	NaN	NaN	NaN	NaN	NaN	NaN	NaN	NaN	NaN	NaN	NaN	NaN	NaN	NaN	NaN	NaN	NaN	NaN
Set	Protein SET	A2BE93;Q9EQU5;Q9EQU5-2;A2BE92;Q9EQU5-3	A2BE93;Q9EQU5;Q9EQU5-2;A2BE92	11;11;9;7;4	5	11	24.923	215	215;289;277;151;146	NaN	NaN	NaN	NaN	NaN	NaN	NaN	NaN	NaN	NaN	NaN	NaN	NaN	NaN	NaN	NaN	NaN	NaN	NaN	NaN
Ybx1		A2BGG7	A2BGG7	16	1	16	24.74	214	214	NaN	NaN	NaN	NaN	NaN	NaN	NaN	NaN	NaN	NaN	NaN	NaN	NaN	NaN	NaN	NaN	NaN	NaN	NaN	NaN	+
Ppih	Peptidyl-prolyl cis-trans isomerase H	A2BGI8;Q9D868-2;A2BGI9;Q9D868	A2BGI8;Q9D868-2;A2BGI9;Q9D868	3;3;2;2	4	3	17.233	158	158;177;134;188	NaN	NaN	NaN	NaN	NaN	NaN	NaN	NaN	NaN	NaN	NaN	NaN	NaN	NaN	NaN	NaN	NaN	NaN	NaN	NaN
Psip1	PC4 and SFRS1-interacting protein	A2BI12;Q99JF8-2;Q99JF8;F6RB63	A2BI12;Q99JF8-2;Q99JF8;F6RB63	2;2;2;1	4	2	36.968	327	327;331;528;90	NaN	NaN	NaN	NaN	NaN	NaN	NaN	NaN	NaN	NaN	NaN	NaN	NaN	NaN	NaN	NaN	NaN	NaN	NaN	NaN
Snrpb2	U2 small nuclear ribonucleoprotein B	A2CES4;Q9CQI7	A2CES4;Q9CQI7	4;4	2	4	16.009	143	143;225	NaN	NaN	NaN	NaN	NaN	NaN	NaN	NaN	NaN	NaN	NaN	NaN	NaN	NaN	NaN	NaN	NaN	NaN	NaN	NaN
Smad3;Smad9;Smad2;Smad1;Smad5	Mothers against decapentaplegic homolog 3;Mothers against decapentaplegic homolog 9;Mothers against decapentaplegic homolog 2;Mothers against decapentaplegic homolog 5;Mothers against decapentaplegic homolog 1	A2CG44;Q8BUN5;Q9JIW5;E9Q3M0;Q62432-2;Q62432;A2CG45;F7BUP2;E9Q5P9;Q8C3Y6;P97454;P70340	A2CG44;Q8BUN5;Q9JIW5;E9Q3M0;Q62432-2;Q62432;A2CG45;F7BUP2;E9Q5P9;Q8C3Y6;P97454;P70340	2;2;2;2;2;2;1;1;1;1;1;1	12	2	26.549	233	233;425;430;434;437;467;113;143;244;428;465;465	NaN	NaN	NaN	NaN	NaN	NaN	NaN	NaN	NaN	NaN	NaN	NaN	NaN	NaN	NaN	NaN	NaN	NaN	NaN	NaN
Trmt1l	TRMT1-like protein	A2RSY6;A2RSY6-2;A2RSY6-3	A2RSY6;A2RSY6-2	6;4;1	3	6	80.86	728	728;671;285	NaN	NaN	NaN	NaN	NaN	NaN	NaN	NaN	NaN	NaN	NaN	NaN	NaN	NaN	NaN	NaN	NaN	NaN	NaN	NaN
Sptan1	Spectrin alpha chain, non-erythrocytic 1	P16546-2;A3KGU5;P16546;A3KGU7;E9Q447	P16546-2;A3KGU5;P16546;A3KGU7;E9Q447	2;2;2;2;2	5	2	282.34	2452	2452;2457;2472;2477;2478	NaN	NaN	NaN	NaN	NaN	NaN	NaN	NaN	NaN	NaN	NaN	NaN	NaN	NaN	NaN	NaN	NaN	NaN	NaN	NaN
Cadps2;Cadps	Calcium-dependent secretion activator 2;Calcium-dependent secretion activator 1	A4PI80;Q8BYR5-6;E9Q9P3;E9Q2A3;Q8BYR5-5;Q8BYR5-4;Q8BYR5-3;Q8BYR5;E9Q5C0;E9PVF7;Q8BYR5-2;E9Q835;Q80TJ1-4;Q80TJ1;Q80TJ1-2	A4PI80;Q8BYR5-6;E9Q9P3;E9Q2A3;Q8BYR5-5;Q8BYR5-4;Q8BYR5-3;Q8BYR5;E9Q5C0;E9PVF7;Q8BYR5-2;E9Q835;Q80TJ1-4;Q80TJ1;Q80TJ1-2	1;1;1;1;1;1;1;1;1;1;1;1;1;1;1	15	1	34.111	303	303;768;1150;1202;1259;1264;1275;1297;1297;1299;1304;1304;1351;1355;1361	NaN	NaN	NaN	NaN	NaN	NaN	NaN	NaN	NaN	NaN	NaN	NaN	NaN	NaN	NaN	NaN	NaN	NaN	NaN	NaN
Hint1	Histidine triad nucleotide-binding protein 1	B0R1E3;P70349	B0R1E3;P70349	1;1	2	1	13.438	119	119;126	NaN	NaN	NaN	NaN	NaN	NaN	NaN	NaN	NaN	NaN	NaN	NaN	NaN	NaN	NaN	NaN	NaN	NaN	NaN	NaN
Usp36	Ubiquitin carboxyl-terminal hydrolase 36	B1AQJ2;B0QZF8	B1AQJ2;B0QZF8	2;1	2	2	119.91	1098	1098;890	NaN	NaN	NaN	NaN	NaN	NaN	NaN	NaN	NaN	NaN	NaN	NaN	NaN	NaN	NaN	NaN	NaN	NaN	NaN	NaN
Atp5h;Gm10250	ATP synthase subunit d, mitochondrial	B1ASE2;G3X9L6;Q9DCX2	B1ASE2;G3X9L6;Q9DCX2	3;3;3	3	3	15.882	138	138;160;161	NaN	NaN	NaN	NaN	NaN	NaN	NaN	NaN	NaN	NaN	NaN	NaN	NaN	NaN	NaN	NaN	NaN	NaN	NaN	NaN
Mdh1	Malate dehydrogenase, cytoplasmic	B1ATQ3;P14152	B1ATQ3;P14152	1;1	2	1	16.754	156	156;334	NaN	NaN	NaN	NaN	NaN	NaN	NaN	NaN	NaN	NaN	NaN	NaN	NaN	NaN	NaN	NaN	NaN	NaN	NaN	NaN
Hcfc1	Host cell factor 1;HCF N-terminal chain 1;HCF N-terminal chain 2;HCF N-terminal chain 3;HCF N-terminal chain 4;HCF N-terminal chain 5;HCF N-terminal chain 6;HCF C-terminal chain 1;HCF C-terminal chain 2;HCF C-terminal chain 3;HCF C-terminal chain 4;HCF C-terminal chain 5;HCF C-terminal chain 6	Q61191;B1AUX2	Q61191;B1AUX2	2;2	2	2	210.43	2045	2045;2090	NaN	NaN	NaN	NaN	NaN	NaN	NaN	NaN	NaN	NaN	NaN	NaN	NaN	NaN	NaN	NaN	NaN	NaN	NaN	NaN
Naa10;Naa11;Gm16286	N-alpha-acetyltransferase 11;N-alpha-acetyltransferase 10	B1AUY9;B1AUZ1;Q3UX61;Q9CQX6;B1AUY8;Q3V4D5;B1AUY7;Q9QY36	B1AUY9;B1AUZ1;Q3UX61;Q9CQX6;B1AUY8;Q3V4D5;B1AUY7;Q9QY36	1;1;1;1;1;1;1;1	8	1	19.57	170	170;206;218;220;220;225;233;235	NaN	NaN	NaN	NaN	NaN	NaN	NaN	NaN	NaN	NaN	NaN	NaN	NaN	NaN	NaN	NaN	NaN	NaN	NaN	NaN
Alpl	Alkaline phosphatase;Alkaline phosphatase, tissue-nonspecific isozyme	B1AXF5;E9Q7P8;P09242	B1AXF5;E9Q7P8;P09242	1;1;1	3	1	17.152	158	158;216;524	NaN	NaN	NaN	NaN	NaN	NaN	NaN	NaN	NaN	NaN	NaN	NaN	NaN	NaN	NaN	NaN	NaN	NaN	NaN	NaN
Elavl2;Elavl4	ELAV-like protein 2;ELAV-like protein 4	B1AXZ0;Q80UJ0;Q3UR02;Q60899;Q80Y51;B1AXZ6;B1AXZ4;B1AXZ5;A2A9S3;Q61701-2;A2A9S2;A2A9R8;A2A9R6;Q8BVA9;A2A9S0;Q61701;Q60900-2;Q60900;A2A9R4	B1AXZ0;Q80UJ0;Q3UR02;Q60899;Q80Y51;B1AXZ6;B1AXZ4;B1AXZ5;A2A9S3;Q61701-2;A2A9S2;A2A9R8;A2A9R6;Q8BVA9;A2A9S0;Q61701	8;8;8;8;8;8;8;8;6;6;6;6;6;6;6;6;2;2;1	19	8	38.001	346	346;347;359;360;373;376;388;389;356;358;366;366;371;380;383;385;360;367;138	NaN	NaN	NaN	NaN	NaN	NaN	NaN	NaN	NaN	NaN	NaN	NaN	NaN	NaN	NaN	NaN	NaN	NaN	NaN	NaN
Zrsr1;Zrsr2	U2 small nuclear ribonucleoprotein auxiliary factor 35 kDa subunit-related protein 1;U2 small nuclear ribonucleoprotein auxiliary factor 35 kDa subunit-related protein 2	Q64707;E9QKR6;Q62377;B1B0E8	Q64707;E9QKR6;Q62377;B1B0E8	2;2;2;2	4	2	51.364	428	428;461;462;541	NaN	NaN	NaN	NaN	NaN	NaN	NaN	NaN	NaN	NaN	NaN	NaN	NaN	NaN	NaN	NaN	NaN	NaN	NaN	NaN
Mrpl2	39S ribosomal protein L2, mitochondrial	B1B1D8;Q9D773;B1B1D7	B1B1D8;Q9D773;B1B1D7	3;3;2	3	3	33.099	304	304;306;247	NaN	NaN	NaN	NaN	NaN	NaN	NaN	NaN	NaN	NaN	NaN	NaN	NaN	NaN	NaN	NaN	NaN	NaN	NaN	NaN
Bcat1	Branched-chain-amino-acid aminotransferase, cytosolic;Branched-chain-amino-acid aminotransferase	B2KFA8;P24288;E9Q4K3;Q8CBC8;F8WIH8;B2KFA9;B2KFA6;B2KFA7	B2KFA8;P24288;E9Q4K3;Q8CBC8;F8WIH8;B2KFA9;B2KFA6;B2KFA7	4;4;4;4;4;3;2;2	8	4	24.76	224	224;386;393;453;464;136;84;112	NaN	NaN	NaN	NaN	NaN	NaN	NaN	NaN	NaN	NaN	NaN	NaN	NaN	NaN	NaN	NaN	NaN	NaN	NaN	NaN
Sbno1	Protein strawberry notch homolog 1	E9PW13;Q689Z5;Q689Z5-2;B2RRI2;Q7TNB8-3;Q7TNB8-2;Q7TNB8	E9PW13;Q689Z5;Q689Z5-2;B2RRI2	3;3;3;3;1;1;1	7	3	82.717	749	749;1390;1391;1391;655;1348;1349	NaN	NaN	NaN	NaN	NaN	NaN	NaN	NaN	NaN	NaN	NaN	NaN	NaN	NaN	NaN	NaN	NaN	NaN	NaN	NaN
Ybx2	Y-box-binding protein 2	B2RUF0;Q9Z2C8;Q497N3	B2RUF0;Q9Z2C8;Q497N3	6;6;5	3	6	38.08	359	359;360;171	NaN	NaN	NaN	NaN	NaN	NaN	NaN	NaN	NaN	NaN	NaN	NaN	NaN	NaN	NaN	NaN	NaN	NaN	NaN	NaN
Rbm34	RNA-binding protein 34	Q8C5L7;B2RUP0;E9Q5Y4	Q8C5L7;B2RUP0;E9Q5Y4	2;2;1	3	2	41.325	375	375;442;219	NaN	NaN	NaN	NaN	NaN	NaN	NaN	NaN	NaN	NaN	NaN	NaN	NaN	NaN	NaN	NaN	NaN	NaN	NaN	NaN
Myh14	Myosin-14	Q6URW6-2;Q6URW6;B3F3T1	Q6URW6-2;Q6URW6;B3F3T1	7;7;7	3	7	227.76	1992	1992;2000;2033	NaN	NaN	NaN	NaN	NaN	NaN	NaN	NaN	NaN	NaN	NaN	NaN	NaN	NaN	NaN	NaN	NaN	NaN	NaN	NaN
Nol12	Nucleolar protein 12	B7ZBX7;Q8BG17	B7ZBX7;Q8BG17	1;1	2	1	20.278	173	173;217	NaN	NaN	NaN	NaN	NaN	NaN	NaN	NaN	NaN	NaN	NaN	NaN	NaN	NaN	NaN	NaN	NaN	NaN	NaN	NaN
Abi1	Abl interactor 1	Q8CBW3-5;B7ZCU2;B7ZCU5;Q8CBW3-2;B7ZCU4;B7ZCU3;Q8CBW3-4;Q8CBW3-3;B7ZCU0;Q8CBW3	Q8CBW3-5;B7ZCU2;B7ZCU5;Q8CBW3-2;B7ZCU4;B7ZCU3;Q8CBW3-4;Q8CBW3-3;B7ZCU0;Q8CBW3	1;1;1;1;1;1;1;1;1;1	10	1	42.547	388	388;393;422;446;451;452;475;476;480;481	NaN	NaN	NaN	NaN	NaN	NaN	NaN	NaN	NaN	NaN	NaN	NaN	NaN	NaN	NaN	NaN	NaN	NaN	NaN	NaN
Nap1l4	Nucleosome assembly protein 1-like 4	Q78ZA7;B7ZNL2;E9Q6R0	Q78ZA7;B7ZNL2;E9Q6R0	4;4;4	3	4	42.679	375	375;386;421	NaN	NaN	NaN	NaN	NaN	NaN	NaN	NaN	NaN	NaN	NaN	NaN	NaN	NaN	NaN	NaN	NaN	NaN	NaN	NaN
Cnot1	CCR4-NOT transcription complex subunit 1	B7ZWL1;Q6ZQ08-2;Q6ZQ08;Q6ZQ08-4	B7ZWL1;Q6ZQ08-2;Q6ZQ08;Q6ZQ08-4	2;2;2;2	4	2	260.95	2326	2326;2371;2375;2376	NaN	NaN	NaN	NaN	NaN	NaN	NaN	NaN	NaN	NaN	NaN	NaN	NaN	NaN	NaN	NaN	NaN	NaN	NaN	NaN
Krt31	Keratin, type I cuticular Ha1	Q61765;CON__A2A5Y0;Q6IFX3;CON__O76015;CON__O76014;E9PV64	Q61765;CON__A2A5Y0	8;8;2;2;2;1	6	8	47.117	416	416;416;439;456;471;359	NaN	NaN	NaN	NaN	NaN	NaN	NaN	NaN	NaN	NaN	NaN	NaN	NaN	NaN	NaN	NaN	NaN	NaN	NaN	NaN			+
		CON__ENSEMBL:ENSP00000377550	CON__ENSEMBL:ENSP00000377550	11	1	11	45.771	420	420	NaN	NaN	NaN	NaN	NaN	NaN	NaN	NaN	NaN	NaN	NaN	NaN	NaN	NaN	NaN	NaN	NaN	NaN	NaN	NaN			+
		CON__O76013	CON__O76013	6	1	6	52.247	467	467	NaN	NaN	NaN	NaN	NaN	NaN	NaN	NaN	NaN	NaN	NaN	NaN	NaN	NaN	NaN	NaN	NaN	NaN	NaN	NaN			+
		CON__P00761	CON__P00761	5	1	5	24.409	231	231	NaN	NaN	NaN	NaN	NaN	NaN	NaN	NaN	NaN	NaN	NaN	NaN	NaN	NaN	NaN	NaN	NaN	NaN	NaN	NaN			+
		CON__P02533;Q6IFX2;CON__Q6IFX2;CON__Q61782	CON__P02533	44;20;20;5	4	44	51.621	472	472;452;452;93	NaN	NaN	NaN	NaN	NaN	NaN	NaN	NaN	NaN	NaN	NaN	NaN	NaN	NaN	NaN	NaN	NaN	NaN	NaN	NaN			+
		CON__P02538;Q8VED5;CON__Q8VED5;P07744;CON__P07744;CON__H-INV:HIT000016045;CON__H-INV:HIT000292931;CON__REFSEQ:XP_932229	CON__P02538	59;12;12;11;11;2;2;1	8	59	60.044	564	564;531;531;525;525;99;443;345	NaN	NaN	NaN	NaN	NaN	NaN	NaN	NaN	NaN	NaN	NaN	NaN	NaN	NaN	NaN	NaN	NaN	NaN	NaN	NaN			+
		CON__P02662	CON__P02662	2	1	2	22.975	199	199	NaN	NaN	NaN	NaN	NaN	NaN	NaN	NaN	NaN	NaN	NaN	NaN	NaN	NaN	NaN	NaN	NaN	NaN	NaN	NaN			+
		CON__P02768-1	CON__P02768-1	8	1	8	69.366	609	609	NaN	NaN	NaN	NaN	NaN	NaN	NaN	NaN	NaN	NaN	NaN	NaN	NaN	NaN	NaN	NaN	NaN	NaN	NaN	NaN			+
		CON__P02769	CON__P02769	96	1	96	69.293	607	607	NaN	NaN	NaN	NaN	NaN	NaN	NaN	NaN	NaN	NaN	NaN	NaN	NaN	NaN	NaN	NaN	NaN	NaN	NaN	NaN			+
		CON__P04259	CON__P04259	57	1	57	59.998	564	564	NaN	NaN	NaN	NaN	NaN	NaN	NaN	NaN	NaN	NaN	NaN	NaN	NaN	NaN	NaN	NaN	NaN	NaN	NaN	NaN			+
		CON__P08779;Q9Z2K1;CON__Q9Z2K1;Q3ZAW8;CON__Q3ZAW8;Q9WTL4	CON__P08779	47;15;15;15;15;1	6	47	51.267	473	473;469;469;470;474;1300	NaN	NaN	NaN	NaN	NaN	NaN	NaN	NaN	NaN	NaN	NaN	NaN	NaN	NaN	NaN	NaN	NaN	NaN	NaN	NaN			+
		CON__P13645;E9QLP8;P02535-3;P02535-2;A2A513;P02535;CON__P02535-1;CON__Q2M2I5;P05784;CON__P05784;CON__Q99456	CON__P13645	43;12;12;12;12;12;12;3;2;2;2	11	43	59.51	593	593;461;462;561;561;570;570;525;423;423;494	NaN	NaN	NaN	NaN	NaN	NaN	NaN	NaN	NaN	NaN	NaN	NaN	NaN	NaN	NaN	NaN	NaN	NaN	NaN	NaN			+
		CON__P13646-1	CON__P13646-1	10	1	10	49.586	458	458	NaN	NaN	NaN	NaN	NaN	NaN	NaN	NaN	NaN	NaN	NaN	NaN	NaN	NaN	NaN	NaN	NaN	NaN	NaN	NaN			+
		CON__P13647	CON__P13647	47	1	47	62.378	590	590	NaN	NaN	NaN	NaN	NaN	NaN	NaN	NaN	NaN	NaN	NaN	NaN	NaN	NaN	NaN	NaN	NaN	NaN	NaN	NaN			+
		CON__P35527	CON__P35527	39	1	39	62.129	623	623	NaN	NaN	NaN	NaN	NaN	NaN	NaN	NaN	NaN	NaN	NaN	NaN	NaN	NaN	NaN	NaN	NaN	NaN	NaN	NaN			+
		CON__P35908;Q6IFZ9;Q9R0H5;CON__Q9R0H5;CON__Q7Z794	CON__P35908	54;4;4;4;4	5	54	65.865	645	645;495;524;524;578	NaN	NaN	NaN	NaN	NaN	NaN	NaN	NaN	NaN	NaN	NaN	NaN	NaN	NaN	NaN	NaN	NaN	NaN	NaN	NaN			+
		CON__P48668	CON__P48668	58	1	58	60.024	564	564	NaN	NaN	NaN	NaN	NaN	NaN	NaN	NaN	NaN	NaN	NaN	NaN	NaN	NaN	NaN	NaN	NaN	NaN	NaN	NaN			+
		CON__Q6NT21;CON__P78385;CON__O43790;CON__Q14533;Q9CPR6	CON__Q6NT21;CON__P78385;CON__O43790;CON__Q14533	13;13;11;11;1	5	13	54.195	493	493;493;486;505;171	NaN	NaN	NaN	NaN	NaN	NaN	NaN	NaN	NaN	NaN	NaN	NaN	NaN	NaN	NaN	NaN	NaN	NaN	NaN	NaN			+
		CON__P78386	CON__P78386	12	1	12	55.802	507	507	NaN	NaN	NaN	NaN	NaN	NaN	NaN	NaN	NaN	NaN	NaN	NaN	NaN	NaN	NaN	NaN	NaN	NaN	NaN	NaN			+
		CON__Q01546;CON__Q7RTS7;CON__Q3SY84	CON__Q01546	17;5;3	3	17	65.87	638	638;529;523	NaN	NaN	NaN	NaN	NaN	NaN	NaN	NaN	NaN	NaN	NaN	NaN	NaN	NaN	NaN	NaN	NaN	NaN	NaN	NaN	+		+
		CON__Q04695;P19001;CON__P19001	CON__Q04695	28;6;6	3	28	48.105	432	432;403;403	NaN	NaN	NaN	NaN	NaN	NaN	NaN	NaN	NaN	NaN	NaN	NaN	NaN	NaN	NaN	NaN	NaN	NaN	NaN	NaN			+
		CON__Q14525	CON__Q14525	12	1	12	46.213	404	404	NaN	NaN	NaN	NaN	NaN	NaN	NaN	NaN	NaN	NaN	NaN	NaN	NaN	NaN	NaN	NaN	NaN	NaN	NaN	NaN			+
		CON__Q3SZR3	CON__Q3SZR3	2	1	2	23.182	202	202	NaN	NaN	NaN	NaN	NaN	NaN	NaN	NaN	NaN	NaN	NaN	NaN	NaN	NaN	NaN	NaN	NaN	NaN	NaN	NaN			+
		CON__Q5D862	CON__Q5D862	4	1	4	248.07	2391	2391	NaN	NaN	NaN	NaN	NaN	NaN	NaN	NaN	NaN	NaN	NaN	NaN	NaN	NaN	NaN	NaN	NaN	NaN	NaN	NaN			+
		CON__Q5XKE5	CON__Q5XKE5	13	1	13	57.809	535	535	NaN	NaN	NaN	NaN	NaN	NaN	NaN	NaN	NaN	NaN	NaN	NaN	NaN	NaN	NaN	NaN	NaN	NaN	NaN	NaN	+		+
Krt80	Keratin, type II cytoskeletal 80	CON__Q6KB66-1;Q3TBQ1;Q0VBK2;CON__Q0VBK2	CON__Q6KB66-1;Q3TBQ1;Q0VBK2;CON__Q0VBK2	2;1;1;1	4	2	50.525	452	452;221;452;452	NaN	NaN	NaN	NaN	NaN	NaN	NaN	NaN	NaN	NaN	NaN	NaN	NaN	NaN	NaN	NaN	NaN	NaN	NaN	NaN			+
		CON__Q8N1N4-2;CON__Q7RTT2	CON__Q8N1N4-2;CON__Q7RTT2	5;5	2	5	56.964	521	521;521	NaN	NaN	NaN	NaN	NaN	NaN	NaN	NaN	NaN	NaN	NaN	NaN	NaN	NaN	NaN	NaN	NaN	NaN	NaN	NaN			+
		CON__Q7Z3Y7;CON__Q148H6;CON__Q7Z3Z0;CON__Q7Z3Y8;A6BLY7;Q8VCW2;Q9Z320;CON__Q7Z3Y9;A1L317	CON__Q7Z3Y7;CON__Q148H6	6;5;2;2;2;1;1;1;1	9	6	53.025	486	486;464;450;459;462;446;448;468;512	NaN	NaN	NaN	NaN	NaN	NaN	NaN	NaN	NaN	NaN	NaN	NaN	NaN	NaN	NaN	NaN	NaN	NaN	NaN	NaN	+		+
		CON__Q86YZ3	CON__Q86YZ3	18	1	18	282.39	2850	2850	NaN	NaN	NaN	NaN	NaN	NaN	NaN	NaN	NaN	NaN	NaN	NaN	NaN	NaN	NaN	NaN	NaN	NaN	NaN	NaN			+
Krt82	Keratin, type II cuticular Hb2	CON__Q9NSB4;Q99M74	CON__Q9NSB4;Q99M74	3;3	2	3	56.682	513	513;516	NaN	NaN	NaN	NaN	NaN	NaN	NaN	NaN	NaN	NaN	NaN	NaN	NaN	NaN	NaN	NaN	NaN	NaN	NaN	NaN			+
Krt33b	Keratin, type I cuticular Ha3-II	Q61897;CON__REFSEQ:XP_986630	Q61897;CON__REFSEQ:XP_986630	7;7	2	7	45.863	404	404;476	NaN	NaN	NaN	NaN	NaN	NaN	NaN	NaN	NaN	NaN	NaN	NaN	NaN	NaN	NaN	NaN	NaN	NaN	NaN	NaN			+
		CON__Streptavidin	CON__Streptavidin	10	1	10	16.622	160	160	NaN	NaN	NaN	NaN	NaN	NaN	NaN	NaN	NaN	NaN	NaN	NaN	NaN	NaN	NaN	NaN	NaN	NaN	NaN	NaN			+
Bcam	Basal cell adhesion molecule	D3YTK7;Q9R069	D3YTK7;Q9R069	1;1	2	1	21.058	193	193;622	NaN	NaN	NaN	NaN	NaN	NaN	NaN	NaN	NaN	NaN	NaN	NaN	NaN	NaN	NaN	NaN	NaN	NaN	NaN	NaN
Hnrpdl	Heterogeneous nuclear ribonucleoprotein D-like	D3YTQ3;Q9Z130;F6VQH5	D3YTQ3;Q9Z130;F6VQH5	5;3;3	3	5	46.27	420	420;301;323	NaN	NaN	NaN	NaN	NaN	NaN	NaN	NaN	NaN	NaN	NaN	NaN	NaN	NaN	NaN	NaN	NaN	NaN	NaN	NaN
Spns1	Protein spinster homolog 1	D6REG2;D3YWU4;D3YWA9;D3YTR6;Q8R0G7	D6REG2;D3YWU4;D3YWA9;D3YTR6;Q8R0G7	1;1;1;1;1	5	1	17.993	165	165;239;453;476;528	NaN	NaN	NaN	NaN	NaN	NaN	NaN	NaN	NaN	NaN	NaN	NaN	NaN	NaN	NaN	NaN	NaN	NaN	NaN	NaN
Carm1	Histone-arginine methyltransferase CARM1	D6RFA7;Q9WVG6-2;Q9WVG6;D3YUP1	D6RFA7;Q9WVG6-2;Q9WVG6;D3YUP1	1;1;1;1	4	1	17.222	162	162;585;608;651	NaN	NaN	NaN	NaN	NaN	NaN	NaN	NaN	NaN	NaN	NaN	NaN	NaN	NaN	NaN	NaN	NaN	NaN	NaN	NaN
Rab6a;Rab6b;Rab39a	Ras-related protein Rab-6B;Ras-related protein Rab-6A;Ras-related protein Rab-39A	D3YV69;P61294;P35279-2;P35279;Q8BHD0	D3YV69;P61294;P35279-2;P35279;Q8BHD0	1;1;1;1;1	5	1	19.961	175	175;208;208;208;217	NaN	NaN	NaN	NaN	NaN	NaN	NaN	NaN	NaN	NaN	NaN	NaN	NaN	NaN	NaN	NaN	NaN	NaN	NaN	NaN
2014-09-01	Septin-1	D3YVG1;D3Z3V3;P42209	D3YVG1;D3Z3V3;P42209	2;2;2	3	2	21.154	186	186;338;366	NaN	NaN	NaN	NaN	NaN	NaN	NaN	NaN	NaN	NaN	NaN	NaN	NaN	NaN	NaN	NaN	NaN	NaN	NaN	NaN
Sf1	Splicing factor 1	D3YVH4;Q64213-2;E9Q4Q2;D3YZC9;D3YZD0;Q64213-3;Q64213	D3YVH4;Q64213-2;E9Q4Q2;D3YZC9;D3YZD0;Q64213-3;Q64213	4;4;4;4;4;4;4	7	4	30.125	267	267;548;548;571;638;639;653	NaN	NaN	NaN	NaN	NaN	NaN	NaN	NaN	NaN	NaN	NaN	NaN	NaN	NaN	NaN	NaN	NaN	NaN	NaN	NaN
Glul	Glutamine synthetase	D3Z121;D3YVK1;P15105	D3Z121;D3YVK1;P15105	1;1;1	3	1	12.444	109	109;199;373	NaN	NaN	NaN	NaN	NaN	NaN	NaN	NaN	NaN	NaN	NaN	NaN	NaN	NaN	NaN	NaN	NaN	NaN	NaN	NaN
Psmb3;Gm5356	Proteasome subunit beta type-3	Q9R1P1;D3YVS3	Q9R1P1;D3YVS3	1;1	2	1	22.965	205	205;205	NaN	NaN	NaN	NaN	NaN	NaN	NaN	NaN	NaN	NaN	NaN	NaN	NaN	NaN	NaN	NaN	NaN	NaN	NaN	NaN
Mrps21	28S ribosomal protein S21, mitochondrial	D3YVZ9;P58059	D3YVZ9;P58059	2;2	2	2	5.1089	44	44;87	NaN	NaN	NaN	NaN	NaN	NaN	NaN	NaN	NaN	NaN	NaN	NaN	NaN	NaN	NaN	NaN	NaN	NaN	NaN	NaN
Pcnp	PEST proteolytic signal-containing nuclear protein	D3YWA4;Q6P8I4;F8WI88	D3YWA4;Q6P8I4;F8WI88	1;1;1	3	1	12.096	111	111;178;189	NaN	NaN	NaN	NaN	NaN	NaN	NaN	NaN	NaN	NaN	NaN	NaN	NaN	NaN	NaN	NaN	NaN	NaN	NaN	NaN
Zfp296		E9Q6W4;D3YWY2	E9Q6W4;D3YWY2	5;5	2	5	47.82	445	445;454	NaN	NaN	NaN	NaN	NaN	NaN	NaN	NaN	NaN	NaN	NaN	NaN	NaN	NaN	NaN	NaN	NaN	NaN	NaN	NaN
Spg7	Paraplegin	G3UX97;D3Z342;D3YZN4;D3YXB7;Q3ULF4;D3Z1Z1	G3UX97;D3Z342;D3YZN4;D3YXB7;Q3ULF4;D3Z1Z1	1;1;1;1;1;1	6	1	23.14	209	209;230;676;744;781;781	NaN	NaN	0.26664	0.96302	NaN	NaN	NaN	NaN	NaN	NaN	NaN	NaN	NaN	NaN	NaN	NaN	NaN	NaN	NaN	NaN	+
Safb	Scaffold attachment factor B1	E9PZM6;D3YXK2	E9PZM6;D3YXK2	3;3	2	3	54.064	501	501;937	NaN	NaN	NaN	NaN	NaN	NaN	NaN	NaN	NaN	NaN	NaN	NaN	NaN	NaN	NaN	NaN	NaN	NaN	NaN	NaN
Zfp326;Znf326	DBIRD complex subunit ZNF326	O88291-2;D3YXQ7;O88291	O88291-2;D3YXQ7;O88291	2;2;2	3	2	42.704	374	374;415;580	NaN	NaN	0.19487	0.45919	NaN	NaN	NaN	NaN	NaN	NaN	NaN	NaN	NaN	NaN	NaN	NaN	NaN	NaN	NaN	NaN
Prdm10	PR domain zinc finger protein 10	D3YYD1;Q3UTQ7;Q3UTQ7-2	D3YYD1;Q3UTQ7;Q3UTQ7-2	3;3;2	3	3	127.87	1135	1135;1184;341	NaN	NaN	NaN	NaN	NaN	NaN	NaN	NaN	NaN	NaN	NaN	NaN	NaN	NaN	NaN	NaN	NaN	NaN	NaN	NaN
Fam111a	Protein FAM111A	D3YYD2;Q9D2L9;F6VLR1	D3YYD2;Q9D2L9;F6VLR1	1;1;1	3	1	64.738	569	569;613;632	NaN	NaN	NaN	NaN	NaN	NaN	NaN	NaN	NaN	NaN	NaN	NaN	NaN	NaN	NaN	NaN	NaN	NaN	NaN	NaN
Sgpl1	Sphingosine-1-phosphate lyase 1	D3YZT4;D6REF7;Q8R0X7	D3YZT4;D6REF7;Q8R0X7	1;1;1	3	1	22.977	199	199;487;568	NaN	NaN	NaN	NaN	NaN	NaN	NaN	NaN	NaN	NaN	NaN	NaN	NaN	NaN	NaN	NaN	NaN	NaN	NaN	NaN
Prmt1	Protein arginine N-methyltransferase 1	D3Z0A2;Q9JIF0-3;Q3TPF5;Q9JIF0-2;Q80WV6;F8WH01;Q9JIF0;Q9CX58;D3Z3N0	D3Z0A2;Q9JIF0-3;Q3TPF5;Q9JIF0-2;Q80WV6;F8WH01;Q9JIF0;Q9CX58;D3Z3N0	4;4;4;4;4;4;4;3;3	9	4	36.567	318	318;343;345;353;354;363;371;254;255	NaN	NaN	NaN	NaN	NaN	NaN	NaN	NaN	NaN	NaN	NaN	NaN	NaN	NaN	NaN	NaN	NaN	NaN	NaN	NaN
Rrm2	Ribonucleoside-diphosphate reductase subunit M2	D3Z0D8;F6RUC3;P11157	D3Z0D8;F6RUC3;P11157	1;1;1	3	1	26.028	225	225;243;390	NaN	NaN	NaN	NaN	NaN	NaN	NaN	NaN	NaN	NaN	NaN	NaN	NaN	NaN	NaN	NaN	NaN	NaN	NaN	NaN
Glmn	Glomulin	D6RGR3;D3Z0L3;Q3T9A5;Q8BZM1	D6RGR3;D3Z0L3;Q3T9A5;Q8BZM1	1;1;1;1	4	1	11.412	97	97;100;532;596	NaN	NaN	NaN	NaN	NaN	NaN	NaN	NaN	NaN	NaN	NaN	NaN	NaN	NaN	NaN	NaN	NaN	NaN	NaN	NaN
Chchd3	Coiled-coil-helix-coiled-coil-helix domain-containing protein 3, mitochondrial	Q9D9P1;E9Q4H4;D3Z0L4;Q9CRB9	Q9D9P1;E9Q4H4;D3Z0L4;Q9CRB9	1;1;1;1	4	1	20.375	175	175;192;192;227	NaN	NaN	NaN	NaN	NaN	NaN	NaN	NaN	NaN	NaN	NaN	NaN	NaN	NaN	NaN	NaN	NaN	NaN	NaN	NaN
Snrpa	U1 small nuclear ribonucleoprotein A	D3Z0S6;Q62189;E9Q4T6;D6RI83;F8VQ88	D3Z0S6;Q62189;E9Q4T6;D6RI83	3;3;3;2;1	5	3	27.372	247	247;287;288;44;278	NaN	NaN	NaN	NaN	NaN	NaN	NaN	NaN	NaN	NaN	NaN	NaN	NaN	NaN	NaN	NaN	NaN	NaN	NaN	NaN
Sun1	SUN domain-containing protein 1	F7BX07;Q3TSM1;F6XYA0;D3Z0V9;Q9D666-2;Q9D666-4;Q9D666-3;Q9D666	F7BX07;Q3TSM1;F6XYA0;D3Z0V9;Q9D666-2;Q9D666-4;Q9D666-3;Q9D666	1;1;1;1;1;1;1;1	8	1	21.854	198	198;239;257;757;790;849;876;913	NaN	NaN	NaN	NaN	NaN	NaN	NaN	NaN	NaN	NaN	NaN	NaN	NaN	NaN	NaN	NaN	NaN	NaN	NaN	NaN
Ube2v1;Gm8325;Ube2v2;Gm5830;Gm20431	Ubiquitin-conjugating enzyme E2 variant 1	Q9CZY3-2;Q9CZY3;D3Z1I3;B2KF55;A6X925;D3YXL3;B7ZBY6;B7ZBY7;E9PY39	Q9CZY3-2;Q9CZY3;D3Z1I3;B2KF55;A6X925;D3YXL3;B7ZBY6;B7ZBY7;E9PY39	2;2;2;1;1;1;1;1;1	9	2	11.725	105	105;147;147;63;105;105;125;173;371	NaN	NaN	NaN	NaN	NaN	NaN	NaN	NaN	NaN	NaN	NaN	NaN	NaN	NaN	NaN	NaN	NaN	NaN	NaN	NaN
Mlec	Malectin	Q6ZQI3;D3Z1M3	Q6ZQI3;D3Z1M3	2;2	2	2	32.342	291	291;292	NaN	NaN	NaN	NaN	NaN	NaN	NaN	NaN	NaN	NaN	NaN	NaN	NaN	NaN	NaN	NaN	NaN	NaN	NaN	NaN
Ctnnd1	Catenin delta-1	E9Q986;D3Z7H6;E9Q906;E9Q907;E9Q905;E9Q8Z4;E9Q8Z9;D3Z2H2;E9Q903;E9Q901;P30999-2;E9Q904;P30999-3;G3X9V2;P30999;E9Q8Z5;E9Q8Z6;E9Q8Z8;D3Z2H7	E9Q986;D3Z7H6;E9Q906;E9Q907;E9Q905;E9Q8Z4;E9Q8Z9;D3Z2H2;E9Q903;E9Q901;P30999-2;E9Q904;P30999-3;G3X9V2;P30999;E9Q8Z5;E9Q8Z6;E9Q8Z8;D3Z2H7	5;5;5;5;5;5;5;5;5;5;5;5;5;5;5;5;5;5;4	19	5	92.477	830	830;837;839;860;866;868;878;884;892;907;911;913;917;932;938;940;961;967;609	NaN	NaN	NaN	NaN	NaN	NaN	NaN	NaN	NaN	NaN	NaN	NaN	NaN	NaN	NaN	NaN	NaN	NaN	NaN	NaN
Psmb5	Proteasome subunit beta type-5	D3Z2T2;O55234	D3Z2T2;O55234	2;2	2	2	22.431	203	203;264	NaN	NaN	NaN	NaN	NaN	NaN	NaN	NaN	NaN	NaN	NaN	NaN	NaN	NaN	NaN	NaN	NaN	NaN	NaN	NaN
Fip1l1	Pre-mRNA 3-end-processing factor FIP1	Q9D824-4;D3Z619;Q9D824-3;Q9D824-2;Q9D824;D3Z3F1;D3Z4V2	Q9D824-4;D3Z619;Q9D824-3;Q9D824-2;Q9D824;D3Z3F1;D3Z4V2	1;1;1;1;1;1;1	7	1	55.795	508	508;530;536;545;581;589;595	NaN	NaN	NaN	NaN	NaN	NaN	NaN	NaN	NaN	NaN	NaN	NaN	NaN	NaN	NaN	NaN	NaN	NaN	NaN	NaN
Ugdh	UDP-glucose 6-dehydrogenase	D3Z3F7;O70475;F6ZQT4;D3YXP9	D3Z3F7;O70475;F6ZQT4;D3YXP9	2;2;1;1	4	2	47.41	426	426;493;60;157	NaN	NaN	NaN	NaN	NaN	NaN	NaN	NaN	NaN	NaN	NaN	NaN	NaN	NaN	NaN	NaN	NaN	NaN	NaN	NaN
Prrc2c	Protein PRRC2C	Q3TLH4-3;Q3TLH4-5;D3Z7M2;Q3TLH4;Q3TLH4-2;D3Z3U3;E9QKG5	Q3TLH4-3;Q3TLH4-5;D3Z7M2;Q3TLH4;Q3TLH4-2;D3Z3U3;E9QKG5	5;5;5;5;5;5;5	7	5	283.08	2586	2586;2749;2751;2828;2830;2832;2846	NaN	NaN	NaN	NaN	NaN	NaN	NaN	NaN	NaN	NaN	NaN	NaN	NaN	NaN	NaN	NaN	NaN	NaN	NaN	NaN
Zranb2	Zinc finger Ran-binding domain-containing protein 2	Q9R020;D3Z4U0;D3Z4T9	Q9R020;D3Z4U0;D3Z4T9	1;1;1	3	1	37.35	330	330;330;340	NaN	NaN	NaN	NaN	NaN	NaN	NaN	NaN	NaN	NaN	NaN	NaN	NaN	NaN	NaN	NaN	NaN	NaN	NaN	NaN
Plrg1	Pleiotropic regulator 1	D3Z4V1;Q922V4;F8WI31	D3Z4V1;Q922V4;F8WI31	3;3;2	3	3	56.059	504	504;513;383	NaN	NaN	NaN	NaN	NaN	NaN	NaN	NaN	NaN	NaN	NaN	NaN	NaN	NaN	NaN	NaN	NaN	NaN	NaN	NaN
Zc3hav1	Zinc finger CCCH-type antiviral protein 1	G3X9X5;Q3UPF5-2;Q3UPF5;D3Z5I1	G3X9X5;Q3UPF5-2;Q3UPF5;D3Z5I1	1;1;1;1	4	1	76.412	673	673;789;946;996	NaN	NaN	NaN	NaN	NaN	NaN	NaN	NaN	NaN	NaN	NaN	NaN	NaN	NaN	NaN	NaN	NaN	NaN	NaN	NaN
Snx3	Sorting nexin-3	D3Z789;D3Z6Z0;Q78ZM0;O70492	D3Z789;D3Z6Z0;Q78ZM0;O70492	2;2;2;2	4	2	14.766	130	130;140;162;162	NaN	NaN	NaN	NaN	NaN	NaN	NaN	NaN	NaN	NaN	NaN	NaN	NaN	NaN	NaN	NaN	NaN	NaN	NaN	NaN
Eif2b4	Translation initiation factor eIF-2B subunit delta	Q61749;Q61749-2;D3Z780;F7CPG6	Q61749;Q61749-2;D3Z780	4;4;4;1	4	4	57.624	524	524;544;566;163	NaN	NaN	0.371	1.0557	NaN	NaN	NaN	NaN	NaN	NaN	NaN	NaN	NaN	NaN	NaN	NaN	NaN	NaN	NaN	NaN
Sumo3;Sumo2	Small ubiquitin-related modifier 2;Small ubiquitin-related modifier 3	G3UZX6;D3Z794;G3UZ60;G3UWI9;P61957;G3UWX9;Q9Z172-2;Q9Z172;G3UZA7	G3UZX6;D3Z794;G3UZ60;G3UWI9;P61957;G3UWX9;Q9Z172-2;Q9Z172;G3UZA7	1;1;1;1;1;1;1;1;1	9	1	5.2631	47	47;71;75;82;95;96;110;110;113	NaN	NaN	NaN	NaN	NaN	NaN	NaN	NaN	NaN	NaN	NaN	NaN	NaN	NaN	NaN	NaN	NaN	NaN	NaN	NaN
Psmg1	Proteasome assembly chaperone 1	D6RG59;D3Z795;Q9JK23	D6RG59;D3Z795;Q9JK23	1;1;1	3	1	7.2891	64	64;268;289	NaN	NaN	NaN	NaN	NaN	NaN	NaN	NaN	NaN	NaN	NaN	NaN	NaN	NaN	NaN	NaN	NaN	NaN	NaN	NaN
Mrpl40	39S ribosomal protein L40, mitochondrial	D3Z7C0;Q9Z2Q5	D3Z7C0;Q9Z2Q5	1;1	2	1	19.378	162	162;206	NaN	NaN	NaN	NaN	NaN	NaN	NaN	NaN	NaN	NaN	NaN	NaN	NaN	NaN	NaN	NaN	NaN	NaN	NaN	NaN
Ptges3	Prostaglandin E synthase 3	D3Z7C6;E9PXA6;Q9R0Q7	D3Z7C6;E9PXA6;Q9R0Q7	4;4;4	3	4	14.982	130	130;140;160	NaN	NaN	NaN	NaN	NaN	NaN	NaN	NaN	NaN	NaN	NaN	NaN	NaN	NaN	NaN	NaN	NaN	NaN	NaN	NaN
Bckdk	[3-methyl-2-oxobutanoate dehydrogenase [lipoamide]] kinase, mitochondrial	D3Z7R0;O55028	D3Z7R0;O55028	1;1	2	1	24.351	214	214;412	NaN	NaN	NaN	NaN	NaN	NaN	NaN	NaN	NaN	NaN	NaN	NaN	NaN	NaN	NaN	NaN	NaN	NaN	NaN	NaN
Imp4	U3 small nucleolar ribonucleoprotein protein IMP4	D6RCI8;F6VY64;Q8VHZ7	D6RCI8;F6VY64;Q8VHZ7	1;1;1	3	1	11.127	97	97;171;291	NaN	NaN	NaN	NaN	NaN	NaN	NaN	NaN	NaN	NaN	NaN	NaN	NaN	NaN	NaN	NaN	NaN	NaN	NaN	NaN
Edc4	Enhancer of mRNA-decapping protein 4	D6RE33;Q3UJB9-2;Q3UJB9;G5E896	D6RE33;Q3UJB9-2;Q3UJB9;G5E896	2;2;2;2	4	2	141.95	1318	1318;1390;1406;1406	NaN	NaN	NaN	NaN	NaN	NaN	NaN	NaN	NaN	NaN	NaN	NaN	NaN	NaN	NaN	NaN	NaN	NaN	NaN	NaN
Sbds	Ribosome maturation protein SBDS	D6REV5;P70122	D6REV5;P70122	2;2	2	2	4.9128	43	43;250	NaN	NaN	NaN	NaN	NaN	NaN	NaN	NaN	NaN	NaN	NaN	NaN	NaN	NaN	NaN	NaN	NaN	NaN	NaN	NaN
Pold1	DNA polymerase;DNA polymerase delta catalytic subunit	D6RFB8;P52431	D6RFB8;P52431	3;3	2	3	108.87	981	981;1105	NaN	NaN	NaN	NaN	NaN	NaN	NaN	NaN	NaN	NaN	NaN	NaN	NaN	NaN	NaN	NaN	NaN	NaN	NaN	NaN
Ythdc1		D6RG95;E9Q7Z8;E9Q5K9;E9PW44	D6RG95;E9Q7Z8;E9Q5K9;E9PW44	4;4;4;4	4	4	61.938	545	545;710;728;736	NaN	NaN	0.20743	0.67641	NaN	NaN	NaN	NaN	NaN	NaN	0.31182	0.51419	NaN	NaN	NaN	NaN	NaN	NaN	NaN	NaN
Ubl5;Gm16381	Ubiquitin-like protein 5	E0CY91;E0CYW1;E0CY38;Q9EPV8;E9QJZ1;E9Q068;G3UWR6;E0CXL7;E0CZB3	E0CY91;E0CYW1;E0CY38;Q9EPV8;E9QJZ1;E9Q068;G3UWR6;E0CXL7;E0CZB3	1;1;1;1;1;1;1;1;1	9	1	5.4004	47	47;56;72;73;73;73;80;89;113	NaN	NaN	NaN	NaN	NaN	NaN	NaN	NaN	NaN	NaN	NaN	NaN	NaN	NaN	NaN	NaN	NaN	NaN	NaN	NaN
Wtap	Pre-mRNA-splicing regulator WTAP	F7CCI4;Q9ER69-2;Q9ER69;E0CYH0	F7CCI4;Q9ER69-2;Q9ER69;E0CYH0	2;2;2;2	4	2	16.156	139	139;151;396;396	NaN	NaN	NaN	NaN	NaN	NaN	NaN	NaN	NaN	NaN	NaN	NaN	NaN	NaN	NaN	NaN	NaN	NaN	NaN	NaN
Nudcd2	NudC domain-containing protein 2	E0CYQ2;Q9CQ48	E0CYQ2;Q9CQ48	3;3	2	3	14.729	132	132;157	NaN	NaN	NaN	NaN	NaN	NaN	NaN	NaN	NaN	NaN	NaN	NaN	NaN	NaN	NaN	NaN	NaN	NaN	NaN	NaN
Mat2b	Methionine adenosyltransferase 2 subunit beta	E0CYU5;Q99LB6-2;Q99LB6	E0CYU5;Q99LB6-2;Q99LB6	1;1;1	3	1	11.713	102	102;323;334	NaN	NaN	NaN	NaN	NaN	NaN	NaN	NaN	NaN	NaN	NaN	NaN	NaN	NaN	NaN	NaN	NaN	NaN	NaN	NaN
Kif2a;Kif2c	Kinesin-like protein KIF2A;Kinesin-like protein KIF2C	P28740-2;P28740;P28740-1;E0CZ72;F6SUU5;Q3TTL2;F8VQ42;Q922S8;Q8C0N1	P28740-2;P28740;P28740-1;E0CZ72;F6SUU5;Q3TTL2;F8VQ42;Q922S8	3;3;3;3;2;2;2;2;1	9	3	74.844	659	659;705;716;743;175;670;671;721;668	NaN	NaN	NaN	NaN	NaN	NaN	NaN	NaN	NaN	NaN	NaN	NaN	NaN	NaN	NaN	NaN	NaN	NaN	NaN	NaN
Urb1	Nucleolar pre-ribosomal-associated protein 1	Q571H0;E9PU96	Q571H0;E9PU96	2;2	2	2	254.61	2274	2274;2277	NaN	NaN	NaN	NaN	NaN	NaN	NaN	NaN	NaN	NaN	NaN	NaN	NaN	NaN	NaN	NaN	NaN	NaN	NaN	NaN
Kifc5b;Kifc1	Kinesin-like protein KIFC1	E9QAQ4;Q9QWT9-3;Q9QWT9-2;E9PUA5;Q9QWT9;D3Z174;G3UX22;G3UXN2	E9QAQ4;Q9QWT9-3;Q9QWT9-2;E9PUA5;Q9QWT9;D3Z174	7;7;7;7;7;4;1;1	8	7	66.822	610	610;611;631;672;674;497;79;218	NaN	NaN	NaN	NaN	NaN	NaN	NaN	NaN	NaN	NaN	NaN	NaN	NaN	NaN	NaN	NaN	NaN	NaN	NaN	NaN
Trmt2a	tRNA (uracil-5-)-methyltransferase homolog A	Q8BNV1;Q3UYU2;E9PUQ7;E9QA27;F6ZHN3	Q8BNV1;Q3UYU2;E9PUQ7;E9QA27;F6ZHN3	2;2;2;2;1	5	2	63.301	574	574;613;613;634;281	NaN	NaN	NaN	NaN	NaN	NaN	NaN	NaN	NaN	NaN	NaN	NaN	NaN	NaN	NaN	NaN	NaN	NaN	NaN	NaN
Xpo7	Exportin-7	Q9EPK7-2;Q9EPK7;E9PUW7	Q9EPK7-2;Q9EPK7;E9PUW7	3;3;3	3	3	120.38	1057	1057;1087;1088	NaN	NaN	NaN	NaN	NaN	NaN	NaN	NaN	NaN	NaN	NaN	NaN	NaN	NaN	NaN	NaN	NaN	NaN	NaN	NaN
Ap3b1	AP-3 complex subunit beta-1	E9PV25;Q9Z1T1	E9PV25;Q9Z1T1	1;1	2	1	74.742	663	663;1105	NaN	NaN	NaN	NaN	NaN	NaN	NaN	NaN	NaN	NaN	NaN	NaN	NaN	NaN	NaN	NaN	NaN	NaN	NaN	NaN
Gcn1l1		E9PVA8;Q8BIX2;E9Q005;Q6NV94	E9PVA8;Q8BIX2;E9Q005	4;2;2;1	4	4	293.02	2671	2671;1054;1344;331	NaN	NaN	NaN	NaN	NaN	NaN	NaN	NaN	NaN	NaN	NaN	NaN	NaN	NaN	NaN	NaN	NaN	NaN	NaN	NaN
Eif4g1	Eukaryotic translation initiation factor 4 gamma 1	E9PVC6;Q6NZJ6-2;E9Q9E1;Q6NZJ6;E9Q298;E9PVC5;E9Q770;A2AMI7;Q80XI3-2;Q80XI3-4;Q80XI3;A2AMI2;Q80XI3-3;E9QNX3	E9PVC6;Q6NZJ6-2;E9Q9E1;Q6NZJ6;E9Q298;E9PVC5	6;6;6;6;5;5;1;1;1;1;1;1;1;1	14	6	171.28	1553	1553;1586;1593;1600;830;1594;958;1002;1560;1578;1579;1579;1590;1590	NaN	NaN	NaN	NaN	NaN	NaN	NaN	NaN	NaN	NaN	NaN	NaN	NaN	NaN	NaN	NaN	NaN	NaN	NaN	NaN
Nolc1		E9PVC9;E9Q5C9	E9PVC9;E9Q5C9	6;6	2	6	69.002	662	662;702	NaN	NaN	NaN	NaN	NaN	NaN	NaN	NaN	NaN	NaN	0.41507	0.6583	NaN	NaN	NaN	NaN	NaN	NaN	NaN	NaN
Mki67		E9PVX6	E9PVX6	3	1	3	350.86	3177	3177	NaN	NaN	NaN	NaN	NaN	NaN	NaN	NaN	NaN	NaN	NaN	NaN	NaN	NaN	NaN	NaN	NaN	NaN	NaN	NaN
Suz12	Polycomb protein Suz12	E9PW15;Q80U70	E9PW15;Q80U70	3;3	2	3	80.292	718	718;741	NaN	NaN	NaN	NaN	NaN	NaN	NaN	NaN	NaN	NaN	NaN	NaN	NaN	NaN	NaN	NaN	NaN	NaN	NaN	NaN
Chtop	Chromatin target of PRMT1 protein	Q9CY57-3;E9PW20;Q9CY57;D3YZA1;Q9CY57-5;Q9CY57-4;D3Z7T7;Q9CY57-2	Q9CY57-3;E9PW20;Q9CY57;D3YZA1;Q9CY57-5;Q9CY57-4;D3Z7T7;Q9CY57-2	8;8;8;6;6;6;6;6	8	8	21.978	202	202;203;249;124;177;178;195;224	NaN	NaN	NaN	NaN	NaN	NaN	NaN	NaN	NaN	NaN	NaN	NaN	NaN	NaN	NaN	NaN	NaN	NaN	NaN	NaN
Psma4	Proteasome subunit alpha type;Proteasome subunit alpha type-4	E9PW69;Q9R1P0;E9Q0X0	E9PW69;Q9R1P0;E9Q0X0	3;3;2	3	3	23.385	210	210;261;139	NaN	NaN	NaN	NaN	NaN	NaN	NaN	NaN	NaN	NaN	NaN	NaN	NaN	NaN	NaN	NaN	NaN	NaN	NaN	NaN
Ncapg		E9PWG6	E9PWG6	2	1	2	112.87	1004	1004	NaN	NaN	NaN	NaN	NaN	NaN	NaN	NaN	NaN	NaN	NaN	NaN	NaN	NaN	NaN	NaN	NaN	NaN	NaN	NaN
Iars2	Isoleucine--tRNA ligase, mitochondrial	E9PWN3;E9PWN2;Q8BIJ6	E9PWN3;E9PWN2;Q8BIJ6	1;1;1	3	1	62.432	560	560;733;1012	NaN	NaN	NaN	NaN	NaN	NaN	NaN	NaN	NaN	NaN	NaN	NaN	NaN	NaN	NaN	NaN	NaN	NaN	NaN	NaN
Rps6ka1	Ribosomal protein S6 kinase;Ribosomal protein S6 kinase alpha-1	E9PWV3;P18653;Q505N6;F6RQA2;F6Q8A4;G3UZI3;E9QAP2;B1AXN9;P18654;F6UG16;B1AXN8;B2GVN8;A2CEE8;B1AXN5;B1B0X1;B1AXP0;Q7TPS0-2;E9QLX6;A2CEE6;Q7TPS0-3;A2CEE5;Q7TPS0;E9PUP0;A2CEE7;E9QK39	E9PWV3;P18653;Q505N6;F6RQA2;F6Q8A4;G3UZI3	5;5;5;5;5;4;2;2;2;1;1;1;1;1;1;1;1;1;1;1;1;1;1;1;1	25	5	81.311	719	719;724;735;736;741;625;708;712;740;129;135;162;163;172;203;211;720;720;737;759;760;764;776;781;860	NaN	NaN	NaN	NaN	NaN	NaN	NaN	NaN	NaN	NaN	NaN	NaN	NaN	NaN	NaN	NaN	NaN	NaN	NaN	NaN
Farsa	Phenylalanine--tRNA ligase alpha subunit	Q8BJG2;E9PWY9;Q8C0C7;E9Q319;D6RIJ2	Q8BJG2;E9PWY9;Q8C0C7;E9Q319;D6RIJ2	4;4;4;3;2	5	4	31.934	282	282;507;508;185;105	NaN	NaN	NaN	NaN	NaN	NaN	NaN	NaN	NaN	NaN	NaN	NaN	NaN	NaN	NaN	NaN	NaN	NaN	NaN	NaN
Orc1	Origin recognition complex subunit 1	E9PX49;F6QZU8;Q9Z1N2	E9PX49;F6QZU8;Q9Z1N2	2;2;2	3	2	91.2	806	806;839;840	NaN	NaN	NaN	NaN	NaN	NaN	NaN	NaN	NaN	NaN	NaN	NaN	NaN	NaN	NaN	NaN	NaN	NaN	NaN	NaN
Srp54;Srp54c	Signal recognition particle 54 kDa protein	P14576;E9PXC0;P14576-2;E9PZR5	P14576;E9PXC0;P14576-2;E9PZR5	2;2;1;1	4	2	55.72	504	504;504;103;501	NaN	NaN	NaN	NaN	NaN	NaN	NaN	NaN	NaN	NaN	NaN	NaN	NaN	NaN	NaN	NaN	NaN	NaN	NaN	NaN
Farsb	Phenylalanine--tRNA ligase beta subunit	E9PXM4;Q9WUA2	E9PXM4;Q9WUA2	2;2	2	2	54.433	490	490;589	NaN	NaN	NaN	NaN	NaN	NaN	NaN	NaN	NaN	NaN	NaN	NaN	NaN	NaN	NaN	NaN	NaN	NaN	NaN	NaN
Odf2l	Outer dense fiber protein 2-like	E9PXQ4;Q9D478-3;Q9D478-2;Q9D478	E9PXQ4;Q9D478-3;Q9D478-2;Q9D478	1;1;1;1	4	1	32.755	290	290;546;589;642	NaN	NaN	NaN	NaN	NaN	NaN	NaN	NaN	NaN	NaN	NaN	NaN	NaN	NaN	NaN	NaN	NaN	NaN	NaN	NaN
Usp7	Ubiquitin carboxyl-terminal hydrolase 7;Ubiquitin carboxyl-terminal hydrolase	Q6A4J8-3;Q6A4J8;F8VPX1;E9QLK0;Q6A4J8-2;E9PXY8;G3UWR8	Q6A4J8-3;Q6A4J8;F8VPX1;E9QLK0;Q6A4J8-2;E9PXY8	4;4;4;4;4;4;1	7	4	127.99	1100	1100;1103;1103;1106;1143;1143;327	NaN	NaN	NaN	NaN	NaN	NaN	NaN	NaN	NaN	NaN	NaN	NaN	NaN	NaN	NaN	NaN	NaN	NaN	NaN	NaN
Cenpf		E9PY14;E9Q426;E9Q3P4	E9PY14;E9Q426;E9Q3P4	1;1;1	3	1	110.02	952	952;2988;2997	NaN	NaN	NaN	NaN	NaN	NaN	NaN	NaN	NaN	NaN	NaN	NaN	NaN	NaN	NaN	NaN	NaN	NaN	NaN	NaN
Blmh	Bleomycin hydrolase	E9PY26;Q8R016	E9PY26;Q8R016	1;1	2	1	20.909	179	179;455	NaN	NaN	NaN	NaN	NaN	NaN	NaN	NaN	NaN	NaN	NaN	NaN	NaN	NaN	NaN	NaN	NaN	NaN	NaN	NaN
Plec	Plectin	E9Q3W4;Q9QXS1-15;E9QK01;Q9QXS1-10;E9Q153;Q9QXS1-9;Q9QXS1-12;E9QKX4;Q9QXS1-11;Q9QXS1-13;E9QLJ5;Q9QXS1-5;Q9QXS1-3;E9QMZ5;E9PY96;Q9QXS1-16;Q9QXS1-4;E9QL05;Q9QXS1-14;E9QQ00;Q9QXS1-6;Q9QXS1-7;Q9QXS1-8;E9QK43;Q9QXS1-2;E9QPE8;Q9QXS1;E9QN87;F6R059	E9Q3W4;Q9QXS1-15;E9QK01;Q9QXS1-10;E9Q153;Q9QXS1-9;Q9QXS1-12;E9QKX4;Q9QXS1-11;Q9QXS1-13;E9QLJ5;Q9QXS1-5;Q9QXS1-3;E9QMZ5;E9PY96;Q9QXS1-16;Q9QXS1-4;E9QL05;Q9QXS1-14;E9QQ00;Q9QXS1-6;Q9QXS1-7;Q9QXS1-8;E9QK43;Q9QXS1-2;E9QPE8;Q9QXS1;E9QN87;F6R059	2;2;2;2;2;2;2;2;2;2;2;2;2;2;2;2;2;2;2;2;2;2;2;2;2;2;2;2;1	29	2	499.1	4386	4386;4449;4449;4511;4511;4516;4521;4521;4526;4534;4534;4543;4543;4543;4543;4544;4548;4548;4550;4550;4572;4577;4589;4589;4686;4686;4691;4691;1646	NaN	NaN	NaN	NaN	NaN	NaN	NaN	NaN	NaN	NaN	NaN	NaN	NaN	NaN	NaN	NaN	NaN	NaN	NaN	NaN
Tcea1;Tcea2	Transcription elongation factor A protein 1;Transcription elongation factor A protein 2	P10711-2;P10711;E9PYD5;E9Q5I5;B7ZCS4;F6XMY4;Q9QVN7	P10711-2;P10711;E9PYD5;E9Q5I5;B7ZCS4;F6XMY4;Q9QVN7	2;2;2;1;1;1;1	7	2	29.929	266	266;301;312;273;292;297;299	NaN	NaN	NaN	NaN	NaN	NaN	NaN	NaN	NaN	NaN	NaN	NaN	NaN	NaN	NaN	NaN	NaN	NaN	NaN	NaN
Samhd1	SAM domain and HD domain-containing protein 1	E9PYG9;Q60710;F6TVP2;E9Q0K6;F8WJE0;Q6ZQM3	E9PYG9;Q60710;F6TVP2;E9Q0K6;F8WJE0;Q6ZQM3	2;2;2;2;2;1	6	2	67.245	582	582;627;631;651;658;404	NaN	NaN	NaN	NaN	NaN	NaN	NaN	NaN	NaN	NaN	NaN	NaN	NaN	NaN	NaN	NaN	NaN	NaN	NaN	NaN
Acot7	Cytosolic acyl coenzyme A thioester hydrolase	Q91V12-2;Q91V12-3;Q91V12-4;Q91V12;E9PYH2	Q91V12-2;Q91V12-3;Q91V12-4;Q91V12;E9PYH2	1;1;1;1;1	5	1	37.555	338	338;350;379;381;384	NaN	NaN	NaN	NaN	NaN	NaN	NaN	NaN	NaN	NaN	NaN	NaN	NaN	NaN	NaN	NaN	NaN	NaN	NaN	NaN
Rbbp4	Histone-binding protein RBBP4	Q60972;E9PYH8;F6ZLC6	Q60972;E9PYH8	5;5;1	3	5	47.655	425	425;461;236	NaN	NaN	NaN	NaN	NaN	NaN	NaN	NaN	NaN	NaN	0.1909	0.30042	NaN	NaN	NaN	NaN	NaN	NaN	NaN	NaN
Zfp568		Q0VGV0;E9PYI1	Q0VGV0;E9PYI1	2;2	2	2	76.986	670	670;671	NaN	NaN	NaN	NaN	NaN	NaN	NaN	NaN	NaN	NaN	NaN	NaN	NaN	NaN	NaN	NaN	NaN	NaN	NaN	NaN
Usp14	Ubiquitin carboxyl-terminal hydrolase;Ubiquitin carboxyl-terminal hydrolase 14	E9PYI8;Q9JMA1	E9PYI8;Q9JMA1	1;1	2	1	52.318	458	458;493	NaN	NaN	NaN	NaN	NaN	NaN	NaN	NaN	NaN	NaN	NaN	NaN	NaN	NaN	NaN	NaN	NaN	NaN	NaN	NaN
Zfp346;Znf346	Zinc finger protein 346	E9PYN2;Q9R0B7;E9Q7N8;E0CYH6;E0CZ32;E0CYN4;E0CXP1;E0CY94;F7CTY2	E9PYN2;Q9R0B7;E9Q7N8	6;6;4;2;2;2;2;2;2	9	6	29.021	262	262;294;309;101;132;135;139;151;238	NaN	NaN	NaN	NaN	NaN	NaN	NaN	NaN	NaN	NaN	NaN	NaN	NaN	NaN	NaN	NaN	NaN	NaN	NaN	NaN
Fen1	Flap endonuclease 1	P39749;Q91Z50;E9PYV9;D3Z6N8	P39749;Q91Z50;E9PYV9	3;3;3;1	4	3	42.314	378	378;380;410;17	NaN	NaN	NaN	NaN	NaN	NaN	NaN	NaN	NaN	NaN	NaN	NaN	NaN	NaN	NaN	NaN	NaN	NaN	NaN	NaN
Copa	Coatomer subunit alpha;Xenin;Proxenin	E9PZ47;F6ZWD0;Q8CIE6;F8WHL2	E9PZ47;F6ZWD0;Q8CIE6;F8WHL2	2;2;2;2	4	2	52.003	470	470;1130;1224;1233	NaN	NaN	NaN	NaN	NaN	NaN	NaN	NaN	NaN	NaN	NaN	NaN	NaN	NaN	NaN	NaN	NaN	NaN	NaN	NaN
Blm	Bloom syndrome protein homolog	O88700;E9PZ97	O88700;E9PZ97	1;1	2	1	158.36	1416	1416;1419	NaN	NaN	NaN	NaN	NaN	NaN	NaN	NaN	NaN	NaN	NaN	NaN	NaN	NaN	NaN	NaN	NaN	NaN	NaN	NaN
Anp32e	Acidic leucine-rich nuclear phosphoprotein 32 family member E	E9Q5H2;E9PZF5;P97822-2;P97822	E9Q5H2;E9PZF5;P97822-2;P97822	1;1;1;1	4	1	12.078	107	107;171;248;260	NaN	NaN	NaN	NaN	NaN	NaN	NaN	NaN	NaN	NaN	NaN	NaN	NaN	NaN	NaN	NaN	NaN	NaN	NaN	NaN
Riok2	Serine/threonine-protein kinase RIO2	E9PZX0;Q9CQS5	E9PZX0;Q9CQS5	3;3	2	3	59.009	515	515;547	NaN	NaN	NaN	NaN	NaN	NaN	NaN	NaN	NaN	NaN	NaN	NaN	NaN	NaN	NaN	NaN	NaN	NaN	NaN	NaN
Cdk4	Cyclin-dependent kinase 4	E9Q9E4;E9PZX7;P30285;D3YWB0;D6RHS5	E9Q9E4;E9PZX7;P30285;D3YWB0	3;3;3;2;1	5	3	28.021	253	253;271;303;158;74	NaN	NaN	NaN	NaN	NaN	NaN	NaN	NaN	NaN	NaN	NaN	NaN	NaN	NaN	NaN	NaN	NaN	NaN	NaN	NaN
Tpr		Q7M739;E9PZZ3;F6RX08	Q7M739;E9PZZ3	8;8;2	3	8	266.92	2357	2357;2432;611	NaN	NaN	NaN	NaN	NaN	NaN	NaN	NaN	NaN	NaN	NaN	NaN	NaN	NaN	NaN	NaN	NaN	NaN	NaN	NaN
	UPF0428 protein CXorf56 homolog	Q8VDP2;E9Q0G3;Q8VDP2-2;E9QLS7	Q8VDP2;E9Q0G3;Q8VDP2-2;E9QLS7	1;1;1;1	4	1	25.594	222	222;222;250;250	NaN	NaN	NaN	NaN	NaN	NaN	NaN	NaN	NaN	NaN	NaN	NaN	NaN	NaN	NaN	NaN	NaN	NaN	NaN	NaN
Prep	Prolyl endopeptidase	Q9QUR6;E9Q0H7	Q9QUR6;E9Q0H7	1;1	2	1	80.751	710	710;730	NaN	NaN	NaN	NaN	NaN	NaN	NaN	NaN	NaN	NaN	NaN	NaN	NaN	NaN	NaN	NaN	NaN	NaN	NaN	NaN
Hsph1	Heat shock protein 105 kDa	Q61699-2;E9Q0U7;Q61699;D3Z027;D3Z3I9	Q61699-2;E9Q0U7;Q61699	11;11;11;3;2	5	11	91.696	814	814;817;858;100;144	NaN	NaN	NaN	NaN	NaN	NaN	NaN	NaN	NaN	NaN	NaN	NaN	NaN	NaN	NaN	NaN	NaN	NaN	NaN	NaN
Zfp384		E9QAR6;E9Q1A5;D3YX49;E9QAR4;E9QAR1;B1ASA5;E9QA68	E9QAR6;E9Q1A5;D3YX49;E9QAR4;E9QAR1	6;6;4;4;4;2;1	7	6	61.701	568	568;584;468;523;554;418;367	NaN	NaN	NaN	NaN	NaN	NaN	NaN	NaN	NaN	NaN	NaN	NaN	NaN	NaN	NaN	NaN	NaN	NaN	NaN	NaN
Zfml;Znf638	Zinc finger protein 638	E9Q1G5;Q61464-7;E9QKZ8;Q61464-2;Q61464-5;E9QKZ7;Q61464-4;E9QML5;Q61464;F8WGM9;Q61464-3	E9Q1G5;Q61464-7;E9QKZ8;Q61464-2;Q61464-5;E9QKZ7;Q61464-4;E9QML5;Q61464;F8WGM9	7;7;7;7;7;7;7;7;7;7;3	11	7	99.894	891	891;1240;1240;1271;1274;1275;1926;1926;1960;1960;455	NaN	NaN	0.21563	0.57361	NaN	NaN	NaN	NaN	NaN	NaN	NaN	NaN	NaN	NaN	NaN	NaN	NaN	NaN	NaN	NaN
2014-09-07	Septin-7	E9Q1G8;O55131;E9Q9F5;E9Q7K8	E9Q1G8;O55131;E9Q9F5;E9Q7K8	2;2;2;1	4	2	48.797	418	418;436;437;156	NaN	NaN	NaN	NaN	NaN	NaN	NaN	NaN	NaN	NaN	NaN	NaN	NaN	NaN	NaN	NaN	NaN	NaN	NaN	NaN
Pcid2	PCI domain-containing protein 2	E9Q1N1;Q8BFV2;E9QMF9	E9Q1N1;Q8BFV2;E9QMF9	1;1;1	3	1	44.983	387	387;399;401	NaN	NaN	NaN	NaN	NaN	NaN	NaN	NaN	NaN	NaN	NaN	NaN	NaN	NaN	NaN	NaN	NaN	NaN	NaN	NaN
Kpna3	Importin subunit alpha-3	E9Q1R3;O35344;O35343;F6SJ65	E9Q1R3;O35344	3;3;1;1	4	3	37.273	336	336;521;521;621	NaN	NaN	NaN	NaN	NaN	NaN	NaN	NaN	NaN	NaN	NaN	NaN	NaN	NaN	NaN	NaN	NaN	NaN	NaN	NaN
4732456N10Rik		E9Q1Z0	E9Q1Z0	13	1	13	58.224	538	538	NaN	NaN	NaN	NaN	NaN	NaN	NaN	NaN	NaN	NaN	NaN	NaN	NaN	NaN	NaN	NaN	NaN	NaN	NaN	NaN
Adsl	Adenylosuccinate lyase	E9Q242;P54822;E9Q3T7	E9Q242;P54822	3;3;1	3	3	53.13	469	469;484;425	NaN	NaN	NaN	NaN	NaN	NaN	NaN	NaN	NaN	NaN	NaN	NaN	NaN	NaN	NaN	NaN	NaN	NaN	NaN	NaN
Ddx55	ATP-dependent RNA helicase DDX55	E9Q2P8;E9Q9T6;Q6ZPL9	E9Q2P8;E9Q9T6;Q6ZPL9	1;1;1	3	1	60.683	533	533;596;600	NaN	NaN	NaN	NaN	NaN	NaN	NaN	NaN	NaN	NaN	NaN	NaN	NaN	NaN	NaN	NaN	NaN	NaN	NaN	NaN
Suclg2	Succinyl-CoA ligase [GDP-forming] subunit beta, mitochondrial	Q9Z2I8-2;E9Q2W0;Q9Z2I8	Q9Z2I8-2;E9Q2W0;Q9Z2I8	3;3;3	3	3	41.349	384	384;414;433	NaN	NaN	NaN	NaN	NaN	NaN	NaN	NaN	NaN	NaN	0.74099	1.1658	NaN	NaN	NaN	NaN	NaN	NaN	NaN	NaN
Ythdf2		Q91YT7;E9Q2W5;E9PW90;P59326;Q8BYK6;A2AWN8;Q8BYK6-2;F8WIR8;Q8BYK6-3	Q91YT7;E9Q2W5	3;3;1;1;1;1;1;1;1	9	3	62.279	579	579;584;51;559;585;586;589;589;596	NaN	NaN	0.22921	0.56852	NaN	NaN	NaN	NaN	NaN	NaN	NaN	NaN	NaN	NaN	NaN	NaN	NaN	NaN	NaN	NaN
Smc4	Structural maintenance of chromosomes protein;Structural maintenance of chromosomes protein 4	E9Q2X6;Q8CG47;Q3U763	E9Q2X6;Q8CG47	9;9;2	3	9	144.21	1261	1261;1286;337	NaN	NaN	NaN	NaN	NaN	NaN	NaN	NaN	NaN	NaN	NaN	NaN	NaN	NaN	NaN	NaN	NaN	NaN	NaN	NaN
Baz2a	Bromodomain adjacent to zinc finger domain protein 2A	F8VPM0;Q91YE5-2;E9Q374;Q91YE5;Q91YE5-3	F8VPM0;Q91YE5-2;E9Q374;Q91YE5;Q91YE5-3	3;3;3;3;3	5	3	209.4	1887	1887;1888;1888;1889;1890	NaN	NaN	NaN	NaN	NaN	NaN	NaN	NaN	NaN	NaN	NaN	NaN	NaN	NaN	NaN	NaN	NaN	NaN	NaN	NaN
Psma2	Proteasome subunit alpha type-2	Q6ZWV8;P49722;E9Q3A4	Q6ZWV8;P49722;E9Q3A4	1;1;1	3	1	25.926	234	234;234;246	NaN	NaN	NaN	NaN	NaN	NaN	NaN	NaN	NaN	NaN	NaN	NaN	NaN	NaN	NaN	NaN	NaN	NaN	NaN	NaN
Psma1	Proteasome subunit alpha type-1	E9Q3B7;Q9R1P4	E9Q3B7;Q9R1P4	5;5	2	5	29.465	262	262;263	NaN	NaN	NaN	NaN	NaN	NaN	NaN	NaN	NaN	NaN	NaN	NaN	NaN	NaN	NaN	NaN	NaN	NaN	NaN	NaN
2014-09-02	Septin-2	E9Q3V6;P42208;F6WYM0;D3YYB1;D3Z3C0;F6UKN5;D3YZU7;D3Z1S1;D3YV76	E9Q3V6;P42208;F6WYM0;D3YYB1;D3Z3C0	5;5;4;4;4;2;2;2;1	9	5	36.978	321	321;361;212;213;221;107;120;177;77	NaN	NaN	NaN	NaN	NaN	NaN	NaN	NaN	NaN	NaN	NaN	NaN	NaN	NaN	NaN	NaN	NaN	NaN	NaN	NaN
Tpm1		G5E8R0;E9Q453;G5E8R2;G5E8R1;E9Q456;E9Q455	G5E8R0;E9Q453;G5E8R2;G5E8R1;E9Q456;E9Q455	4;4;4;4;4;4	6	4	28.343	245	245;245;248;248;248;251	NaN	NaN	NaN	NaN	NaN	NaN	NaN	NaN	NaN	NaN	NaN	NaN	NaN	NaN	NaN	NaN	NaN	NaN	NaN	NaN
Epb4.1l2;Epb41l2	Band 4.1-like protein 2	E9Q4H2;Q811B2;Q80UE4;G3X991;Q80UE5;O70318;G3X9B8	E9Q4H2;Q811B2;Q80UE4;G3X991;Q80UE5;O70318;G3X9B8	2;2;2;2;2;2;2	7	2	67.632	606	606;689;794;814;918;988;988	NaN	NaN	NaN	NaN	NaN	NaN	NaN	NaN	NaN	NaN	NaN	NaN	NaN	NaN	NaN	NaN	NaN	NaN	NaN	NaN
Dsp	Desmoplakin	E9Q557;E9PZW0	E9Q557;E9PZW0	16;11	2	16	332.91	2883	2883;2284	NaN	NaN	NaN	NaN	NaN	NaN	NaN	NaN	NaN	NaN	NaN	NaN	NaN	NaN	NaN	NaN	NaN	NaN	NaN	NaN
Myo1b	Unconventional myosin-Ib	P46735-2;E9QNH6;E9Q580;P46735;Q7TQD7	P46735-2;E9QNH6;E9Q580;P46735;Q7TQD7	3;3;3;3;3	5	3	125.02	1078	1078;1078;1084;1107;1136	NaN	NaN	NaN	NaN	NaN	NaN	NaN	NaN	NaN	NaN	NaN	NaN	NaN	NaN	NaN	NaN	NaN	NaN	NaN	NaN
Atxn2l	Ataxin-2-like protein	E9Q5Q0;Q3TGG2;Q7TQH0-3;Q7TQH0;Q7TQH0-2	E9Q5Q0;Q3TGG2;Q7TQH0-3;Q7TQH0;Q7TQH0-2	2;2;2;2;2	5	2	95.221	891	891;994;1043;1049;1074	NaN	NaN	NaN	NaN	NaN	NaN	NaN	NaN	NaN	NaN	NaN	NaN	NaN	NaN	NaN	NaN	NaN	NaN	NaN	NaN
Myo1e	Unconventional myosin-Ie	E9Q634;G3V011;Q8CG29;P70248	E9Q634	7;1;1;1	4	7	126.82	1107	1107;785;1098;1099	NaN	NaN	NaN	NaN	NaN	NaN	NaN	NaN	NaN	NaN	NaN	NaN	NaN	NaN	NaN	NaN	NaN	NaN	NaN	NaN
Ube4b	Ubiquitin conjugation factor E4 B	Q9ES00;E9Q664;G3UZD6;G3UZM6	Q9ES00;E9Q664;G3UZD6	3;3;2;1	4	3	133.32	1173	1173;1175;998;409	NaN	NaN	NaN	NaN	NaN	NaN	NaN	NaN	NaN	NaN	NaN	NaN	NaN	NaN	NaN	NaN	NaN	NaN	NaN	NaN
Pum2;Pum1	Pumilio homolog 2;Pumilio homolog 1	F6YD01;Q80U58-3;E9Q6M7;Q3TQ29;Q80U58-2;Q3UR91;Q80U58;Q3TTW5;E9QL01;Q80U78-2;Q80U78-3;Q80U78	F6YD01;Q80U58-3;E9Q6M7;Q3TQ29;Q80U58-2;Q3UR91;Q80U58;Q3TTW5;E9QL01;Q80U78-2;Q80U78-3;Q80U78	1;1;1;1;1;1;1;1;1;1;1;1	12	1	25.156	222	222;929;944;980;985;1064;1066;1092;1108;1186;1188;1189	NaN	NaN	NaN	NaN	NaN	NaN	NaN	NaN	NaN	NaN	NaN	NaN	NaN	NaN	NaN	NaN	NaN	NaN	NaN	NaN
Ube2k	Ubiquitin-conjugating enzyme E2 K	E9Q6W9;P61087;F8WIC2;D3Z4U3	E9Q6W9;P61087;F8WIC2;D3Z4U3	2;2;1;1	4	2	19.564	173	173;200;57;157	NaN	NaN	NaN	NaN	NaN	NaN	NaN	NaN	NaN	NaN	NaN	NaN	NaN	NaN	NaN	NaN	NaN	NaN	NaN	NaN
Rangap1	Ran GTPase-activating protein 1	E9Q757;P46061;E9Q2J7;F8WGD1	E9Q757;P46061;E9Q2J7;F8WGD1	2;2;1;1	4	2	52.518	484	484;589;395;646	NaN	NaN	NaN	NaN	NaN	NaN	NaN	NaN	NaN	NaN	NaN	NaN	NaN	NaN	NaN	NaN	NaN	NaN	NaN	NaN
Ogdhl		E9Q7L0	E9Q7L0	2	1	2	116.6	1029	1029	NaN	NaN	NaN	NaN	NaN	NaN	NaN	NaN	NaN	NaN	NaN	NaN	NaN	NaN	NaN	NaN	NaN	NaN	NaN	NaN
Dhx37		E9Q8C3;Q6NZL1	E9Q8C3;Q6NZL1	4;4	2	4	114.4	1027	1027;1150	NaN	NaN	NaN	NaN	NaN	NaN	NaN	NaN	NaN	NaN	NaN	NaN	NaN	NaN	NaN	NaN	NaN	NaN	NaN	NaN
Dnajc21		F6QYD2;E9Q8D0	F6QYD2;E9Q8D0	1;1	2	1	44.095	380	380;531	NaN	NaN	NaN	NaN	NaN	NaN	NaN	NaN	NaN	NaN	NaN	NaN	NaN	NaN	NaN	NaN	NaN	NaN	NaN	NaN
Ss18	Protein SSXT	Q8BKL1;E9Q9S9;Q62280;Q6P1I1	Q8BKL1;E9Q9S9;Q62280;Q6P1I1	2;2;2;1	4	2	37.988	344	344;352;418;392	NaN	NaN	NaN	NaN	NaN	NaN	NaN	NaN	NaN	NaN	NaN	NaN	NaN	NaN	NaN	NaN	NaN	NaN	NaN	NaN
Btaf1		E9QAE3	E9QAE3	3	1	3	207.05	1848	1848	NaN	NaN	NaN	NaN	NaN	NaN	NaN	NaN	NaN	NaN	NaN	NaN	NaN	NaN	NaN	NaN	NaN	NaN	NaN	NaN
Fmr1	Fragile X mental retardation protein 1 homolog	P35922-3;E9QAT0;P35922-2;Q6AXB7;P35922;P35922-9;P35922-8;D3Z6U8;P35922-7;E9QNF5;E9QAS8;P35922-5;P35922-4;P35922-6;E9QAS9;P35922-11;P35922-10;P35922-12	P35922-3;E9QAT0;P35922-2;Q6AXB7;P35922;P35922-9;P35922-8;D3Z6U8;P35922-7;E9QNF5;E9QAS8;P35922-5;P35922-4;P35922-6;E9QAS9;P35922-11;P35922-10;P35922-12	7;7;7;7;7;6;6;6;6;6;6;5;5;5;5;4;4;4	18	7	66.269	589	589;589;602;614;614;568;581;591;593;593;631;436;448;512;585;415;427;491	NaN	NaN	NaN	NaN	NaN	NaN	NaN	NaN	NaN	NaN	NaN	NaN	NaN	NaN	NaN	NaN	NaN	NaN	NaN	NaN
Immt	Mitochondrial inner membrane protein	E9QAY3;Q8CAQ8-2;Q8CAQ8;Q8CAQ8-5;E9QLA0;Q3TZK4;E9QAY6;E9Q800;Q8CAQ8-3;Q8CAQ8-4;E9PVS5	E9QAY3;Q8CAQ8-2;Q8CAQ8;Q8CAQ8-5;E9QLA0;Q3TZK4;E9QAY6;E9Q800;Q8CAQ8-3;Q8CAQ8-4;E9PVS5	4;4;4;4;4;3;3;3;3;2;2	11	4	82.442	741	741;746;757;790;791;265;470;679;709;183;188	NaN	NaN	NaN	NaN	NaN	NaN	NaN	NaN	NaN	NaN	NaN	NaN	NaN	NaN	NaN	NaN	NaN	NaN	NaN	NaN
Ktn1	Kinectin	Q61595-2;Q61595-12;Q61595-16;Q61595-3;Q61595-14;Q61595-6;Q61595-4;Q61595-9;Q61595-8;Q61595-13;Q61595-5;Q61595-15;Q61595-10;E9QQ66;E9QMA4;E9QJY4;Q61595-7;E9QQ65;Q61595-11;E9QQ64;Q61595;F8VQC7	Q61595-2;Q61595-12;Q61595-16;Q61595-3;Q61595-14;Q61595-6;Q61595-4;Q61595-9;Q61595-8;Q61595-13;Q61595-5;Q61595-15;Q61595-10;E9QQ66;E9QMA4;E9QJY4;Q61595-7;E9QQ65;Q61595-11;E9QQ64;Q61595;F8VQC7	2;2;2;2;2;2;2;2;2;2;2;2;2;2;2;2;2;2;2;2;2;2	22	2	137.68	1200	1200;1223;1224;1228;1229;1247;1247;1252;1252;1253;1275;1275;1275;1275;1275;1275;1280;1280;1304;1304;1327;1327	NaN	NaN	NaN	NaN	NaN	NaN	NaN	NaN	NaN	NaN	NaN	NaN	NaN	NaN	NaN	NaN	NaN	NaN	NaN	NaN
Anp32b	Acidic leucine-rich nuclear phosphoprotein 32 family member B	Q9EST5;E9QKP8;Q9EST5-2	Q9EST5;E9QKP8;Q9EST5-2	4;4;4	3	4	31.078	272	272;315;329	NaN	NaN	NaN	NaN	NaN	NaN	NaN	NaN	NaN	NaN	NaN	NaN	NaN	NaN	NaN	NaN	NaN	NaN	NaN	NaN
Ipo9	Importin-9	E9QKZ2;Q91YE6;E0CXB2;F6UT58;E0CY46;F6TLX3	E9QKZ2;Q91YE6;E0CXB2	4;4;3;1;1;1	6	4	115.95	1040	1040;1041;655;52;55;171	NaN	NaN	NaN	NaN	NaN	NaN	NaN	NaN	NaN	NaN	NaN	NaN	NaN	NaN	NaN	NaN	NaN	NaN	NaN	NaN
Nupl2	Nucleoporin-like protein 2	Q8CIC2-2;Q8CIC2;E9QL43	Q8CIC2-2;Q8CIC2;E9QL43	1;1;1	3	1	17.618	160	160;420;420	NaN	NaN	NaN	NaN	NaN	NaN	NaN	NaN	NaN	NaN	NaN	NaN	NaN	NaN	NaN	NaN	NaN	NaN	NaN	NaN
Rnaseh1	Ribonuclease H1	O70338;E9QLN8;E9PYQ8	O70338;E9QLN8;E9PYQ8	2;2;1	3	2	31.805	285	285;285;153	NaN	NaN	NaN	NaN	NaN	NaN	NaN	NaN	NaN	NaN	NaN	NaN	NaN	NaN	NaN	NaN	NaN	NaN	NaN	NaN
Gatad2a	Transcriptional repressor p66 alpha	Q8CHY6;E9QMN5	Q8CHY6;E9QMN5	1;1	2	1	67.333	629	629;630	NaN	NaN	NaN	NaN	NaN	NaN	NaN	NaN	NaN	NaN	NaN	NaN	NaN	NaN	NaN	NaN	NaN	NaN	NaN	NaN
Atl2	Atlastin-2	Q6PA06-2;E9QND8;Q6PA06	Q6PA06-2;E9QND8;Q6PA06	1;1;1	3	1	44.355	388	388;412;583	NaN	NaN	NaN	NaN	NaN	NaN	NaN	NaN	NaN	NaN	NaN	NaN	NaN	NaN	NaN	NaN	NaN	NaN	NaN	NaN
Naa50	N-alpha-acetyltransferase 50	Q6PGB6-3;Q6PGB6-2;E9QNF4;Q6PGB6;Q6PGB6-4	Q6PGB6-3;Q6PGB6-2;E9QNF4;Q6PGB6;Q6PGB6-4	2;2;2;2;2	5	2	14.902	129	129;168;168;169;175	NaN	NaN	NaN	NaN	NaN	NaN	NaN	NaN	NaN	NaN	NaN	NaN	NaN	NaN	NaN	NaN	NaN	NaN	NaN	NaN
Mrpl48		F8WJ66;E9QPQ8	F8WJ66;E9QPQ8	1;1	2	1	12.954	113	113;211	NaN	NaN	NaN	NaN	NaN	NaN	NaN	NaN	NaN	NaN	NaN	NaN	NaN	NaN	NaN	NaN	NaN	NaN	NaN	NaN	+
Akap9	A-kinase anchor protein 9	Q70FJ1-3;Q70FJ1-2;E9QQ10;Q70FJ1;F6V1W5	Q70FJ1-3;Q70FJ1-2;E9QQ10;Q70FJ1;F6V1W5	2;2;2;2;1	5	2	433.63	3778	3778;3779;3779;3797;1619	NaN	NaN	NaN	NaN	NaN	NaN	NaN	NaN	NaN	NaN	NaN	NaN	NaN	NaN	NaN	NaN	NaN	NaN	NaN	NaN
Zfp652;Znf652	Zinc finger protein 652	Q5DU09-2;F2Z443;Q5DU09	Q5DU09-2;F2Z443;Q5DU09	1;1;1	3	1	40.026	350	350;451;608	NaN	NaN	NaN	NaN	NaN	NaN	NaN	NaN	NaN	NaN	NaN	NaN	NaN	NaN	NaN	NaN	NaN	NaN	NaN	NaN
Apex1	DNA-(apurinic or apyrimidinic site) lyase;DNA-(apurinic or apyrimidinic site) lyase, mitochondrial	F6QA74;P28352;D3Z124	F6QA74;P28352	3;3;1	3	3	32.318	289	289;317;177	NaN	NaN	NaN	NaN	NaN	NaN	NaN	NaN	NaN	NaN	NaN	NaN	NaN	NaN	NaN	NaN	NaN	NaN	NaN	NaN
Sept11;Sept8;Sept6;Sept10	Septin-11;Septin-8;Septin-6;Septin-10	Q8C1B7-3;F6RM49;F6QE87;Q8C1B7-2;F8VPR4;Q8C1B7;F7A4D8;Q9R1T4-2;Q8C650-2;Q9R1T4-3;Q8CHH9;Q8CHH9-2;Q9R1T4;B7ZC46;B1AQY9;G8JL66;Q8C650;B1AQZ0	Q8C1B7-3;F6RM49;F6QE87;Q8C1B7-2;F8VPR4;Q8C1B7;F7A4D8;Q9R1T4-2;Q8C650-2;Q9R1T4-3;Q8CHH9;Q8CHH9-2;Q9R1T4;B7ZC46;B1AQY9;G8JL66;Q8C650;B1AQZ0	2;2;2;2;2;2;1;1;1;1;1;1;1;1;1;1;1;1	18	2	48.964	425	425;428;428;429;430;431;426;427;427;429;429;430;434;440;442;451;452;484	NaN	NaN	NaN	NaN	NaN	NaN	NaN	NaN	NaN	NaN	NaN	NaN	NaN	NaN	NaN	NaN	NaN	NaN	NaN	NaN
Fxr2	Fragile X mental retardation syndrome-related protein 2	F6QH50;Q6P5B5;Q9WVR4	F6QH50;Q6P5B5;Q9WVR4	7;6;4	3	7	70.485	654	654;674;673	NaN	NaN	NaN	NaN	NaN	NaN	NaN	NaN	NaN	NaN	NaN	NaN	NaN	NaN	NaN	NaN	NaN	NaN	NaN	NaN
Psmd14	26S proteasome non-ATPase regulatory subunit 14	F6SAH4;O35593	F6SAH4;O35593	2;2	2	2	27.119	243	243;310	NaN	NaN	NaN	NaN	NaN	NaN	NaN	NaN	NaN	NaN	NaN	NaN	NaN	NaN	NaN	NaN	NaN	NaN	NaN	NaN
Eed	Polycomb protein EED	Q921E6-3;Q921E6;Q921E6-2;F6TJE4	Q921E6-3;Q921E6;Q921E6-2;F6TJE4	2;2;2;2	4	2	48.765	427	427;441;500;500	NaN	NaN	NaN	NaN	NaN	NaN	NaN	NaN	NaN	NaN	NaN	NaN	NaN	NaN	NaN	NaN	NaN	NaN	NaN	NaN
Rnpc3	RNA-binding protein 40	F6TN13;Q3UZ01-2;Q3UZ01	F6TN13;Q3UZ01-2;Q3UZ01	2;2;2	3	2	52.475	463	463;513;514	NaN	NaN	NaN	NaN	NaN	NaN	NaN	NaN	NaN	NaN	NaN	NaN	NaN	NaN	NaN	NaN	NaN	NaN	NaN	NaN
Srpr	Signal recognition particle receptor subunit alpha	F6VF36;Q9DBG7	F6VF36;Q9DBG7	1;1	2	1	16.809	153	153;636	NaN	NaN	NaN	NaN	NaN	NaN	NaN	NaN	NaN	NaN	NaN	NaN	NaN	NaN	NaN	NaN	NaN	NaN	NaN	NaN
Fkbp1a	Peptidyl-prolyl cis-trans isomerase FKBP1A;Peptidyl-prolyl cis-trans isomerase	P26883;Q3UKJ3;F6X9I3	P26883;Q3UKJ3;F6X9I3	1;1;1	3	1	11.922	108	108;150;161	NaN	NaN	NaN	NaN	NaN	NaN	NaN	NaN	NaN	NaN	NaN	NaN	NaN	NaN	NaN	NaN	NaN	NaN	NaN	NaN
Cndp2	Cytosolic non-specific dipeptidase	F6XEL6;Q9D1A2	F6XEL6;Q9D1A2	2;2	2	2	44.29	400	400;475	NaN	NaN	NaN	NaN	NaN	NaN	NaN	NaN	NaN	NaN	NaN	NaN	NaN	NaN	NaN	NaN	NaN	NaN	NaN	NaN
Nono	Non-POU domain-containing octamer-binding protein	Q99K48;F6XLC7;Q99K48-2	Q99K48;F6XLC7	8;8;3	3	8	54.54	473	473;527;219	NaN	NaN	NaN	NaN	NaN	NaN	NaN	NaN	NaN	NaN	0.27194	0.42853	NaN	NaN	NaN	NaN	NaN	NaN	NaN	NaN
Mfn1	Mitofusin-1	F6XRI9;Q811U4	F6XRI9;Q811U4	1;1	2	1	35.923	319	319;741	NaN	NaN	NaN	NaN	NaN	NaN	NaN	NaN	NaN	NaN	NaN	NaN	NaN	NaN	NaN	NaN	NaN	NaN	NaN	NaN
Scaf4;Scaf8	Protein SCAF8	F6Z1F4;Q7TSH6;Q6PFF0;Q3TBS5;Q6DID3;F6WUK6	F6Z1F4;Q7TSH6;Q6PFF0;Q3TBS5;Q6DID3;F6WUK6	2;2;2;1;1;1	6	2	128.55	1178	1178;1183;1209;705;1268;1361	NaN	NaN	NaN	NaN	NaN	NaN	NaN	NaN	NaN	NaN	NaN	NaN	NaN	NaN	NaN	NaN	NaN	NaN	NaN	NaN
Gsr	Glutathione reductase, mitochondrial	P47791-2;F6ZDD7;P47791	P47791-2;F6ZDD7;P47791	2;2;2	3	2	51.073	474	474;482;500	NaN	NaN	NaN	NaN	NaN	NaN	NaN	NaN	NaN	NaN	NaN	NaN	NaN	NaN	NaN	NaN	NaN	NaN	NaN	NaN
Toe1	Target of EGR1 protein 1	F6ZMT3;Q9D2E2-2;Q9D2E2	F6ZMT3;Q9D2E2-2;Q9D2E2	1;1;1	3	1	21.714	188	188;329;511	NaN	NaN	NaN	NaN	NaN	NaN	NaN	NaN	NaN	NaN	NaN	NaN	NaN	NaN	NaN	NaN	NaN	NaN	NaN	NaN
Srsf11		F7B0U9;F6X2U6;F6TN80;D6RE22;D3Z4B0;Q3UIX4;E9Q6E5	F7B0U9;F6X2U6;F6TN80;D6RE22;D3Z4B0;Q3UIX4;E9Q6E5	2;1;1;1;1;1;1	7	2	13.871	128	128;53;101;112;192;476;511	NaN	NaN	NaN	NaN	NaN	NaN	NaN	NaN	NaN	NaN	NaN	NaN	NaN	NaN	NaN	NaN	NaN	NaN	NaN	NaN
Eif4g2	Eukaryotic translation initiation factor 4 gamma 2	Q62448-2;F7CBP1;Q62448;G3XA17;F7CHS2;F7DAB1;F6TW20	Q62448-2;F7CBP1;Q62448;G3XA17;F7CHS2;F7DAB1;F6TW20	2;2;2;2;1;1;1	7	2	97.893	868	868;868;906;906;30;102;161	NaN	NaN	NaN	NaN	NaN	NaN	NaN	NaN	NaN	NaN	NaN	NaN	NaN	NaN	NaN	NaN	NaN	NaN	NaN	NaN
Myo10	Unconventional myosin-X	F8VQB6;D3Z2P4;D3Z2E0;D3YZ13;D3YXW4;D3YXU7;E9Q5G1	F8VQB6;D3Z2P4;D3Z2E0;D3YZ13;D3YXW4;D3YXU7;E9Q5G1	2;1;1;1;1;1;1	7	2	237.32	2062	2062;25;51;179;237;786;1316	NaN	NaN	NaN	NaN	NaN	NaN	NaN	NaN	NaN	NaN	NaN	NaN	NaN	NaN	NaN	NaN	NaN	NaN	NaN	NaN
Anxa7	Annexin A7	Q07076;F8WGC2	Q07076;F8WGC2	2;2	2	2	49.925	463	463;485	NaN	NaN	NaN	NaN	NaN	NaN	NaN	NaN	NaN	NaN	NaN	NaN	NaN	NaN	NaN	NaN	NaN	NaN	NaN	NaN
Myg1	UPF0160 protein MYG1, mitochondrial	F8WGG3;Q9JK81;F7A3N3	F8WGG3;Q9JK81	3;3;1	3	3	36.549	326	326;380;306	NaN	NaN	NaN	NaN	NaN	NaN	NaN	NaN	NaN	NaN	NaN	NaN	NaN	NaN	NaN	NaN	NaN	NaN	NaN	NaN
Fermt2	Fermitin family homolog 2	Q8CIB5;F8WGQ4;A6X941	Q8CIB5;F8WGQ4;A6X941	4;4;2	3	4	77.8	680	680;680;180	NaN	NaN	NaN	NaN	NaN	NaN	NaN	NaN	NaN	NaN	NaN	NaN	NaN	NaN	NaN	NaN	NaN	NaN	NaN	NaN
Tln1	Talin-1	P26039;F8WGT0	P26039;F8WGT0	2;2	2	2	269.82	2541	2541;2564	NaN	NaN	NaN	NaN	NaN	NaN	NaN	NaN	NaN	NaN	NaN	NaN	NaN	NaN	NaN	NaN	NaN	NaN	NaN	NaN
Srbd1	S1 RNA-binding domain-containing protein 1	F8WGW3;Q497V5;Q497V5-2;Q8CHZ0;B7ZWI7;B7ZWI4	F8WGW3;Q497V5;Q497V5-2	16;16;14;7;4;4	6	16	110.19	981	981;1015;611;280;170;195	NaN	NaN	NaN	NaN	NaN	NaN	NaN	NaN	NaN	NaN	NaN	NaN	NaN	NaN	NaN	NaN	NaN	NaN	NaN	NaN
Lars	Leucine--tRNA ligase, cytoplasmic	Q8BMJ2;F8WH45	Q8BMJ2;F8WH45	3;3	2	3	134.19	1178	1178;1210	NaN	NaN	NaN	NaN	NaN	NaN	NaN	NaN	NaN	NaN	NaN	NaN	NaN	NaN	NaN	NaN	NaN	NaN	NaN	NaN
Pds5b	Sister chromatid cohesion protein PDS5 homolog B	Q4VA53;Q4VA53-3;F8WHU5;Q4VA53-2	Q4VA53;Q4VA53-3;F8WHU5;Q4VA53-2	3;3;3;2	4	3	164.42	1446	1446;1448;1449;701	NaN	NaN	NaN	NaN	NaN	NaN	NaN	NaN	NaN	NaN	NaN	NaN	NaN	NaN	NaN	NaN	NaN	NaN	NaN	NaN
Mms19	MMS19 nucleotide excision repair protein homolog	Q9D071-2;F8WHX3;Q9D071;F6RGK4;F7A0X7;F7C9N6	Q9D071-2;F8WHX3;Q9D071;F6RGK4;F7A0X7;F7C9N6	2;2;2;1;1;1	6	2	97.458	889	889;988;1031;286;501;885	NaN	NaN	NaN	NaN	NaN	NaN	NaN	NaN	NaN	NaN	NaN	NaN	NaN	NaN	NaN	NaN	NaN	NaN	NaN	NaN
Myo1c	Unconventional myosin-Ic	F8WIE8;Q9WTI7-4;Q9WTI7-2;Q9WTI7-3;Q9WTI7	F8WIE8;Q9WTI7-4;Q9WTI7-2;Q9WTI7-3;Q9WTI7	2;2;2;2;2	5	2	111.16	962	962;963;1028;1044;1063	NaN	NaN	NaN	NaN	NaN	NaN	NaN	NaN	NaN	NaN	NaN	NaN	NaN	NaN	NaN	NaN	NaN	NaN	NaN	NaN
Sin3a	Paired amphipathic helix protein Sin3a	Q60520;Q60520-1;F8WJ61	Q60520;Q60520-1;F8WJ61	2;2;2	3	2	145.09	1274	1274;1277;1282	NaN	NaN	NaN	NaN	NaN	NaN	NaN	NaN	NaN	NaN	NaN	NaN	NaN	NaN	NaN	NaN	NaN	NaN	NaN	NaN
Cdc45	Cell division control protein 45 homolog	F8WJ72;Q9Z1X9	F8WJ72;Q9Z1X9	1;1	2	1	60.124	520	520;566	NaN	NaN	NaN	NaN	NaN	NaN	NaN	NaN	NaN	NaN	NaN	NaN	NaN	NaN	NaN	NaN	NaN	NaN	NaN	NaN
Eml4	Echinoderm microtubule-associated protein-like 4	Q3UMY5-4;Q3UMY5-2;Q3UMY5-3;Q3UMY5;F8WJ93	Q3UMY5-4;Q3UMY5-2;Q3UMY5-3;Q3UMY5;F8WJ93	1;1;1;1;1	5	1	97.562	876	876;919;934;988;988	NaN	NaN	NaN	NaN	NaN	NaN	NaN	NaN	NaN	NaN	NaN	NaN	NaN	NaN	NaN	NaN	NaN	NaN	NaN	NaN
Ddx24	ATP-dependent RNA helicase DDX24	Q9ESV0;F8WJA0	Q9ESV0;F8WJA0	4;4	2	4	96.428	857	857;903	NaN	NaN	NaN	NaN	NaN	NaN	NaN	NaN	NaN	NaN	NaN	NaN	NaN	NaN	NaN	NaN	NaN	NaN	NaN	NaN
St13	Hsc70-interacting protein	F8WJK8;Q99L47;E9Q1V0	F8WJK8;Q99L47	3;3;1	3	3	40.538	362	362;371;129	NaN	NaN	NaN	NaN	NaN	NaN	NaN	NaN	NaN	NaN	NaN	NaN	NaN	NaN	NaN	NaN	NaN	NaN	NaN	NaN
Grwd1	Glutamate-rich WD repeat-containing protein 1	Q8K335;Q8BIF7;Q810D6;G3UVT6	Q8K335;Q8BIF7;Q810D6;G3UVT6	2;2;2;2	4	2	37.91	342	342;416;446;446	NaN	NaN	NaN	NaN	NaN	NaN	NaN	NaN	NaN	NaN	NaN	NaN	NaN	NaN	NaN	NaN	NaN	NaN	NaN	NaN
Actn2	Alpha-actinin-2	Q9JI91;G3UW84	Q9JI91;G3UW84	1;1	2	1	103.65	894	894;894	NaN	NaN	NaN	NaN	NaN	NaN	NaN	NaN	NaN	NaN	NaN	NaN	NaN	NaN	NaN	NaN	NaN	NaN	NaN	NaN
Txnrd1	Thioredoxin reductase 1, cytoplasmic	Q9JMH6-2;G3UWB1;Q9JMH6	Q9JMH6-2;G3UWB1;Q9JMH6	5;5;5	3	5	54.562	499	499;611;613	NaN	NaN	NaN	NaN	NaN	NaN	NaN	NaN	NaN	NaN	NaN	NaN	NaN	NaN	NaN	NaN	NaN	NaN	NaN	NaN
Rrp36	Ribosomal RNA processing protein 36 homolog	Q3UFY0;G3UWG5	Q3UFY0;G3UWG5	1;1	2	1	28.588	244	244;244	NaN	NaN	NaN	NaN	NaN	NaN	NaN	NaN	NaN	NaN	NaN	NaN	NaN	NaN	NaN	NaN	NaN	NaN	NaN	NaN	+
Tamm41	Mitochondrial translocator assembly and maintenance protein 41 homolog	G3UWL8;Q3TUH1-2;Q3TUH1;G5E881;D6RGT1;G3UYJ1	G3UWL8;Q3TUH1-2;Q3TUH1;G5E881;D6RGT1	3;3;3;3;2;1	6	3	24.805	222	222;239;337;337;149;124	NaN	NaN	NaN	NaN	NaN	NaN	NaN	NaN	NaN	NaN	NaN	NaN	NaN	NaN	NaN	NaN	NaN	NaN	NaN	NaN
Dap3	28S ribosomal protein S29, mitochondrial	G3UWM7;G3UWZ6;Q9ER88-2;Q9ER88;G3X9M0;G3UYM6;G3UWR5;G3UWJ4;G3UZC0	G3UWM7;G3UWZ6;Q9ER88-2;Q9ER88;G3X9M0;G3UYM6;G3UWR5;G3UWJ4;G3UZC0	2;2;2;2;2;1;1;1;1	9	2	25.027	217	217;255;361;391;396;133;165;200;212	NaN	NaN	NaN	NaN	NaN	NaN	NaN	NaN	NaN	NaN	NaN	NaN	NaN	NaN	NaN	NaN	NaN	NaN	NaN	NaN
Chd1	Chromodomain-helicase-DNA-binding protein 1	G3UWS6;P40201	G3UWS6;P40201	1;1	2	1	18.088	164	164;1711	NaN	NaN	NaN	NaN	NaN	NaN	NaN	NaN	NaN	NaN	NaN	NaN	NaN	NaN	NaN	NaN	NaN	NaN	NaN	NaN
Daxx	Death domain-associated protein 6	G3UX50;O35613;Q3UKR0	G3UX50;O35613;Q3UKR0	3;3;3	3	3	77.208	702	702;739;740	NaN	NaN	NaN	NaN	NaN	NaN	NaN	NaN	NaN	NaN	NaN	NaN	NaN	NaN	NaN	NaN	NaN	NaN	NaN	NaN
Kpna1;Kpna6	Importin subunit alpha;Importin subunit alpha-7;Importin subunit alpha-1	G3UXF0;Q4FJZ2;O35345;Q60960	G3UXF0;Q4FJZ2;O35345;Q60960	1;1;1;1	4	1	25.588	230	230;533;536;538	NaN	NaN	NaN	NaN	NaN	NaN	NaN	NaN	NaN	NaN	NaN	NaN	NaN	NaN	NaN	NaN	NaN	NaN	NaN	NaN
Dtnb	Dystrobrevin beta	G3UYK9;G3UZJ3;G3UXK0;G3UY34;Q8K0N0;Q8C8Z9;G3UZ87;O70585-2;G3UYM7;O70585	G3UYK9;G3UZJ3;G3UXK0;G3UY34;Q8K0N0;Q8C8Z9;G3UZ87;O70585-2;G3UYM7;O70585	1;1;1;1;1;1;1;1;1;1	10	1	55.011	490	490;559;566;596;602;608;609;615;626;659	NaN	NaN	NaN	NaN	NaN	NaN	NaN	NaN	NaN	NaN	NaN	NaN	NaN	NaN	NaN	NaN	NaN	NaN	NaN	NaN
Prps1;Prps2;Prps1l3	Ribose-phosphate pyrophosphokinase 1;Ribose-phosphate pyrophosphokinase 2;Ribose-phosphate pyrophosphokinase	Q9D7G0;Q9CS42;G3UXL2	Q9D7G0;Q9CS42;G3UXL2	2;2;2	3	2	34.834	318	318;318;318	NaN	NaN	NaN	NaN	NaN	NaN	NaN	NaN	NaN	NaN	NaN	NaN	NaN	NaN	NaN	NaN	NaN	NaN	NaN	NaN
Pabpn1;Gm20521	Polyadenylate-binding protein 2	Q8CCS6-2;Q8CCS6;G3UY42;D3YUB9;D3Z055;G3UWS5;D3Z5F7;G3UX74;Q5XFR0	Q8CCS6-2;Q8CCS6;G3UY42;D3YUB9;D3Z055;G3UWS5;D3Z5F7	4;4;4;3;3;3;3;1;1	9	4	31.044	292	292;302;319;164;168;178;333;73;273	NaN	NaN	NaN	NaN	NaN	NaN	NaN	NaN	NaN	NaN	NaN	NaN	NaN	NaN	NaN	NaN	NaN	NaN	NaN	NaN
Chek1	Serine/threonine-protein kinase Chk1	G3UZ93;O35280-2;G3UYB1;G3UYC5;O35280	G3UZ93;O35280-2;G3UYB1;G3UYC5;O35280	3;3;3;3;3	5	3	35.231	310	310;382;432;442;476	NaN	NaN	NaN	NaN	NaN	NaN	NaN	NaN	NaN	NaN	NaN	NaN	NaN	NaN	NaN	NaN	NaN	NaN	NaN	NaN
Mtmr7	Myotubularin-related protein 7	G3UYB7;G3UYZ2;G3V027;Q9Z2C9	G3UYB7;G3UYZ2;G3V027;Q9Z2C9	3;3;3;3	4	3	30.139	260	260;424;498;660	NaN	NaN	NaN	NaN	NaN	NaN	NaN	NaN	NaN	NaN	NaN	NaN	NaN	NaN	NaN	NaN	NaN	NaN	NaN	NaN
Dnajb6	DnaJ homolog subfamily B member 6	O54946-2;G3X8S5;O54946;Q9QYI8	O54946-2;G3X8S5;O54946	3;3;3;1	4	3	26.977	242	242;261;365;312	NaN	NaN	NaN	NaN	NaN	NaN	NaN	NaN	NaN	NaN	NaN	NaN	NaN	NaN	NaN	NaN	NaN	NaN	NaN	NaN
Zc3h18	Zinc finger CCCH domain-containing protein 18	Q0P678;G3X8T2	Q0P678;G3X8T2	2;2	2	2	105.69	948	948;972	NaN	NaN	NaN	NaN	NaN	NaN	NaN	NaN	NaN	NaN	NaN	NaN	NaN	NaN	NaN	NaN	NaN	NaN	NaN	NaN
Naa15	N-alpha-acetyltransferase 15, NatA auxiliary subunit	Q80UM3;G3X8Y3	Q80UM3;G3X8Y3	2;2	2	2	100.96	865	865;865	NaN	NaN	NaN	NaN	NaN	NaN	NaN	NaN	NaN	NaN	NaN	NaN	NaN	NaN	NaN	NaN	NaN	NaN	NaN	NaN
Rpf2	Ribosome production factor 2 homolog	G3X926;Q9JJ80	G3X926;Q9JJ80	3;3	2	3	31.471	273	273;306	NaN	NaN	NaN	NaN	NaN	NaN	NaN	NaN	NaN	NaN	NaN	NaN	NaN	NaN	NaN	NaN	NaN	NaN	NaN	NaN
Heatr1		G3X9B1	G3X9B1	3	1	3	242.07	2143	2143	NaN	NaN	NaN	NaN	NaN	NaN	NaN	NaN	NaN	NaN	NaN	NaN	NaN	NaN	NaN	NaN	NaN	NaN	NaN	NaN
Ap3s1	AP-3 complex subunit sigma-1	Q9DCR2;G3XA56	Q9DCR2;G3XA56	2;2	2	2	21.732	193	193;193	NaN	NaN	NaN	NaN	NaN	NaN	NaN	NaN	NaN	NaN	NaN	NaN	NaN	NaN	NaN	NaN	NaN	NaN	NaN	NaN
Trip12	E3 ubiquitin-protein ligase TRIP12	G5E870	G5E870	19	1	19	224.13	2025	2025	NaN	NaN	NaN	NaN	NaN	NaN	NaN	NaN	NaN	NaN	NaN	NaN	NaN	NaN	NaN	NaN	NaN	NaN	NaN	NaN
Mrpl13	39S ribosomal protein L13, mitochondrial	G5E909;Q9D1P0	G5E909;Q9D1P0	1;1	2	1	6.5345	58	58;178	NaN	NaN	NaN	NaN	NaN	NaN	NaN	NaN	NaN	NaN	NaN	NaN	NaN	NaN	NaN	NaN	NaN	NaN	NaN	NaN
Polr1e	DNA-directed RNA polymerase I subunit RPA49	Q8K202-3;G8JL51;Q8K202-2;Q8K202	Q8K202-3;G8JL51;Q8K202-2;Q8K202	2;2;2;2	4	2	44.212	393	393;407;434;482	NaN	NaN	NaN	NaN	NaN	NaN	NaN	NaN	NaN	NaN	NaN	NaN	NaN	NaN	NaN	NaN	NaN	NaN	NaN	NaN
Alyref;Refbp2;Alyref2	THO complex subunit 4;RNA and export factor-binding protein 2	Q9JJW6-2;O08583;O08583-2;Q9JJW6;G3X9I4	Q9JJW6-2;O08583;O08583-2;Q9JJW6;G3X9I4	3;3;2;2;2	5	3	23.602	217	217;255;163;218;218	NaN	NaN	NaN	NaN	NaN	NaN	NaN	NaN	NaN	NaN	NaN	NaN	NaN	NaN	NaN	NaN	NaN	NaN	NaN	NaN
Prkcsh	Glucosidase 2 subunit beta	O08795;O08795-2	O08795;O08795-2	2;2	2	2	58.792	521	521;528	NaN	NaN	NaN	NaN	NaN	NaN	NaN	NaN	NaN	NaN	NaN	NaN	NaN	NaN	NaN	NaN	NaN	NaN	NaN	NaN
Psmb1	Proteasome subunit beta type-1	O09061	O09061	1	1	1	26.372	240	240	NaN	NaN	NaN	NaN	NaN	NaN	NaN	NaN	NaN	NaN	NaN	NaN	NaN	NaN	NaN	NaN	NaN	NaN	NaN	NaN
Nfatc2ip	NFATC2-interacting protein	O09130	O09130	1	1	1	45.121	412	412	NaN	NaN	NaN	NaN	NaN	NaN	NaN	NaN	NaN	NaN	NaN	NaN	NaN	NaN	NaN	NaN	NaN	NaN	NaN	NaN
Gclm	Glutamate--cysteine ligase regulatory subunit	O09172;F6VNW5	O09172;F6VNW5	2;1	2	2	30.534	274	274;153	NaN	NaN	NaN	NaN	NaN	NaN	NaN	NaN	NaN	NaN	0.47023	0.77448	NaN	NaN	NaN	NaN	NaN	NaN	NaN	NaN
Ddt	D-dopachrome decarboxylase	O35215	O35215	2	1	2	13.077	118	118	NaN	NaN	NaN	NaN	NaN	NaN	NaN	NaN	NaN	NaN	NaN	NaN	NaN	NaN	NaN	NaN	NaN	NaN	NaN	NaN
Cpsf2	Cleavage and polyadenylation specificity factor subunit 2	O35218	O35218	1	1	1	88.382	782	782	NaN	NaN	NaN	NaN	NaN	NaN	NaN	NaN	NaN	NaN	NaN	NaN	NaN	NaN	NaN	NaN	NaN	NaN	NaN	NaN
Psmd4	26S proteasome non-ATPase regulatory subunit 4	O35226-3;O35226-2;O35226-5;O35226-4;O35226;F7AI87	O35226-3;O35226-2;O35226-5;O35226-4;O35226;F7AI87	4;4;3;3;3;2	6	4	39.589	368	368;379;260;349;376;194	NaN	NaN	NaN	NaN	NaN	NaN	NaN	NaN	NaN	NaN	NaN	NaN	NaN	NaN	NaN	NaN	NaN	NaN	NaN	NaN
Purb	Transcriptional activator protein Pur-beta	O35295;Q8R4E6-2;Q8R4E6	O35295	17;1;1	3	17	33.901	324	324;325;350	NaN	NaN	NaN	NaN	NaN	NaN	NaN	NaN	NaN	NaN	NaN	NaN	NaN	NaN	NaN	NaN	NaN	NaN	NaN	NaN
Pold2	DNA polymerase delta subunit 2	O35654;A8Y5G7	O35654;A8Y5G7	2;1	2	2	51.354	469	469;241	NaN	NaN	NaN	NaN	NaN	NaN	NaN	NaN	NaN	NaN	NaN	NaN	NaN	NaN	NaN	NaN	NaN	NaN	NaN	NaN
Nudc	Nuclear migration protein nudC	O35685	O35685	5	1	5	38.358	332	332	NaN	NaN	NaN	NaN	NaN	NaN	NaN	NaN	NaN	NaN	NaN	NaN	NaN	NaN	NaN	NaN	NaN	NaN	NaN	NaN
Sptlc1	Serine palmitoyltransferase 1	O35704;F6XPH5	O35704;F6XPH5	2;1	2	2	52.534	473	473;336	NaN	NaN	NaN	NaN	NaN	NaN	NaN	NaN	NaN	NaN	NaN	NaN	NaN	NaN	NaN	NaN	NaN	NaN	NaN	NaN
Api5	Apoptosis inhibitor 5	O35841	O35841	3	1	3	56.784	504	504	NaN	NaN	NaN	NaN	NaN	NaN	NaN	NaN	NaN	NaN	NaN	NaN	NaN	NaN	NaN	NaN	NaN	NaN	NaN	NaN
Mrpl23	39S ribosomal protein L23, mitochondrial	O35972	O35972	2	1	2	17.121	146	146	NaN	NaN	NaN	NaN	NaN	NaN	NaN	NaN	NaN	NaN	NaN	NaN	NaN	NaN	NaN	NaN	NaN	NaN	NaN	NaN
Ddost	Dolichyl-diphosphooligosaccharide--protein glycosyltransferase 48 kDa subunit	O54734	O54734	2	1	2	49.027	441	441	NaN	NaN	NaN	NaN	NaN	NaN	NaN	NaN	NaN	NaN	NaN	NaN	NaN	NaN	NaN	NaN	NaN	NaN	NaN	NaN
Zmat3	Zinc finger matrin-type protein 3	O54836;B9EI21	O54836;B9EI21	8;7	2	8	32.001	290	290;290	NaN	NaN	NaN	NaN	NaN	NaN	NaN	NaN	NaN	NaN	NaN	NaN	NaN	NaN	NaN	NaN	NaN	NaN	NaN	NaN
Asna1	ATPase Asna1	O54984	O54984	2	1	2	38.822	348	348	NaN	NaN	NaN	NaN	NaN	NaN	NaN	NaN	NaN	NaN	NaN	NaN	NaN	NaN	NaN	NaN	NaN	NaN	NaN	NaN
Impa1	Inositol monophosphatase 1	Q924B0;O55023;Q80ZJ2	Q924B0;O55023;Q80ZJ2	2;2;1	3	2	30.429	277	277;277;276	NaN	NaN	NaN	NaN	NaN	NaN	NaN	NaN	NaN	NaN	NaN	NaN	NaN	NaN	NaN	NaN	NaN	NaN	NaN	NaN
Copb2	Coatomer subunit beta	O55029	O55029	2	1	2	102.45	905	905	NaN	NaN	NaN	NaN	NaN	NaN	NaN	NaN	NaN	NaN	NaN	NaN	NaN	NaN	NaN	NaN	NaN	NaN	NaN	NaN
Rngtt	mRNA-capping enzyme;Polynucleotide 5-triphosphatase;mRNA guanylyltransferase	Q3TUK6;Q9DCC1;O55236	Q3TUK6;Q9DCC1;O55236	1;1;1	3	1	55.183	480	480;581;597	NaN	NaN	NaN	NaN	NaN	NaN	NaN	NaN	NaN	NaN	NaN	NaN	NaN	NaN	NaN	NaN	NaN	NaN	NaN	NaN
Dhx9	ATP-dependent RNA helicase A	O70133	O70133	129	1	129	149.47	1380	1380	NaN	NaN	NaN	NaN	NaN	NaN	NaN	NaN	NaN	NaN	NaN	NaN	NaN	NaN	NaN	NaN	NaN	NaN	NaN	NaN
Eif3d	Eukaryotic translation initiation factor 3 subunit D	O70194	O70194	5	1	5	63.988	548	548	NaN	NaN	NaN	NaN	NaN	NaN	NaN	NaN	NaN	NaN	NaN	NaN	NaN	NaN	NaN	NaN	NaN	NaN	NaN	NaN
Eef1b	Elongation factor 1-beta	O70251	O70251	5	1	5	24.693	225	225	NaN	NaN	NaN	NaN	NaN	NaN	NaN	NaN	NaN	NaN	NaN	NaN	NaN	NaN	NaN	NaN	NaN	NaN	NaN	NaN
Sfn	14-3-3 protein sigma	O70456	O70456	3	1	3	27.706	248	248	NaN	NaN	NaN	NaN	NaN	NaN	NaN	NaN	NaN	NaN	NaN	NaN	NaN	NaN	NaN	NaN	NaN	NaN	NaN	NaN
Srpk1	SRSF protein kinase 1	O70551;F8WGJ7	O70551	3;1	2	3	73.088	648	648;215	NaN	NaN	NaN	NaN	NaN	NaN	NaN	NaN	NaN	NaN	NaN	NaN	NaN	NaN	NaN	NaN	NaN	NaN	NaN	NaN
Pfdn2	Prefoldin subunit 2	O70591;F8WJ30	O70591;F8WJ30	2;1	2	2	16.534	154	154;129	NaN	NaN	NaN	NaN	NaN	NaN	NaN	NaN	NaN	NaN	NaN	NaN	NaN	NaN	NaN	NaN	NaN	NaN	NaN	NaN
Wdr1	WD repeat-containing protein 1	O88342	O88342	2	1	2	66.406	606	606	NaN	NaN	NaN	NaN	NaN	NaN	NaN	NaN	NaN	NaN	NaN	NaN	NaN	NaN	NaN	NaN	NaN	NaN	NaN	NaN
Clpp	Putative ATP-dependent Clp protease proteolytic subunit, mitochondrial	O88696	O88696	2	1	2	29.8	272	272	NaN	NaN	NaN	NaN	NaN	NaN	NaN	NaN	NaN	NaN	NaN	NaN	NaN	NaN	NaN	NaN	NaN	NaN	NaN	NaN
Rbm3	Putative RNA-binding protein 3	O89086;Q8BG13;Q5RJV3	O89086;Q8BG13;Q5RJV3	3;3;2	3	3	16.604	153	153;154;128	NaN	NaN	NaN	NaN	NaN	NaN	NaN	NaN	NaN	NaN	NaN	NaN	NaN	NaN	NaN	NaN	NaN	NaN	NaN	NaN
mt-Co2;Mtco2	Cytochrome c oxidase subunit 2	Q7JCZ1;P00405	Q7JCZ1;P00405	2;2	2	2	25.976	227	227;227	NaN	NaN	NaN	NaN	NaN	NaN	NaN	NaN	NaN	NaN	NaN	NaN	NaN	NaN	NaN	NaN	NaN	NaN	NaN	NaN
mt-Atp8;Mtatp8	ATP synthase protein 8	Q7JCZ0;P03930	Q7JCZ0;P03930	1;1	2	1	7.7662	67	67;67	NaN	NaN	NaN	NaN	NaN	NaN	NaN	NaN	NaN	NaN	NaN	NaN	NaN	NaN	NaN	NaN	NaN	NaN	NaN	NaN
Got1	Aspartate aminotransferase, cytoplasmic	P05201;F7ALS6	P05201;F7ALS6	6;3	2	6	46.247	413	413;182	NaN	NaN	NaN	NaN	NaN	NaN	NaN	NaN	NaN	NaN	NaN	NaN	NaN	NaN	NaN	NaN	NaN	NaN	NaN	NaN
Tuba3a	Tubulin alpha-3 chain	P05214	P05214	26	1	26	49.959	450	450	NaN	NaN	NaN	NaN	NaN	NaN	NaN	NaN	NaN	NaN	NaN	NaN	NaN	NaN	NaN	NaN	NaN	NaN	NaN	NaN
Gpi	Glucose-6-phosphate isomerase	P06745;CON__Q3ZBD7	P06745;CON__Q3ZBD7	8;4	2	8	62.766	558	558;557	NaN	NaN	NaN	NaN	NaN	NaN	NaN	NaN	NaN	NaN	NaN	NaN	NaN	NaN	NaN	NaN	NaN	NaN	NaN	NaN			+
Rrm1	Ribonucleoside-diphosphate reductase large subunit	P07742	P07742	5	1	5	90.209	792	792	NaN	NaN	NaN	NaN	NaN	NaN	NaN	NaN	NaN	NaN	NaN	NaN	NaN	NaN	NaN	NaN	NaN	NaN	NaN	NaN
Pdia4	Protein disulfide-isomerase A4	P08003	P08003	3	1	3	71.982	638	638	NaN	NaN	NaN	NaN	NaN	NaN	NaN	NaN	NaN	NaN	NaN	NaN	NaN	NaN	NaN	NaN	NaN	NaN	NaN	NaN
Sod1	Superoxide dismutase [Cu-Zn]	P08228	P08228	4	1	4	15.942	154	154	NaN	NaN	NaN	NaN	NaN	NaN	NaN	NaN	NaN	NaN	NaN	NaN	NaN	NaN	NaN	NaN	NaN	NaN	NaN	NaN
Mdh2	Malate dehydrogenase, mitochondrial	P08249	P08249	15	1	15	35.611	338	338	NaN	NaN	NaN	NaN	NaN	NaN	NaN	NaN	NaN	NaN	NaN	NaN	NaN	NaN	NaN	NaN	NaN	NaN	NaN	NaN
Polr2a	DNA-directed RNA polymerase II subunit RPB1	P08775	P08775	2	1	2	217.17	1970	1970	NaN	NaN	NaN	NaN	NaN	NaN	NaN	NaN	NaN	NaN	NaN	NaN	NaN	NaN	NaN	NaN	NaN	NaN	NaN	NaN
P4hb	Protein disulfide-isomerase	P09103;E9Q8G8	P09103	10;3	2	10	57.058	509	509;165	NaN	NaN	NaN	NaN	NaN	NaN	NaN	NaN	NaN	NaN	NaN	NaN	NaN	NaN	NaN	NaN	NaN	NaN	NaN	NaN
Sod2	Superoxide dismutase [Mn], mitochondrial	P09671	P09671	2	1	2	24.603	222	222	NaN	NaN	NaN	NaN	NaN	NaN	NaN	NaN	NaN	NaN	NaN	NaN	NaN	NaN	NaN	NaN	NaN	NaN	NaN	NaN
Hist1h2bf	Histone H2B type 1-F/J/L	P10853	P10853	17	1	17	13.936	126	126	NaN	NaN	NaN	NaN	NaN	NaN	NaN	NaN	NaN	NaN	NaN	NaN	NaN	NaN	NaN	NaN	NaN	NaN	NaN	NaN	+
Hist1h2bm	Histone H2B type 1-M	P10854	P10854	18	1	18	13.936	126	126	NaN	NaN	NaN	NaN	NaN	NaN	NaN	NaN	NaN	NaN	NaN	NaN	NaN	NaN	NaN	NaN	NaN	NaN	NaN	NaN	+
Sub1	Activated RNA polymerase II transcriptional coactivator p15	P11031	P11031	7	1	7	14.427	127	127	NaN	NaN	NaN	NaN	NaN	NaN	NaN	NaN	NaN	NaN	NaN	NaN	NaN	NaN	NaN	NaN	NaN	NaN	NaN	NaN
Fabp3	Fatty acid-binding protein, heart	P11404	P11404	3	1	3	14.819	133	133	NaN	NaN	NaN	NaN	NaN	NaN	NaN	NaN	NaN	NaN	NaN	NaN	NaN	NaN	NaN	NaN	NaN	NaN	NaN	NaN
Pfkl	6-phosphofructokinase, liver type	P12382	P12382	5	1	5	85.359	780	780	NaN	NaN	NaN	NaN	NaN	NaN	NaN	NaN	NaN	NaN	0.41673	0.6717	NaN	NaN	NaN	NaN	NaN	NaN	NaN	NaN
Cox5a	Cytochrome c oxidase subunit 5A, mitochondrial	P12787	P12787	3	1	3	16.101	146	146	NaN	NaN	NaN	NaN	NaN	NaN	NaN	NaN	NaN	NaN	NaN	NaN	NaN	NaN	NaN	NaN	NaN	NaN	NaN	NaN
Atp1b1	Sodium/potassium-transporting ATPase subunit beta-1	P14094	P14094	1	1	1	35.194	304	304	NaN	NaN	NaN	NaN	NaN	NaN	NaN	NaN	NaN	NaN	NaN	NaN	NaN	NaN	NaN	NaN	NaN	NaN	NaN	NaN
Calr	Calreticulin	P14211	P14211	2	1	2	47.994	416	416	NaN	NaN	NaN	NaN	NaN	NaN	NaN	NaN	NaN	NaN	NaN	NaN	NaN	NaN	NaN	NaN	NaN	NaN	NaN	NaN
Nme1	Nucleoside diphosphate kinase A	Q5NC80;P15532;Q5NC79	Q5NC80;P15532;Q5NC79	6;6;3	3	6	14.092	127	127;152;117	NaN	NaN	NaN	NaN	NaN	NaN	NaN	NaN	NaN	NaN	NaN	NaN	NaN	NaN	NaN	NaN	NaN	NaN	NaN	NaN
Lgals1	Galectin-1	P16045	P16045	1	1	1	14.866	135	135	NaN	NaN	NaN	NaN	NaN	NaN	NaN	NaN	NaN	NaN	NaN	NaN	NaN	NaN	NaN	NaN	NaN	NaN	NaN	NaN
Ap2a1	AP-2 complex subunit alpha-1	P17426-2;P17426	P17426-2;P17426	3;3	2	3	105.48	955	955;977	NaN	NaN	NaN	NaN	NaN	NaN	NaN	NaN	NaN	NaN	NaN	NaN	NaN	NaN	NaN	NaN	NaN	NaN	NaN	NaN
Slc2a1	Solute carrier family 2, facilitated glucose transporter member 1	P17809	P17809	1	1	1	53.984	492	492	NaN	NaN	NaN	NaN	NaN	NaN	NaN	NaN	NaN	NaN	NaN	NaN	NaN	NaN	NaN	NaN	NaN	NaN	NaN	NaN
Hspa1a;Hspa1b	Heat shock 70 kDa protein 1A;Heat shock 70 kDa protein 1B	Q61696;P17879	Q61696;P17879	11;11	2	11	70.078	641	641;642	NaN	NaN	NaN	NaN	NaN	NaN	NaN	NaN	NaN	NaN	NaN	NaN	NaN	NaN	NaN	NaN	NaN	NaN	NaN	NaN
Lyz1;Lyz2	Lysozyme C-1;Lysozyme C-2	P17897;P08905	P17897;P08905	2;1	2	2	16.794	148	148;148	NaN	NaN	NaN	NaN	NaN	NaN	NaN	NaN	NaN	NaN	NaN	NaN	NaN	NaN	NaN	NaN	NaN	NaN	NaN	NaN
Bsg	Basigin	P18572-2;P18572	P18572-2;P18572	2;2	2	2	29.674	273	273;389	NaN	NaN	NaN	NaN	NaN	NaN	NaN	NaN	NaN	NaN	NaN	NaN	NaN	NaN	NaN	NaN	NaN	NaN	NaN	NaN
Serpinh1	Serpin H1	P19324	P19324	1	1	1	46.533	417	417	NaN	NaN	NaN	NaN	NaN	NaN	NaN	NaN	NaN	NaN	NaN	NaN	NaN	NaN	NaN	NaN	NaN	NaN	NaN	NaN
Calm1;Tnnc2	Calmodulin;Troponin C, skeletal muscle	P62204;P20801;Q3UKW2	P62204;P20801;Q3UKW2	1;1;1	3	1	16.837	149	149;160;197	NaN	NaN	NaN	NaN	NaN	NaN	NaN	NaN	NaN	NaN	NaN	NaN	NaN	NaN	NaN	NaN	NaN	NaN	NaN	NaN	+
Eno3	Beta-enolase	P21550;Q5SX60;Q5SX59	P21550;Q5SX60;Q5SX59	4;2;2	3	4	47.024	434	434;80;196	NaN	NaN	NaN	NaN	NaN	NaN	NaN	NaN	NaN	NaN	NaN	NaN	NaN	NaN	NaN	NaN	NaN	NaN	NaN	NaN	+
Eif3a	Eukaryotic translation initiation factor 3 subunit A	Q3UM46;P23116	Q3UM46;P23116	11;11	2	11	87.517	737	737;1344	NaN	NaN	NaN	NaN	NaN	NaN	NaN	NaN	NaN	NaN	NaN	NaN	NaN	NaN	NaN	NaN	NaN	NaN	NaN	NaN
Cbx3	Chromobox protein homolog 3	Q9DCC5;P23198;D3YV86;D3Z1A9;D3Z313	Q9DCC5;P23198;D3YV86	5;5;4;2;2	5	5	20.811	183	183;183;182;71;110	NaN	NaN	NaN	NaN	NaN	NaN	NaN	NaN	NaN	NaN	NaN	NaN	NaN	NaN	NaN	NaN	NaN	NaN	NaN	NaN
Cat	Catalase	P24270	P24270	1	1	1	59.795	527	527	NaN	NaN	NaN	NaN	NaN	NaN	NaN	NaN	NaN	NaN	NaN	NaN	NaN	NaN	NaN	NaN	NaN	NaN	NaN	NaN
Ppib	Peptidyl-prolyl cis-trans isomerase B	P24369	P24369	2	1	2	23.713	216	216	NaN	NaN	NaN	NaN	NaN	NaN	NaN	NaN	NaN	NaN	NaN	NaN	NaN	NaN	NaN	NaN	NaN	NaN	NaN	NaN
Ezr;Rdx;Msn	Ezrin;Radixin;Moesin	P26040;P26043;Q3U111;Q7TSG6;P26041	P26040;P26043;Q3U111;Q7TSG6;P26041	8;6;6;5;5	5	8	69.406	586	586;583;662;389;577	NaN	NaN	NaN	NaN	NaN	NaN	NaN	NaN	NaN	NaN	NaN	NaN	NaN	NaN	NaN	NaN	NaN	NaN	NaN	NaN
Ctnna1	Catenin alpha-1	P26231;Q61301-2;Q61301-3;Q61301;E0CXB9;Q8BS72	P26231	6;2;2;2;2;1	6	6	100.11	906	906;905;918;953;966;356	NaN	NaN	NaN	NaN	NaN	NaN	NaN	NaN	NaN	NaN	NaN	NaN	NaN	NaN	NaN	NaN	NaN	NaN	NaN	NaN
Psmd7	26S proteasome non-ATPase regulatory subunit 7	P26516	P26516	2	1	2	36.539	321	321	NaN	NaN	NaN	NaN	NaN	NaN	NaN	NaN	NaN	NaN	NaN	NaN	NaN	NaN	NaN	NaN	NaN	NaN	NaN	NaN
H2afx	Histone H2A.x	P27661;Q3THW5;P0C0S6;G3UWL7;Q8R029;Q5NC91;Q3UA95	P27661	8;2;2;1;1;1;1	7	8	15.142	143	143;128;128;87;90;91;105	NaN	NaN	NaN	NaN	NaN	NaN	NaN	NaN	NaN	NaN	NaN	NaN	NaN	NaN	NaN	NaN	NaN	NaN	NaN	NaN
Adh5	Alcohol dehydrogenase class-3	P28474	P28474	2	1	2	39.547	374	374	NaN	NaN	NaN	NaN	NaN	NaN	NaN	NaN	NaN	NaN	NaN	NaN	NaN	NaN	NaN	NaN	NaN	NaN	NaN	NaN
Celf1;Celf2	CUGBP Elav-like family member 1;CUGBP Elav-like family member 2	P28659-2;P28659-3;P28659;P28659-4;Q9Z0H4-3;Q9Z0H4-7;Q9Z0H4-5;Q9Z0H4-4;F6V6I8;Q9Z0H4;Q9Z0H4-8;Q9Z0H4-2;Q9Z0H4-6;Q9Z0H4-9	P28659-2;P28659-3;P28659;P28659-4;Q9Z0H4-3;Q9Z0H4-7;Q9Z0H4-5;Q9Z0H4-4;F6V6I8;Q9Z0H4;Q9Z0H4-8;Q9Z0H4-2;Q9Z0H4-6;Q9Z0H4-9	2;2;2;2;1;1;1;1;1;1;1;1;1;1	14	2	51.589	482	482;483;486;513;238;484;488;490;497;508;512;520;524;526	NaN	NaN	NaN	NaN	NaN	NaN	NaN	NaN	NaN	NaN	NaN	NaN	NaN	NaN	NaN	NaN	NaN	NaN	NaN	NaN
Marcksl1	MARCKS-related protein	P28667	P28667	2	1	2	20.165	200	200	NaN	NaN	NaN	NaN	NaN	NaN	NaN	NaN	NaN	NaN	NaN	NaN	NaN	NaN	NaN	NaN	NaN	NaN	NaN	NaN
Oat	Ornithine aminotransferase, mitochondrial	P29758	P29758	2	1	2	48.354	439	439	NaN	NaN	NaN	NaN	NaN	NaN	NaN	NaN	NaN	NaN	NaN	NaN	NaN	NaN	NaN	NaN	NaN	NaN	NaN	NaN
Hmgb2	High mobility group protein B2	P30681	P30681	4	1	4	24.162	210	210	NaN	NaN	NaN	NaN	NaN	NaN	NaN	NaN	NaN	NaN	NaN	NaN	NaN	NaN	NaN	NaN	NaN	NaN	NaN	NaN
Dbi	Acyl-CoA-binding protein	P31786	P31786	1	1	1	10	87	87	NaN	NaN	NaN	NaN	NaN	NaN	NaN	NaN	NaN	NaN	NaN	NaN	NaN	NaN	NaN	NaN	NaN	NaN	NaN	NaN
Wars	Tryptophan--tRNA ligase, cytoplasmic;T1-TrpRS;T2-TrpRS	P32921-2;P32921	P32921-2;P32921	1;1	2	1	53.64	475	475;481	NaN	NaN	NaN	NaN	NaN	NaN	NaN	NaN	NaN	NaN	NaN	NaN	NaN	NaN	NaN	NaN	NaN	NaN	NaN	NaN
Ranbp1	Ran-specific GTPase-activating protein	P34022	P34022	3	1	3	23.596	203	203	NaN	NaN	NaN	NaN	NaN	NaN	NaN	NaN	NaN	NaN	NaN	NaN	NaN	NaN	NaN	NaN	NaN	NaN	NaN	NaN
Ephx2	Bifunctional epoxide hydrolase 2;Cytosolic epoxide hydrolase 2;Lipid-phosphate phosphatase	P34914-2;P34914	P34914-2;P34914	1;1	2	1	60.612	536	536;554	NaN	NaN	NaN	NaN	NaN	NaN	NaN	NaN	NaN	NaN	NaN	NaN	NaN	NaN	NaN	NaN	NaN	NaN	NaN	NaN
Rab18	Ras-related protein Rab-18	P35293	P35293	2	1	2	23.035	206	206	NaN	NaN	NaN	NaN	NaN	NaN	NaN	NaN	NaN	NaN	NaN	NaN	NaN	NaN	NaN	NaN	NaN	NaN	NaN	NaN
Canx	Calnexin	P35564	P35564	4	1	4	67.277	591	591	NaN	NaN	NaN	NaN	NaN	NaN	NaN	NaN	NaN	NaN	NaN	NaN	NaN	NaN	NaN	NaN	NaN	NaN	NaN	NaN
Ppm1a;Ppm1b	Protein phosphatase 1A;Protein phosphatase 1B	Q9EQE2;Q9EQE3;P49443;P36993-2;P36993-4;P36993;P36993-3;P36993-5;Q99NF7	Q9EQE2;Q9EQE3;P49443;P36993-2;P36993-4;P36993;P36993-3;P36993-5;Q99NF7	1;1;1;1;1;1;1;1;1	9	1	35.888	323	323;326;382;389;390;390;393;402;477	NaN	NaN	NaN	NaN	NaN	NaN	NaN	NaN	NaN	NaN	NaN	NaN	NaN	NaN	NaN	NaN	NaN	NaN	NaN	NaN
Tfam	Transcription factor A, mitochondrial	P40630-2;P40630;D3Z0F3	P40630-2;P40630;D3Z0F3	8;8;5	3	8	25.036	215	215;243;143	NaN	NaN	NaN	NaN	NaN	NaN	NaN	NaN	NaN	NaN	NaN	NaN	NaN	NaN	NaN	NaN	NaN	NaN	NaN	NaN
Pura	Transcriptional activator protein Pur-alpha	P42669	P42669	18	1	18	34.883	321	321	NaN	NaN	NaN	NaN	NaN	NaN	NaN	NaN	NaN	NaN	NaN	NaN	NaN	NaN	NaN	NaN	NaN	NaN	NaN	NaN
Acadm	Medium-chain specific acyl-CoA dehydrogenase, mitochondrial	P45952	P45952	6	1	6	46.481	421	421	NaN	NaN	NaN	NaN	NaN	NaN	NaN	NaN	NaN	NaN	0.56255	0.90282	NaN	NaN	NaN	NaN	NaN	NaN	NaN	NaN
Nsf	Vesicle-fusing ATPase	P46460	P46460	5	1	5	82.613	744	744	NaN	NaN	NaN	NaN	NaN	NaN	NaN	NaN	NaN	NaN	NaN	NaN	NaN	NaN	NaN	NaN	NaN	NaN	NaN	NaN
Adss	Adenylosuccinate synthetase isozyme 2	P46664	P46664	4	1	4	50.02	456	456	NaN	NaN	NaN	NaN	NaN	NaN	NaN	NaN	NaN	NaN	NaN	NaN	NaN	NaN	NaN	NaN	NaN	NaN	NaN	NaN
Capza2;Capza1	F-actin-capping protein subunit alpha-2;F-actin-capping protein subunit alpha-1	P47754;D6RCW7;Q5RKN9;P47753;E9PWZ5	P47754;D6RCW7;Q5RKN9;P47753	3;2;2;2;1	5	3	32.967	286	286;174;286;286;290	NaN	NaN	NaN	NaN	NaN	NaN	NaN	NaN	NaN	NaN	NaN	NaN	NaN	NaN	NaN	NaN	NaN	NaN	NaN	NaN
Capzb	F-actin-capping protein subunit beta	P47757-2;P47757;A2AMW0;A2AMV7;F6QJN8;F6YHZ8	P47757-2;P47757;A2AMW0;A2AMV7	3;3;2;2;1;1	6	3	30.628	272	272;277;260;301;110;188	NaN	NaN	NaN	NaN	NaN	NaN	NaN	NaN	NaN	NaN	NaN	NaN	NaN	NaN	NaN	NaN	NaN	NaN	NaN	NaN
Rplp1;Gm10073	60S acidic ribosomal protein P1	P47955;E9Q3T0	P47955;E9Q3T0	2;1	2	2	11.475	114	114;114	NaN	NaN	NaN	NaN	NaN	NaN	NaN	NaN	NaN	NaN	NaN	NaN	NaN	NaN	NaN	NaN	NaN	NaN	NaN	NaN
Tbca	Tubulin-specific chaperone A	P48428	P48428	3	1	3	12.758	108	108	NaN	NaN	NaN	NaN	NaN	NaN	NaN	NaN	NaN	NaN	NaN	NaN	NaN	NaN	NaN	NaN	NaN	NaN	NaN	NaN
Shmt1	Serine hydroxymethyltransferase, cytosolic;Serine hydroxymethyltransferase	P50431;G3UZ26;G3UYY1;G3UZZ9	P50431;G3UZ26;G3UYY1	8;7;5;1	4	8	52.6	478	478;439;441;122	NaN	NaN	NaN	NaN	NaN	NaN	NaN	NaN	NaN	NaN	NaN	NaN	NaN	NaN	NaN	NaN	NaN	NaN	NaN	NaN
Rab7a	Ras-related protein Rab-7a	P51150	P51150	2	1	2	23.489	207	207	NaN	NaN	NaN	NaN	NaN	NaN	NaN	NaN	NaN	NaN	NaN	NaN	NaN	NaN	NaN	NaN	NaN	NaN	NaN	NaN
Dynlt1	Dynein light chain Tctex-type 1	P51807	P51807	1	1	1	12.483	113	113	NaN	NaN	NaN	NaN	NaN	NaN	NaN	NaN	NaN	NaN	NaN	NaN	NaN	NaN	NaN	NaN	NaN	NaN	NaN	NaN
Cebpz	CCAAT/enhancer-binding protein zeta	P53569;P53569-2	P53569	3;1	2	3	120.26	1052	1052;461	NaN	NaN	NaN	NaN	NaN	NaN	NaN	NaN	NaN	NaN	NaN	NaN	NaN	NaN	NaN	NaN	NaN	NaN	NaN	NaN
Slc16a1	Monocarboxylate transporter 1	P53986	P53986	3	1	3	53.267	493	493	NaN	NaN	NaN	NaN	NaN	NaN	NaN	NaN	NaN	NaN	NaN	NaN	NaN	NaN	NaN	NaN	NaN	NaN	NaN	NaN
Cnbp	Cellular nucleic acid-binding protein	P53996-2;P53996-3;P53996;D3YYF6;Q9D548	P53996-2;P53996-3;P53996;D3YYF6	6;6;5;3;1	5	6	18.742	170	170;177;178;139;170	NaN	NaN	NaN	NaN	NaN	NaN	NaN	NaN	NaN	NaN	NaN	NaN	NaN	NaN	NaN	NaN	NaN	NaN	NaN	NaN
Idh2	Isocitrate dehydrogenase [NADP], mitochondrial	P54071;D6RIL6	P54071;D6RIL6	3;2	2	3	50.906	452	452;294	NaN	NaN	NaN	NaN	NaN	NaN	NaN	NaN	NaN	NaN	NaN	NaN	NaN	NaN	NaN	NaN	NaN	NaN	NaN	NaN
Stmn1	Stathmin	P54227;D3Z1Z8;D3Z5N2	P54227;D3Z1Z8;D3Z5N2	5;4;4	3	5	17.274	149	149;102;147	NaN	NaN	NaN	NaN	NaN	NaN	NaN	NaN	NaN	NaN	NaN	NaN	NaN	NaN	NaN	NaN	NaN	NaN	NaN	NaN
Adprh	[Protein ADP-ribosylarginine] hydrolase	P54923	P54923	1	1	1	40.068	362	362	NaN	NaN	NaN	NaN	NaN	NaN	NaN	NaN	NaN	NaN	NaN	NaN	NaN	NaN	NaN	NaN	NaN	NaN	NaN	NaN
Abcd3	ATP-binding cassette sub-family D member 3	P55096	P55096	1	1	1	75.474	659	659	NaN	NaN	NaN	NaN	NaN	NaN	NaN	NaN	NaN	NaN	NaN	NaN	NaN	NaN	NaN	NaN	NaN	NaN	NaN	NaN
Stmn2	Stathmin-2	P55821;Q9CZ46	P55821;Q9CZ46	2;2	2	2	20.828	179	179;209	NaN	NaN	NaN	NaN	NaN	NaN	NaN	NaN	NaN	NaN	NaN	NaN	NaN	NaN	NaN	NaN	NaN	NaN	NaN	NaN
Usp5	Ubiquitin carboxyl-terminal hydrolase;Ubiquitin carboxyl-terminal hydrolase 5	Q3U4W8;P56399	Q3U4W8;P56399	5;5	2	5	93.354	835	835;858	NaN	NaN	NaN	NaN	NaN	NaN	NaN	NaN	NaN	NaN	NaN	NaN	NaN	NaN	NaN	NaN	NaN	NaN	NaN	NaN
Pdcd5	Programmed cell death protein 5	P56812;D3Z7Q5	P56812	3;1	2	3	14.275	126	126;205	NaN	NaN	NaN	NaN	NaN	NaN	NaN	NaN	NaN	NaN	NaN	NaN	NaN	NaN	NaN	NaN	NaN	NaN	NaN	NaN
Eef1d		P57776-2;F6ZFU0;D3Z7N2	P57776-2;F6ZFU0;D3Z7N2	9;8;6	3	9	28.729	257	257;552;129	NaN	NaN	NaN	NaN	NaN	NaN	NaN	NaN	NaN	NaN	NaN	NaN	NaN	NaN	NaN	NaN	NaN	NaN	NaN	NaN	+
Snrpa1	U2 small nuclear ribonucleoprotein A	P57784;G5E883	P57784;G5E883	4;2	2	4	28.357	255	255;154	NaN	NaN	NaN	NaN	NaN	NaN	NaN	NaN	NaN	NaN	NaN	NaN	NaN	NaN	NaN	NaN	NaN	NaN	NaN	NaN
Nup43	Nucleoporin Nup43	P59235	P59235	3	1	3	41.989	380	380	NaN	NaN	NaN	NaN	NaN	NaN	NaN	NaN	NaN	NaN	NaN	NaN	NaN	NaN	NaN	NaN	NaN	NaN	NaN	NaN
Eif5	Eukaryotic translation initiation factor 5	Q05CM5;Q8BVV6;P59325;Q05CH7	Q05CM5;Q8BVV6;P59325;Q05CH7	3;3;3;2	4	3	28.453	251	251;375;429;287	NaN	NaN	NaN	NaN	NaN	NaN	NaN	NaN	NaN	NaN	NaN	NaN	NaN	NaN	NaN	NaN	NaN	NaN	NaN	NaN
Sf3b14	Pre-mRNA branch site protein p14	P59708	P59708	3	1	3	14.585	125	125	NaN	NaN	NaN	NaN	NaN	NaN	NaN	NaN	NaN	NaN	NaN	NaN	NaN	NaN	NaN	NaN	NaN	NaN	NaN	NaN
Eif3e	Eukaryotic translation initiation factor 3 subunit E	P60229	P60229	7	1	7	52.22	445	445	NaN	NaN	NaN	NaN	NaN	NaN	NaN	NaN	NaN	NaN	NaN	NaN	NaN	NaN	NaN	NaN	NaN	NaN	NaN	NaN
Morf4l1	Mortality factor 4-like protein 1	P60762-2;P60762	P60762-2;P60762	2;2	2	2	37.23	323	323;362	NaN	NaN	NaN	NaN	NaN	NaN	NaN	NaN	NaN	NaN	NaN	NaN	NaN	NaN	NaN	NaN	NaN	NaN	NaN	NaN
Ube2d3;Ube2d2b;Ube2d2	Ubiquitin-conjugating enzyme E2 D3;Ubiquitin-conjugating enzyme E2 D2B;Ubiquitin-conjugating enzyme E2 D2	P61079;Q6ZWY6;P62838	P61079;Q6ZWY6;P62838	2;1;1	3	2	16.687	147	147;147;147	NaN	NaN	NaN	NaN	NaN	NaN	NaN	NaN	NaN	NaN	NaN	NaN	NaN	NaN	NaN	NaN	NaN	NaN	NaN	NaN
Ube2n	Ubiquitin-conjugating enzyme E2 N	P61089	P61089	3	1	3	17.138	152	152	NaN	NaN	NaN	NaN	NaN	NaN	NaN	NaN	NaN	NaN	NaN	NaN	NaN	NaN	NaN	NaN	NaN	NaN	NaN	NaN
Actr2	Actin-related protein 2	P61161	P61161	2	1	2	44.76	394	394	NaN	NaN	NaN	NaN	NaN	NaN	NaN	NaN	NaN	NaN	NaN	NaN	NaN	NaN	NaN	NaN	NaN	NaN	NaN	NaN
Arf1;Arf3	ADP-ribosylation factor 1;ADP-ribosylation factor 3	P84078;P61205	P84078;P61205	3;3	2	3	20.697	181	181;181	NaN	NaN	NaN	NaN	NaN	NaN	NaN	NaN	NaN	NaN	NaN	NaN	NaN	NaN	NaN	NaN	NaN	NaN	NaN	NaN
Sec61a1;Sec61a2	Protein transport protein Sec61 subunit alpha isoform 1;Protein transport protein Sec61 subunit alpha isoform 2	P61620;Q9CYJ6;Q9JLR1;A2ATT9	P61620;Q9CYJ6;Q9JLR1	4;2;2;1	4	4	52.264	476	476;410;476;175	NaN	NaN	NaN	NaN	NaN	NaN	NaN	NaN	NaN	NaN	NaN	NaN	NaN	NaN	NaN	NaN	NaN	NaN	NaN	NaN
Nutf2	Nuclear transport factor 2	P61971	P61971	3	1	3	14.478	127	127	NaN	NaN	NaN	NaN	NaN	NaN	NaN	NaN	NaN	NaN	NaN	NaN	NaN	NaN	NaN	NaN	NaN	NaN	NaN	NaN
Ppp1cb	Serine/threonine-protein phosphatase PP1-beta catalytic subunit	P62141	P62141	5	1	5	37.186	327	327	NaN	NaN	NaN	NaN	NaN	NaN	NaN	NaN	NaN	NaN	NaN	NaN	NaN	NaN	NaN	NaN	NaN	NaN	NaN	NaN
Snrpd2;Gm5449	Small nuclear ribonucleoprotein Sm D2	P62317;D3Z426;E9Q2T1;D3Z5N9	P62317;D3Z426;E9Q2T1;D3Z5N9	5;3;3;3	4	5	13.527	118	118;118;118;118	NaN	NaN	NaN	NaN	NaN	NaN	NaN	NaN	NaN	NaN	NaN	NaN	NaN	NaN	NaN	NaN	NaN	NaN	NaN	NaN
Dynlrb1	Dynein light chain roadblock-type 1	P62627	P62627	1	1	1	10.99	96	96	NaN	NaN	NaN	NaN	NaN	NaN	NaN	NaN	NaN	NaN	NaN	NaN	NaN	NaN	NaN	NaN	NaN	NaN	NaN	NaN
Eef1a2	Elongation factor 1-alpha 2	P62631;B7ZBW3	P62631;B7ZBW3	17;14	2	17	50.454	463	463;463	NaN	NaN	NaN	NaN	NaN	NaN	NaN	NaN	NaN	NaN	NaN	NaN	NaN	NaN	NaN	NaN	NaN	NaN	NaN	NaN	+
Ppp2ca;Ppp2cb	Serine/threonine-protein phosphatase 2A catalytic subunit alpha isoform;Serine/threonine-protein phosphatase 2A catalytic subunit beta isoform	P63330;P62715;P97470	P63330;P62715	4;4;1	3	4	35.608	309	309;309;307	NaN	NaN	NaN	NaN	NaN	NaN	NaN	NaN	NaN	NaN	NaN	NaN	NaN	NaN	NaN	NaN	NaN	NaN	NaN	NaN
Mtpn	Myotrophin	P62774	P62774	1	1	1	12.861	118	118	NaN	NaN	NaN	NaN	NaN	NaN	NaN	NaN	NaN	NaN	NaN	NaN	NaN	NaN	NaN	NaN	NaN	NaN	NaN	NaN
Atp6v1b2	V-type proton ATPase subunit B, brain isoform	P62814;Q91YH6	P62814	5;1	2	5	56.55	511	511;513	NaN	NaN	NaN	NaN	NaN	NaN	NaN	NaN	NaN	NaN	0.27169	0.42914	NaN	NaN	NaN	NaN	NaN	NaN	NaN	NaN
Rps25	40S ribosomal protein S25	P62852	P62852	9	1	9	13.742	125	125	NaN	NaN	NaN	NaN	NaN	NaN	NaN	NaN	NaN	NaN	NaN	NaN	NaN	NaN	NaN	NaN	NaN	NaN	NaN	NaN
Rac1;Rac3;Rac2	Ras-related C3 botulinum toxin substrate 1;Ras-related C3 botulinum toxin substrate 2;Ras-related C3 botulinum toxin substrate 3	P63001;Q3TLP8;A2AC13;Q05144;P60764	P63001;Q3TLP8;A2AC13;Q05144;P60764	3;3;2;2;2	5	3	21.45	192	192;211;185;192;192	NaN	NaN	NaN	NaN	NaN	NaN	NaN	NaN	NaN	NaN	NaN	NaN	NaN	NaN	NaN	NaN	NaN	NaN	NaN	NaN
Tpt1	Translationally-controlled tumor protein	P63028;D3YU75	P63028	5;2	2	5	19.462	172	172;138	NaN	NaN	NaN	NaN	NaN	NaN	NaN	NaN	NaN	NaN	NaN	NaN	NaN	NaN	NaN	NaN	NaN	NaN	NaN	NaN
Mapk1	Mitogen-activated protein kinase 1	P63085;E9QAJ2;F6VEI7;Q63844;D3Z3G6	P63085;E9QAJ2	5;4;1;1;1	5	5	41.275	358	358;290;134;380;380	NaN	NaN	NaN	NaN	NaN	NaN	NaN	NaN	NaN	NaN	NaN	NaN	NaN	NaN	NaN	NaN	NaN	NaN	NaN	NaN
Ppp1cc;Ppp1ca	Serine/threonine-protein phosphatase PP1-gamma catalytic subunit;Serine/threonine-protein phosphatase PP1-alpha catalytic subunit	P63087;P63087-2;Q3TYF5;P62137	P63087;P63087-2;Q3TYF5;P62137	4;4;3;3	4	4	36.983	323	323;337;329;330	NaN	NaN	NaN	NaN	NaN	NaN	NaN	NaN	NaN	NaN	NaN	NaN	NaN	NaN	NaN	NaN	NaN	NaN	NaN	NaN
Actg1	Actin, cytoplasmic 2;Actin, cytoplasmic 2, N-terminally processed	P63260;E9Q607;B1ATY1;G3UYG0	P63260;E9Q607	38;33;16;11	4	38	41.792	375	375;391;153;132	NaN	NaN	0.15103	0.51995	NaN	NaN	NaN	NaN	NaN	NaN	NaN	NaN	NaN	NaN	NaN	NaN	NaN	NaN	NaN	NaN
Ywhah	14-3-3 protein eta	P68510;E9Q4V8	P68510;E9Q4V8	6;3	2	6	28.211	246	246;205	NaN	NaN	NaN	NaN	NaN	NaN	NaN	NaN	NaN	NaN	NaN	NaN	NaN	NaN	NaN	NaN	NaN	NaN	NaN	NaN
Pald1	Paladin	P70261	P70261	1	1	1	96.739	859	859	NaN	NaN	NaN	NaN	NaN	NaN	NaN	NaN	NaN	NaN	NaN	NaN	NaN	NaN	NaN	NaN	NaN	NaN	NaN	NaN
Hdac2	Histone deacetylase 2	Q8BQ10;P70288;E9PXS3	Q8BQ10;P70288	4;4;1	3	4	34.69	304	304;488;325	NaN	NaN	NaN	NaN	NaN	NaN	NaN	NaN	NaN	NaN	NaN	NaN	NaN	NaN	NaN	NaN	NaN	NaN	NaN	NaN	+
Pebp1	Phosphatidylethanolamine-binding protein 1;Hippocampal cholinergic neurostimulating peptide	P70296;D3Z1V4	P70296;D3Z1V4	2;1	2	2	20.83	187	187;209	NaN	NaN	NaN	NaN	NaN	NaN	NaN	NaN	NaN	NaN	NaN	NaN	NaN	NaN	NaN	NaN	NaN	NaN	NaN	NaN
Hnrnph2	Heterogeneous nuclear ribonucleoprotein H2	P70333	P70333	7	1	7	49.279	449	449	NaN	NaN	NaN	NaN	NaN	NaN	NaN	NaN	NaN	NaN	NaN	NaN	NaN	NaN	NaN	NaN	NaN	NaN	NaN	NaN
Idh3g	Isocitrate dehydrogenase [NAD] subunit gamma 1, mitochondrial	Q3TKM5;P70404	Q3TKM5;P70404	3;3	2	3	42.314	389	389;393	NaN	NaN	NaN	NaN	NaN	NaN	NaN	NaN	NaN	NaN	NaN	NaN	NaN	NaN	NaN	NaN	NaN	NaN	NaN	NaN
Eif4ebp2	Eukaryotic translation initiation factor 4E-binding protein 2	P70445	P70445	1	1	1	12.898	120	120	NaN	NaN	NaN	NaN	NaN	NaN	NaN	NaN	NaN	NaN	NaN	NaN	NaN	NaN	NaN	NaN	NaN	NaN	NaN	NaN
Naca	Nascent polypeptide-associated complex subunit alpha;Nascent polypeptide-associated complex subunit alpha, muscle-specific form	Q60817;P70670	Q60817;P70670	5;5	2	5	23.384	215	215;2187	NaN	NaN	NaN	NaN	NaN	NaN	NaN	NaN	NaN	NaN	NaN	NaN	NaN	NaN	NaN	NaN	NaN	NaN	NaN	NaN
Phf5a	PHD finger-like domain-containing protein 5A	P83870	P83870	1	1	1	12.405	110	110	NaN	NaN	NaN	NaN	NaN	NaN	NaN	NaN	NaN	NaN	NaN	NaN	NaN	NaN	NaN	NaN	NaN	NaN	NaN	NaN
Tubg2;Tubg1	Tubulin gamma-2 chain;Tubulin gamma-1 chain	Q8VCK3;P83887	Q8VCK3;P83887	2;2	2	2	51.121	451	451;451	NaN	NaN	NaN	NaN	NaN	NaN	NaN	NaN	NaN	NaN	NaN	NaN	NaN	NaN	NaN	NaN	NaN	NaN	NaN	NaN
Tceb1	Transcription elongation factor B polypeptide 1	P83940	P83940	1	1	1	12.473	112	112	NaN	NaN	NaN	NaN	NaN	NaN	NaN	NaN	NaN	NaN	NaN	NaN	NaN	NaN	NaN	NaN	NaN	NaN	NaN	NaN
Arf5;Arf2	ADP-ribosylation factor 5;ADP-ribosylation factor 2	P84084;Q8BSL7;D3YV25;E9Q2C2	P84084;Q8BSL7	3;2;1;1	4	3	20.529	180	180;181;49;64	NaN	NaN	NaN	NaN	NaN	NaN	NaN	NaN	NaN	NaN	NaN	NaN	NaN	NaN	NaN	NaN	NaN	NaN	NaN	NaN
Rpl10l	60S ribosomal protein L10-like	P86048	P86048	24	1	24	24.558	214	214	NaN	NaN	NaN	NaN	NaN	NaN	NaN	NaN	NaN	NaN	NaN	NaN	NaN	NaN	NaN	NaN	NaN	NaN	NaN	NaN	+
Taf1b	TATA box-binding protein-associated factor RNA polymerase I subunit B	P97358-2;P97358	P97358-2;P97358	2;2	2	2	56.6	486	486;586	NaN	NaN	NaN	NaN	NaN	NaN	NaN	NaN	NaN	NaN	NaN	NaN	NaN	NaN	NaN	NaN	NaN	NaN	NaN	NaN
Frg1	Protein FRG1	P97376	P97376	2	1	2	29.127	258	258	NaN	NaN	NaN	NaN	NaN	NaN	NaN	NaN	NaN	NaN	NaN	NaN	NaN	NaN	NaN	NaN	NaN	NaN	NaN	NaN
Cdk2	Cyclin-dependent kinase 2	P97377-2;P97377	P97377-2;P97377	4;4	2	4	33.887	298	298;346	NaN	NaN	NaN	NaN	NaN	NaN	NaN	NaN	NaN	NaN	NaN	NaN	NaN	NaN	NaN	NaN	NaN	NaN	NaN	NaN
G3bp2	Ras GTPase-activating protein-binding protein 2	P97379-2;P97379	P97379-2;P97379	1;1	2	1	50.784	449	449;482	NaN	NaN	NaN	NaN	NaN	NaN	NaN	NaN	NaN	NaN	NaN	NaN	NaN	NaN	NaN	NaN	NaN	NaN	NaN	NaN
Crmp1;Dpysl3	Dihydropyrimidinase-related protein 1;Dihydropyrimidinase-related protein 3	P97427;Q6P1J1;D3YUS0;Q3TT92;Q62188;E9PWE8	P97427;Q6P1J1;D3YUS0;Q3TT92;Q62188;E9PWE8	2;2;1;1;1;1	6	2	62.167	572	572;686;216;568;570;683	NaN	NaN	NaN	NaN	NaN	NaN	NaN	NaN	NaN	NaN	NaN	NaN	NaN	NaN	NaN	NaN	NaN	NaN	NaN	NaN
Thumpd3	THUMP domain-containing protein 3	P97770-2;P97770;P97770-3	P97770-2;P97770;P97770-3	4;4;3	3	4	56.327	504	504;505;315	NaN	NaN	NaN	NaN	NaN	NaN	NaN	NaN	NaN	NaN	NaN	NaN	NaN	NaN	NaN	NaN	NaN	NaN	NaN	NaN
Fh	Fumarate hydratase, mitochondrial	P97807-2;P97807	P97807-2;P97807	3;3	2	3	50.052	467	467;507	NaN	NaN	NaN	NaN	NaN	NaN	NaN	NaN	NaN	NaN	NaN	NaN	NaN	NaN	NaN	NaN	NaN	NaN	NaN	NaN
G3bp1	Ras GTPase-activating protein-binding protein 1	P97855;Q3UR88	P97855;Q3UR88	5;4	2	5	51.828	465	465;386	NaN	NaN	NaN	NaN	NaN	NaN	NaN	NaN	NaN	NaN	NaN	NaN	NaN	NaN	NaN	NaN	NaN	NaN	NaN	NaN
Ckb	Creatine kinase B-type	Q04447	Q04447	7	1	7	42.713	381	381	NaN	NaN	NaN	NaN	NaN	NaN	NaN	NaN	NaN	NaN	NaN	NaN	NaN	NaN	NaN	NaN	NaN	NaN	NaN	NaN
Eif5b	Eukaryotic translation initiation factor 5B	Q05D44	Q05D44	2	1	2	137.61	1216	1216	NaN	NaN	NaN	NaN	NaN	NaN	NaN	NaN	NaN	NaN	NaN	NaN	NaN	NaN	NaN	NaN	NaN	NaN	NaN	NaN
Acads	Short-chain specific acyl-CoA dehydrogenase, mitochondrial	Q07417;F6RAZ3	Q07417;F6RAZ3	2;1	2	2	44.889	412	412;302	NaN	NaN	NaN	NaN	NaN	NaN	NaN	NaN	NaN	NaN	NaN	NaN	NaN	NaN	NaN	NaN	NaN	NaN	NaN	NaN
Bax	Apoptosis regulator BAX	Q8K3J2;Q07813	Q8K3J2;Q07813	2;2	2	2	19.575	173	173;192	NaN	NaN	NaN	NaN	NaN	NaN	NaN	NaN	NaN	NaN	NaN	NaN	NaN	NaN	NaN	NaN	NaN	NaN	NaN	NaN
Plk1	Serine/threonine-protein kinase PLK1	Q07832	Q07832	4	1	4	68.3	603	603	NaN	NaN	NaN	NaN	NaN	NaN	NaN	NaN	NaN	NaN	NaN	NaN	NaN	NaN	NaN	NaN	NaN	NaN	NaN	NaN
Grm2	Metabotropic glutamate receptor 2	Q14BI2	Q14BI2	1	1	1	95.886	872	872	NaN	NaN	NaN	NaN	NaN	NaN	NaN	NaN	NaN	NaN	NaN	NaN	NaN	NaN	NaN	NaN	NaN	NaN	NaN	NaN
Ptcd3	Pentatricopeptide repeat domain-containing protein 3, mitochondrial	Q14C51	Q14C51	2	1	2	77.795	685	685	NaN	NaN	NaN	NaN	NaN	NaN	NaN	NaN	NaN	NaN	NaN	NaN	NaN	NaN	NaN	NaN	NaN	NaN	NaN	NaN
Trim71	E3 ubiquitin-protein ligase TRIM71	Q1PSW8	Q1PSW8	6	1	6	92.053	855	855	NaN	NaN	NaN	NaN	NaN	NaN	NaN	NaN	NaN	NaN	NaN	NaN	NaN	NaN	NaN	NaN	NaN	NaN	NaN	NaN
Acot9;Acot10	Acyl-coenzyme A thioesterase 9, mitochondrial;Acyl-coenzyme A thioesterase 10, mitochondrial	Q9R0X4;Q32MW3	Q9R0X4;Q32MW3	1;1	2	1	50.56	439	439;439	NaN	NaN	NaN	NaN	NaN	NaN	NaN	NaN	NaN	NaN	NaN	NaN	NaN	NaN	NaN	NaN	NaN	NaN	NaN	NaN
Eif4b	Eukaryotic translation initiation factor 4B	Q3TDD8;Q8BGD9	Q3TDD8;Q8BGD9	3;3	2	3	68.709	609	609;611	NaN	NaN	NaN	NaN	NaN	NaN	NaN	NaN	NaN	NaN	NaN	NaN	NaN	NaN	NaN	NaN	NaN	NaN	NaN	NaN
Hp1bp3	Heterochromatin protein 1-binding protein 3	Q3TEA8-2;Q3TEA8;Q3TEA8-3;A2AM65;A2AM63;A2AM62;A2AM69;A2AM70	Q3TEA8-2;Q3TEA8;Q3TEA8-3;A2AM65	12;12;11;10;4;2;1;1	8	12	59.548	541	541;554;516;292;208;165;86;150	NaN	NaN	NaN	NaN	NaN	NaN	NaN	NaN	NaN	NaN	NaN	NaN	NaN	NaN	NaN	NaN	NaN	NaN	NaN	NaN
Myl12a;Myl12b	Myosin regulatory light chain 12B	Q6ZWQ9;Q3THE2	Q6ZWQ9;Q3THE2	1;1	2	1	19.895	172	172;172	NaN	NaN	NaN	NaN	NaN	NaN	NaN	NaN	NaN	NaN	NaN	NaN	NaN	NaN	NaN	NaN	NaN	NaN	NaN	NaN
Gmps	GMP synthase [glutamine-hydrolyzing]	Q3THK7	Q3THK7	2	1	2	76.723	693	693	NaN	NaN	NaN	NaN	NaN	NaN	NaN	NaN	NaN	NaN	NaN	NaN	NaN	NaN	NaN	NaN	NaN	NaN	NaN	NaN
Mat2a	S-adenosylmethionine synthase isoform type-2	Q3THS6;Q6PE05;E9Q0D0;F8WJ09	Q3THS6;Q6PE05;E9Q0D0;F8WJ09	8;6;6;6	4	8	43.688	395	395;304;365;381	NaN	NaN	NaN	NaN	NaN	NaN	NaN	NaN	NaN	NaN	NaN	NaN	NaN	NaN	NaN	NaN	NaN	NaN	NaN	NaN
Fbxo15	F-box only protein 15	Q3TJW2;F7BZ93;Q9QZN0;F6W5U1	Q3TJW2;F7BZ93;Q9QZN0;F6W5U1	2;1;1;1	4	2	54.694	478	478;424;433;477	NaN	NaN	NaN	NaN	NaN	NaN	NaN	NaN	NaN	NaN	NaN	NaN	NaN	NaN	NaN	NaN	NaN	NaN	NaN	NaN
Xpnpep1	Xaa-Pro aminopeptidase 1	Q3TL27;Q6P1B1	Q3TL27;Q6P1B1	2;2	2	2	66.021	592	592;623	NaN	NaN	NaN	NaN	NaN	NaN	NaN	NaN	NaN	NaN	NaN	NaN	NaN	NaN	NaN	NaN	NaN	NaN	NaN	NaN
Zc3h8	Zinc finger CCCH domain-containing protein 8	Q3TPC9;Q9JJ48	Q3TPC9;Q9JJ48	3;3	2	3	34.171	298	298;305	NaN	NaN	NaN	NaN	NaN	NaN	NaN	NaN	NaN	NaN	NaN	NaN	NaN	NaN	NaN	NaN	NaN	NaN	NaN	NaN
Trim25	E3 ubiquitin/ISG15 ligase TRIM25	Q3TU94;Q5SU71;Q61510;Q5SU72;Q3TAM2	Q3TU94;Q5SU71;Q61510;Q5SU72	8;8;8;5;1	5	8	68.467	601	601;626;634;387;204	NaN	NaN	NaN	NaN	NaN	NaN	NaN	NaN	NaN	NaN	NaN	NaN	NaN	NaN	0.3386	0.94151	NaN	NaN	NaN	NaN
Fubp1	Far upstream element-binding protein 1	Q3TUE1;Q91WJ8;Q91WJ8-2	Q3TUE1;Q91WJ8;Q91WJ8-2	11;11;11	3	11	67.443	642	642;651;672	NaN	NaN	NaN	NaN	NaN	NaN	NaN	NaN	NaN	NaN	NaN	NaN	NaN	NaN	NaN	NaN	NaN	NaN	NaN	NaN
Psmd1	26S proteasome non-ATPase regulatory subunit 1	Q3TXS7	Q3TXS7	6	1	6	105.73	953	953	NaN	NaN	NaN	NaN	NaN	NaN	NaN	NaN	NaN	NaN	NaN	NaN	NaN	NaN	NaN	NaN	NaN	NaN	NaN	NaN
Rars2	Probable arginine--tRNA ligase, mitochondrial	Q3U186;A2AT41	Q3U186	3;1	2	3	65.335	578	578;103	NaN	NaN	NaN	NaN	NaN	NaN	NaN	NaN	NaN	NaN	NaN	NaN	NaN	NaN	NaN	NaN	NaN	NaN	NaN	NaN
Isg20l2	Interferon-stimulated 20 kDa exonuclease-like 2	Q3U1G5;E9PUT3	Q3U1G5;E9PUT3	7;5	2	7	41.019	368	368;209	NaN	NaN	NaN	NaN	NaN	NaN	NaN	NaN	NaN	NaN	NaN	NaN	NaN	NaN	NaN	NaN	NaN	NaN	NaN	NaN
Sfxn3	Sideroflexin-3	Q3U4F0;Q91V61-2;Q91V61	Q3U4F0;Q91V61-2;Q91V61	1;1;1	3	1	30.951	281	281;288;321	NaN	NaN	NaN	NaN	NaN	NaN	NaN	NaN	NaN	NaN	NaN	NaN	NaN	NaN	NaN	NaN	NaN	NaN	NaN	NaN
Rbm7	RNA-binding protein 7	Q3U5M9;Q9CQT2	Q3U5M9;Q9CQT2	3;3	2	3	22.832	199	199;265	NaN	NaN	NaN	NaN	NaN	NaN	NaN	NaN	NaN	NaN	NaN	NaN	NaN	NaN	NaN	NaN	NaN	NaN	NaN	NaN
Psat1	Phosphoserine aminotransferase	Q3U6K9;Q99K85;E9Q6P1	Q3U6K9;Q99K85;E9Q6P1	4;4;2	3	4	40.176	367	367;370;157	NaN	NaN	NaN	NaN	NaN	NaN	NaN	NaN	NaN	NaN	NaN	NaN	NaN	NaN	NaN	NaN	NaN	NaN	NaN	NaN
Poldip3	Polymerase delta-interacting protein 3	Q3UDD3;Q8BG81;F6VR84	Q3UDD3;Q8BG81;F6VR84	4;4;2	3	4	42.935	391	391;420;202	NaN	NaN	0.34885	0.77199	NaN	NaN	NaN	NaN	NaN	NaN	NaN	NaN	NaN	NaN	NaN	NaN	NaN	NaN	NaN	NaN
Afg3l2	AFG3-like protein 2	Q3UDQ7;Q8JZQ2	Q3UDQ7;Q8JZQ2	3;3	2	3	88.748	795	795;802	NaN	NaN	NaN	NaN	NaN	NaN	NaN	NaN	NaN	NaN	NaN	NaN	NaN	NaN	NaN	NaN	NaN	NaN	NaN	NaN
Znhit6	Box C/D snoRNA protein 1	Q3UFB2-2;Q3UFB2	Q3UFB2-2;Q3UFB2	1;1	2	1	34.009	292	292;460	NaN	NaN	NaN	NaN	NaN	NaN	NaN	NaN	NaN	NaN	NaN	NaN	NaN	NaN	NaN	NaN	NaN	NaN	NaN	NaN
Nom1	Nucleolar MIF4G domain-containing protein 1	Q3UFM5	Q3UFM5	2	1	2	95.959	854	854	NaN	NaN	NaN	NaN	NaN	NaN	NaN	NaN	NaN	NaN	NaN	NaN	NaN	NaN	NaN	NaN	NaN	NaN	NaN	NaN
Dazap1	DAZ-associated protein 1	Q9JII5-2;Q9JII5;Q3UGB5	Q9JII5-2;Q9JII5;Q3UGB5	1;1;1	3	1	43.086	405	405;406;406	NaN	NaN	NaN	NaN	NaN	NaN	NaN	NaN	NaN	NaN	NaN	NaN	NaN	NaN	NaN	NaN	NaN	NaN	NaN	NaN
Myh10	Myosin-10	Q61879;Q5SV64;Q3UH59;Q8BXF2	Q61879;Q5SV64;Q3UH59	28;28;28;5	4	28	228.99	1976	1976;2007;2013;231	NaN	NaN	NaN	NaN	NaN	NaN	NaN	NaN	NaN	NaN	NaN	NaN	NaN	NaN	NaN	NaN	NaN	NaN	NaN	NaN
D2Wsu81e	Uncharacterized protein C9orf114 homolog	Q3UHX9-2;Q3UHX9	Q3UHX9-2;Q3UHX9	3;3	2	3	37.961	345	345;385	NaN	NaN	NaN	NaN	NaN	NaN	NaN	NaN	NaN	NaN	NaN	NaN	NaN	NaN	NaN	NaN	NaN	NaN	NaN	NaN
Spata5;Katnal2	Spermatogenesis-associated protein 5;Katanin p60 ATPase-containing subunit A-like 2	Q3UMC0;D3Z0U5;D6RGM7;Q9D3R6-3;D3Z4J2;Q9D3R6	Q3UMC0;D3Z0U5;D6RGM7;Q9D3R6-3;D3Z4J2;Q9D3R6	2;1;1;1;1;1	6	2	97.255	893	893;277;372;409;495;539	NaN	NaN	NaN	NaN	NaN	NaN	NaN	NaN	NaN	NaN	NaN	NaN	NaN	NaN	NaN	NaN	NaN	NaN	NaN	NaN
Tex10	Testis-expressed sequence 10 protein	Q3URQ0;F6ZZ61	Q3URQ0;F6ZZ61	3;2	2	3	105.21	928	928;338	NaN	NaN	NaN	NaN	NaN	NaN	NaN	NaN	NaN	NaN	NaN	NaN	NaN	NaN	NaN	NaN	NaN	NaN	NaN	NaN
Krt76	Keratin, type II cytoskeletal 2 oral	Q3UV17	Q3UV17	16	1	16	62.844	594	594	NaN	NaN	NaN	NaN	NaN	NaN	NaN	NaN	NaN	NaN	NaN	NaN	NaN	NaN	NaN	NaN	NaN	NaN	NaN	NaN
Ncbp1	Nuclear cap-binding protein subunit 1	Q3UYV9	Q3UYV9	1	1	1	91.926	790	790	NaN	NaN	NaN	NaN	NaN	NaN	NaN	NaN	NaN	NaN	NaN	NaN	NaN	NaN	NaN	NaN	NaN	NaN	NaN	NaN
Esf1	ESF1 homolog	Q3V1V3	Q3V1V3	1	1	1	98.047	845	845	NaN	NaN	NaN	NaN	NaN	NaN	NaN	NaN	NaN	NaN	NaN	NaN	NaN	NaN	NaN	NaN	NaN	NaN	NaN	NaN
Rps4y2		Q3V1Z5;D3Z2E6	Q3V1Z5	23;6	2	23	29.184	262	262;255	NaN	NaN	NaN	NaN	NaN	NaN	NaN	NaN	NaN	NaN	NaN	NaN	NaN	NaN	NaN	NaN	NaN	NaN	NaN	NaN
Kif22	Kinesin-like protein KIF22	Q3V300	Q3V300	1	1	1	73.189	660	660	NaN	NaN	NaN	NaN	NaN	NaN	NaN	NaN	NaN	NaN	NaN	NaN	NaN	NaN	NaN	NaN	NaN	NaN	NaN	NaN
Prpf38a	Pre-mRNA-splicing factor 38A	Q4FK66-2;Q4FK66	Q4FK66-2;Q4FK66	2;2	2	2	7.9577	66	66;312	NaN	NaN	NaN	NaN	NaN	NaN	NaN	NaN	NaN	NaN	NaN	NaN	NaN	NaN	NaN	NaN	NaN	NaN	NaN	NaN
Cdv3	Protein CDV3	Q4VAA2-2;Q4VAA2	Q4VAA2-2;Q4VAA2	2;2	2	2	24.338	236	236;281	NaN	NaN	NaN	NaN	NaN	NaN	NaN	NaN	NaN	NaN	NaN	NaN	NaN	NaN	NaN	NaN	NaN	NaN	NaN	NaN
Acp1	Low molecular weight phosphotyrosine protein phosphatase	Q561M1;Q9D358-2;Q9D358	Q561M1;Q9D358-2;Q9D358	3;2;2	3	3	17.922	158	158;158;158	NaN	NaN	NaN	NaN	NaN	NaN	NaN	NaN	NaN	NaN	NaN	NaN	NaN	NaN	NaN	NaN	NaN	NaN	NaN	NaN
Ddx46	Probable ATP-dependent RNA helicase DDX46	Q569Z5;Q569Z5-2;F8WHR6	Q569Z5;Q569Z5-2;F8WHR6	2;1;1	3	2	117.45	1032	1032;1027;1028	NaN	NaN	NaN	NaN	NaN	NaN	NaN	NaN	NaN	NaN	NaN	NaN	NaN	NaN	NaN	NaN	NaN	NaN	NaN	NaN
Prkci	Protein kinase C iota type	Q62074;Q5DTK3;F6QWV4;Q3V341;Q02956	Q62074;Q5DTK3	5;5;1;1;1	5	5	68.203	595	595;674;118;409;592	NaN	NaN	NaN	NaN	NaN	NaN	NaN	NaN	NaN	NaN	NaN	NaN	NaN	NaN	NaN	NaN	NaN	NaN	NaN	NaN
Exoc1	Exocyst complex component 1	Q5PPR2;Q8R3S6;Q6P1Y9	Q5PPR2;Q8R3S6;Q6P1Y9	1;1;1	3	1	100.19	879	879;894;901	NaN	NaN	NaN	NaN	NaN	NaN	NaN	NaN	NaN	NaN	NaN	NaN	NaN	NaN	NaN	NaN	NaN	NaN	NaN	NaN
Mrpl43	39S ribosomal protein L43, mitochondrial	Q5RL20;Q99N89	Q5RL20;Q99N89	2;1	2	2	17.877	159	159;183	NaN	NaN	NaN	NaN	NaN	NaN	NaN	NaN	NaN	NaN	NaN	NaN	NaN	NaN	NaN	NaN	NaN	NaN	NaN	NaN
Igf2bp2	Insulin-like growth factor 2 mRNA-binding protein 2	Q5SF07;A6X8Z3;Q5SF07-2	Q5SF07;A6X8Z3;Q5SF07-2	23;21;21	3	23	65.583	592	592;524;530	NaN	NaN	NaN	NaN	NaN	NaN	NaN	NaN	NaN	NaN	NaN	NaN	NaN	NaN	NaN	NaN	NaN	NaN	NaN	NaN
Utp18	U3 small nucleolar RNA-associated protein 18 homolog	Q5SSI6;Q3TJX6	Q5SSI6;Q3TJX6	9;5	2	9	61.217	552	552;439	NaN	NaN	NaN	NaN	NaN	NaN	NaN	NaN	NaN	NaN	NaN	NaN	NaN	NaN	NaN	NaN	NaN	NaN	NaN	NaN
Psme4	Proteasome activator complex subunit 4	Q5SSW2	Q5SSW2	3	1	3	211.19	1843	1843	NaN	NaN	NaN	NaN	NaN	NaN	NaN	NaN	NaN	NaN	NaN	NaN	NaN	NaN	NaN	NaN	NaN	NaN	NaN	NaN
E130309D14Rik		Q5SUE3	Q5SUE3	2	1	2	33.367	299	299	NaN	NaN	NaN	NaN	NaN	NaN	NaN	NaN	NaN	NaN	NaN	NaN	NaN	NaN	NaN	NaN	NaN	NaN	NaN	NaN
Luc7l3	Luc7-like protein 3	Q5SUF2;Q5SUF2-3;Q5SUF2-2	Q5SUF2;Q5SUF2-3;Q5SUF2-2	8;8;8	3	8	51.45	432	432;477;491	NaN	NaN	NaN	NaN	NaN	NaN	NaN	NaN	NaN	NaN	NaN	NaN	NaN	NaN	NaN	NaN	NaN	NaN	NaN	NaN
Pfas	Phosphoribosylformylglycinamidine synthase	Q5SUR0;G3UY86;F6RUL9	Q5SUR0	6;1;1	3	6	144.63	1337	1337;118;473	NaN	NaN	NaN	NaN	NaN	NaN	NaN	NaN	NaN	NaN	NaN	NaN	NaN	NaN	NaN	NaN	NaN	NaN	NaN	NaN
Ewsr1	RNA-binding protein EWS	Q5SUT0;Q61545;Q5SUS9	Q5SUT0;Q61545;Q5SUS9	1;1;1	3	1	64.988	618	618;655;661	NaN	NaN	NaN	NaN	NaN	NaN	NaN	NaN	NaN	NaN	NaN	NaN	NaN	NaN	NaN	NaN	NaN	NaN	NaN	NaN
Tsr1	Pre-rRNA-processing protein TSR1 homolog	Q5SWD9-2;Q5SWD9	Q5SWD9-2;Q5SWD9	3;3	2	3	78.482	681	681;803	NaN	NaN	NaN	NaN	NaN	NaN	NaN	NaN	NaN	NaN	NaN	NaN	NaN	NaN	NaN	NaN	NaN	NaN	NaN	NaN
Rpa1	Replication protein A 70 kDa DNA-binding subunit	Q8VEE4;Q5SWN2	Q8VEE4;Q5SWN2	4;4	2	4	69.036	623	623;644	NaN	NaN	NaN	NaN	NaN	NaN	NaN	NaN	NaN	NaN	NaN	NaN	NaN	NaN	NaN	NaN	NaN	NaN	NaN	NaN
Nkapl;Nkap	NF-kappa-B-activating protein	Q5SZT7;Q9D0F4	Q5SZT7;Q9D0F4	1;1	2	1	44.894	395	395;415	NaN	NaN	NaN	NaN	NaN	NaN	NaN	NaN	NaN	NaN	NaN	NaN	NaN	NaN	NaN	NaN	NaN	NaN	NaN	NaN
Scaf1	Splicing factor, arginine/serine-rich 19	Q5U4C3	Q5U4C3	3	1	3	133.84	1256	1256	NaN	NaN	NaN	NaN	NaN	NaN	NaN	NaN	NaN	NaN	NaN	NaN	NaN	NaN	NaN	NaN	NaN	NaN	NaN	NaN
	UPF0711 protein C18orf21 homolog	Q5XFZ0;E9Q398	Q5XFZ0;E9Q398	4;2	2	4	24.122	217	217;217	NaN	NaN	NaN	NaN	NaN	NaN	NaN	NaN	NaN	NaN	NaN	NaN	NaN	NaN	NaN	NaN	NaN	NaN	NaN	NaN
Arcn1	Coatomer subunit delta	Q5XJY5	Q5XJY5	7	1	7	57.229	511	511	NaN	NaN	0.23866	0.53972	NaN	NaN	NaN	NaN	NaN	NaN	0.45373	0.70688	NaN	NaN	NaN	NaN	NaN	NaN	NaN	NaN
Psmb6	Proteasome subunit beta type-6	Q60692	Q60692	2	1	2	25.378	238	238	NaN	NaN	NaN	NaN	NaN	NaN	NaN	NaN	NaN	NaN	NaN	NaN	NaN	NaN	NaN	NaN	NaN	NaN	NaN	NaN
Csnk2a1	Casein kinase II subunit alpha	Q60737;A2ANR6;Q6NSS6	Q60737	6;2;1	3	6	45.133	391	391;131;77	NaN	NaN	NaN	NaN	NaN	NaN	NaN	NaN	NaN	NaN	NaN	NaN	NaN	NaN	NaN	NaN	NaN	NaN	NaN	NaN
Khdrbs1;Khdrbs2	KH domain-containing, RNA-binding, signal transduction-associated protein 1;KH domain-containing, RNA-binding, signal transduction-associated protein 2	Q60749;Q9WU01-2;Q9WU01	Q60749;Q9WU01-2;Q9WU01	2;1;1	3	2	48.37	443	443;193;349	NaN	NaN	NaN	NaN	NaN	NaN	NaN	NaN	NaN	NaN	NaN	NaN	NaN	NaN	NaN	NaN	NaN	NaN	NaN	NaN
Gcdh	Glutaryl-CoA dehydrogenase, mitochondrial	Q60759	Q60759	1	1	1	48.605	438	438	NaN	NaN	NaN	NaN	NaN	NaN	NaN	NaN	NaN	NaN	NaN	NaN	NaN	NaN	NaN	NaN	NaN	NaN	NaN	NaN
Stip1	Stress-induced-phosphoprotein 1	Q60864	Q60864	8	1	8	62.581	543	543	NaN	NaN	NaN	NaN	NaN	NaN	NaN	NaN	NaN	NaN	NaN	NaN	NaN	NaN	NaN	NaN	NaN	NaN	NaN	NaN
Caprin1	Caprin-1	Q60865;F6YLI0	Q60865;F6YLI0	2;1	2	2	78.168	707	707;254	NaN	NaN	NaN	NaN	NaN	NaN	NaN	NaN	NaN	NaN	NaN	NaN	NaN	NaN	NaN	NaN	NaN	NaN	NaN	NaN
Eif1ax;Eif1a;Gm5662;BB287469;Gm2016;Gm2022;Gm2046	Eukaryotic translation initiation factor 1A, X-chromosomal;Eukaryotic translation initiation factor 1A	Q8BMJ3;Q60872;Q8BX20;Q3UTA4;Q3UT53;Q3TQZ4;E9Q5G6;E9PZM5;E9PZE6;D3Z367	Q8BMJ3;Q60872;Q8BX20;Q3UTA4;Q3UT53;Q3TQZ4;E9Q5G6;E9PZM5;E9PZE6;D3Z367	4;4;2;2;2;2;2;2;2;2	10	4	16.46	144	144;144;144;144;144;144;144;144;144;144	NaN	NaN	NaN	NaN	NaN	NaN	NaN	NaN	NaN	NaN	NaN	NaN	NaN	NaN	NaN	NaN	NaN	NaN	NaN	NaN
Vdac1	Voltage-dependent anion-selective channel protein 1	Q60932-2;Q60932	Q60932-2;Q60932	1;1	2	1	30.755	283	283;296	NaN	NaN	NaN	NaN	NaN	NaN	NaN	NaN	NaN	NaN	NaN	NaN	NaN	NaN	NaN	NaN	NaN	NaN	NaN	NaN
Tmpo	Lamina-associated polypeptide 2, isoforms beta/delta/epsilon/gamma;Lamina-associated polypeptide 2, isoforms alpha/zeta	Q61029-3;Q61029;Q61033-2;F6QXX3;Q61029-4;Q61029-2;Q61033	Q61029-3;Q61029;Q61033-2;F6QXX3;Q61029-4;Q61029-2;Q61033	3;3;2;2;2;2;2	7	3	46.049	412	412;452;225;278;343;380;693	NaN	NaN	NaN	NaN	NaN	NaN	NaN	NaN	NaN	NaN	NaN	NaN	NaN	NaN	NaN	NaN	NaN	NaN	NaN	NaN
Ppm1g	Protein phosphatase 1G	Q61074	Q61074	2	1	2	58.727	542	542	NaN	NaN	NaN	NaN	NaN	NaN	NaN	NaN	NaN	NaN	NaN	NaN	NaN	NaN	NaN	NaN	NaN	NaN	NaN	NaN
Cdc37	Hsp90 co-chaperone Cdc37	Q61081	Q61081	1	1	1	44.593	379	379	NaN	NaN	NaN	NaN	NaN	NaN	NaN	NaN	NaN	NaN	NaN	NaN	NaN	NaN	NaN	NaN	NaN	NaN	NaN	NaN
Mapre1	Microtubule-associated protein RP/EB family member 1	Q61166	Q61166	4	1	4	30.016	268	268	NaN	NaN	NaN	NaN	NaN	NaN	NaN	NaN	NaN	NaN	NaN	NaN	NaN	NaN	NaN	NaN	NaN	NaN	NaN	NaN
Hadh	Hydroxyacyl-coenzyme A dehydrogenase, mitochondrial	Q61425	Q61425	2	1	2	34.463	314	314	NaN	NaN	NaN	NaN	NaN	NaN	NaN	NaN	NaN	NaN	NaN	NaN	NaN	NaN	NaN	NaN	NaN	NaN	NaN	NaN
Smarcd1;Smarcd3;Smarcd2	SWI/SNF-related matrix-associated actin-dependent regulator of chromatin subfamily D member 1;SWI/SNF-related matrix-associated actin-dependent regulator of chromatin subfamily D member 3;SWI/SNF-related matrix-associated actin-dependent regulator of chromatin subfamily D member 2	Q61466-2;Q61466;Q6P9Z1;Q99JR8-2;Q99JR8	Q61466-2;Q61466;Q6P9Z1;Q99JR8-2;Q99JR8	2;2;1;1;1	5	2	58.053	514	514;515;483;484;531	NaN	NaN	NaN	NaN	NaN	NaN	NaN	NaN	NaN	NaN	NaN	NaN	NaN	NaN	NaN	NaN	NaN	NaN	NaN	NaN
Dsg1a;Dsg1b;Dsg1c	Desmoglein-1-alpha;Desmoglein-1-beta;Desmoglein-1-gamma	Q61495;Q7TSF1;Q7TSF0-2;Q7TSF0	Q61495;Q7TSF1;Q7TSF0-2;Q7TSF0	2;2;1;1	4	2	114.6	1057	1057;1060;427;911	NaN	NaN	NaN	NaN	NaN	NaN	NaN	NaN	NaN	NaN	NaN	NaN	NaN	NaN	NaN	NaN	NaN	NaN	NaN	NaN
Gdi2	Rab GDP dissociation inhibitor beta	Q61598-2;Q61598;P50396	Q61598-2;Q61598	11;11;3	3	11	46.657	409	409;445;447	NaN	NaN	NaN	NaN	NaN	NaN	NaN	NaN	NaN	NaN	NaN	NaN	NaN	NaN	NaN	NaN	NaN	NaN	NaN	NaN
Pabpc2		Q62029	Q62029	14	1	14	69.06	628	628	NaN	NaN	NaN	NaN	NaN	NaN	NaN	NaN	NaN	NaN	NaN	NaN	NaN	NaN	NaN	NaN	NaN	NaN	NaN	NaN	+
Ddx3y	ATP-dependent RNA helicase DDX3Y	Q62095;Q61496;Q3V086	Q62095	15;2;2	3	15	73.427	658	658;702;728	NaN	NaN	NaN	NaN	NaN	NaN	NaN	NaN	NaN	NaN	NaN	NaN	NaN	NaN	NaN	NaN	NaN	NaN	NaN	NaN
Ssr4	Translocon-associated protein subunit delta	Q62186;Q9D8L3	Q62186;Q9D8L3	1;1	2	1	18.936	172	172;173	NaN	NaN	NaN	NaN	NaN	NaN	NaN	NaN	NaN	NaN	NaN	NaN	NaN	NaN	NaN	NaN	NaN	NaN	NaN	NaN
Ttf1	Transcription termination factor 1	Q62187	Q62187	3	1	3	97.721	859	859	NaN	NaN	NaN	NaN	NaN	NaN	NaN	NaN	NaN	NaN	NaN	NaN	NaN	NaN	NaN	NaN	NaN	NaN	NaN	NaN
Sptbn1	Spectrin beta chain, non-erythrocytic 1	Q62261-2;Q62261	Q62261-2;Q62261	6;6	2	6	251.15	2154	2154;2363	NaN	NaN	NaN	NaN	NaN	NaN	NaN	NaN	NaN	NaN	NaN	NaN	NaN	NaN	NaN	NaN	NaN	NaN	NaN	NaN
Fkbp3	Peptidyl-prolyl cis-trans isomerase FKBP3	Q62446	Q62446	3	1	3	25.147	224	224	NaN	NaN	NaN	NaN	NaN	NaN	NaN	NaN	NaN	NaN	NaN	NaN	NaN	NaN	NaN	NaN	NaN	NaN	NaN	NaN
Vat1	Synaptic vesicle membrane protein VAT-1 homolog	Q62465	Q62465	1	1	1	43.096	406	406	NaN	NaN	NaN	NaN	NaN	NaN	NaN	NaN	NaN	NaN	NaN	NaN	NaN	NaN	NaN	NaN	NaN	NaN	NaN	NaN
Utp14a	U3 small nucleolar RNA-associated protein 14 homolog A	Q640M1;Q640M1-2;Q6EJB6;E9Q9S3	Q640M1	5;1;1;1	4	5	87.264	767	767;194;756;780	NaN	NaN	NaN	NaN	NaN	NaN	NaN	NaN	NaN	NaN	NaN	NaN	NaN	NaN	NaN	NaN	NaN	NaN	NaN	NaN
Btf3	Transcription factor BTF3	Q64152-2;Q64152	Q64152-2;Q64152	2;1	2	2	17.699	162	162;204	NaN	NaN	NaN	NaN	NaN	NaN	NaN	NaN	NaN	NaN	NaN	NaN	NaN	NaN	NaN	NaN	NaN	NaN	NaN	NaN
Fkbp5	Peptidyl-prolyl cis-trans isomerase FKBP5	Q64378	Q64378	1	1	1	50.966	456	456	NaN	NaN	NaN	NaN	NaN	NaN	NaN	NaN	NaN	NaN	NaN	NaN	NaN	NaN	NaN	NaN	NaN	NaN	NaN	NaN
Hist1h2bb;Hist1h2bp;Hist1h2ba;Hist3h2ba;Hist3h2bb	Histone H2B type 1-B;Histone H2B type 1-P;Histone H2B type 1-A;Histone H2B type 3-A;Histone H2B type 3-B	Q64475;Q8CGP2;Q8CGP2-2;P70696;Q9D2U9;Q8CGP0	Q64475;Q8CGP2;Q8CGP2-2;P70696;Q9D2U9;Q8CGP0	17;16;16;11;10;10	6	17	13.952	126	126;126;138;127;126;126	NaN	NaN	NaN	NaN	NaN	NaN	NaN	NaN	NaN	NaN	NaN	NaN	NaN	NaN	NaN	NaN	NaN	NaN	NaN	NaN
Tpp2	Tripeptidyl-peptidase 2	Q64514-2;Q64514	Q64514-2;Q64514	2;2	2	2	138.46	1249	1249;1262	NaN	NaN	NaN	NaN	NaN	NaN	NaN	NaN	NaN	NaN	NaN	NaN	NaN	NaN	NaN	NaN	NaN	NaN	NaN	NaN
Hist2h2bb	Histone H2B type 2-B	Q64525;G3X9D5	Q64525	18;8	2	18	13.92	126	126;120	NaN	NaN	NaN	NaN	NaN	NaN	NaN	NaN	NaN	NaN	NaN	NaN	NaN	NaN	NaN	NaN	NaN	NaN	NaN	NaN
Srm	Spermidine synthase	Q64674	Q64674	3	1	3	33.995	302	302	NaN	NaN	NaN	NaN	NaN	NaN	NaN	NaN	NaN	NaN	NaN	NaN	NaN	NaN	NaN	NaN	NaN	NaN	NaN	NaN
Znf512	Zinc finger protein 512	Q69Z99	Q69Z99	1	1	1	63.908	562	562	NaN	NaN	NaN	NaN	NaN	NaN	NaN	NaN	NaN	NaN	NaN	NaN	NaN	NaN	NaN	NaN	NaN	NaN	NaN	NaN
Cdk13	Cyclin-dependent kinase 13	Q69ZA1-2;Q69ZA1	Q69ZA1-2;Q69ZA1	2;2	2	2	158.13	1451	1451;1511	NaN	NaN	NaN	NaN	NaN	NaN	NaN	NaN	NaN	NaN	NaN	NaN	NaN	NaN	NaN	NaN	NaN	NaN	NaN	NaN
Isy1	Pre-mRNA-splicing factor ISY1 homolog	Q69ZQ2	Q69ZQ2	3	1	3	32.989	285	285	NaN	NaN	NaN	NaN	NaN	NaN	NaN	NaN	NaN	NaN	NaN	NaN	NaN	NaN	NaN	NaN	NaN	NaN	NaN	NaN
Fam208a	Protein FAM208A	Q69ZR9-2;Q69ZR9	Q69ZR9-2;Q69ZR9	1;1	2	1	168.82	1498	1498;1610	NaN	NaN	NaN	NaN	NaN	NaN	NaN	NaN	NaN	NaN	NaN	NaN	NaN	NaN	NaN	NaN	NaN	NaN	NaN	NaN
FAM120A	Constitutive coactivator of PPAR-gamma-like protein 1	Q6A0A9	Q6A0A9	2	1	2	121.64	1112	1112	NaN	NaN	NaN	NaN	NaN	NaN	NaN	NaN	NaN	NaN	NaN	NaN	NaN	NaN	NaN	NaN	NaN	NaN	NaN	NaN
Gm5414		Q6IFZ8	Q6IFZ8	10	1	10	60.227	552	552	NaN	NaN	NaN	NaN	NaN	NaN	NaN	NaN	NaN	NaN	NaN	NaN	NaN	NaN	NaN	NaN	NaN	NaN	NaN	NaN
Tpm4	Tropomyosin alpha-4 chain	Q6IRU2	Q6IRU2	1	1	1	28.467	248	248	NaN	NaN	NaN	NaN	NaN	NaN	NaN	NaN	NaN	NaN	NaN	NaN	NaN	NaN	NaN	NaN	NaN	NaN	NaN	NaN
Ltv1	Protein LTV1 homolog	Q6NSQ7	Q6NSQ7	3	1	3	54.022	470	470	NaN	NaN	NaN	NaN	NaN	NaN	NaN	NaN	NaN	NaN	NaN	NaN	NaN	NaN	NaN	NaN	NaN	NaN	NaN	NaN
Zc3h11a	Zinc finger CCCH domain-containing protein 11A	Q6NZF1	Q6NZF1	23	1	23	86.491	792	792	NaN	NaN	NaN	NaN	NaN	NaN	NaN	NaN	NaN	NaN	NaN	NaN	NaN	NaN	NaN	NaN	NaN	NaN	NaN	NaN
Ppp2r2a	Serine/threonine-protein phosphatase 2A 55 kDa regulatory subunit B alpha isoform	Q9CWU3;Q6P1F6;Q571J7;Q6ZWR4-3;Q6ZWR4;Q6ZWR4-2;Q8BG02	Q9CWU3;Q6P1F6;Q571J7	4;4;3;1;1;1;1	7	4	42.605	367	367;447;509;425;443;446;447	NaN	NaN	NaN	NaN	NaN	NaN	NaN	NaN	NaN	NaN	NaN	NaN	NaN	NaN	NaN	NaN	NaN	NaN	NaN	NaN
Gemin4		Q6P6L6	Q6P6L6	2	1	2	120.18	1058	1058	NaN	NaN	NaN	NaN	NaN	NaN	NaN	NaN	NaN	NaN	NaN	NaN	NaN	NaN	NaN	NaN	NaN	NaN	NaN	NaN
Clpx	ATP-dependent Clp protease ATP-binding subunit clpX-like, mitochondrial	Q6P8N8;Q9JHS4;F7BB92	Q6P8N8;Q9JHS4;F7BB92	4;4;2	3	4	67.335	620	620;634;192	NaN	NaN	NaN	NaN	NaN	NaN	NaN	NaN	NaN	NaN	NaN	NaN	NaN	NaN	NaN	NaN	NaN	NaN	NaN	NaN
Kif11	Kinesin-like protein KIF11	Q6P9P6	Q6P9P6	3	1	3	118.03	1052	1052	NaN	NaN	NaN	NaN	NaN	NaN	NaN	NaN	NaN	NaN	NaN	NaN	NaN	NaN	NaN	NaN	NaN	NaN	NaN	NaN
Dcaf13	DDB1- and CUL4-associated factor 13	Q6PAC3	Q6PAC3	3	1	3	51.456	445	445	NaN	NaN	NaN	NaN	NaN	NaN	NaN	NaN	NaN	NaN	NaN	NaN	NaN	NaN	NaN	NaN	NaN	NaN	NaN	NaN
Herc4	Probable E3 ubiquitin-protein ligase HERC4	Q6PAV2-2;Q6PAV2	Q6PAV2-2;Q6PAV2	2;2	2	2	117.59	1049	1049;1057	NaN	NaN	NaN	NaN	NaN	NaN	NaN	NaN	NaN	NaN	NaN	NaN	NaN	NaN	NaN	NaN	NaN	NaN	NaN	NaN
Kdm3a	Lysine-specific demethylase 3A	Q6PCM1-2;Q6PCM1	Q6PCM1-2;Q6PCM1	3;3	2	3	94.414	831	831;1323	NaN	NaN	NaN	NaN	NaN	NaN	NaN	NaN	NaN	NaN	NaN	NaN	NaN	NaN	NaN	NaN	NaN	NaN	NaN	NaN
Srsf1	Serine/arginine-rich splicing factor 1	Q6PDM2;Q6PDM2-3;Q6PDM2-2;F7AI47	Q6PDM2;Q6PDM2-3;Q6PDM2-2	14;12;12;6	4	14	27.744	248	248;196;201;106	NaN	NaN	NaN	NaN	NaN	NaN	0.07375	0.20185	NaN	NaN	0.24334	0.40733	NaN	NaN	0.11842	0.32738	NaN	NaN	NaN	NaN
Taf1c	TATA box-binding protein-associated factor RNA polymerase I subunit C	Q6PDZ2	Q6PDZ2	3	1	3	92.022	836	836	NaN	NaN	NaN	NaN	NaN	NaN	NaN	NaN	NaN	NaN	NaN	NaN	NaN	NaN	NaN	NaN	NaN	NaN	NaN	NaN
Gnl3l	Guanine nucleotide-binding protein-like 3-like protein	Q6PGG6	Q6PGG6	5	1	5	65.194	577	577	NaN	NaN	NaN	NaN	NaN	NaN	NaN	NaN	NaN	NaN	NaN	NaN	NaN	NaN	0.50267	1.0964	NaN	NaN	NaN	NaN
Rab35	Ras-related protein Rab-35	Q6PHN9	Q6PHN9	1	1	1	23.025	201	201	NaN	NaN	NaN	NaN	NaN	NaN	NaN	NaN	NaN	NaN	NaN	NaN	NaN	NaN	NaN	NaN	NaN	NaN	NaN	NaN
Aprt	Adenine phosphoribosyltransferase	Q6PK77;P08030	Q6PK77;P08030	2;1	2	2	19.724	180	180;180	NaN	NaN	NaN	NaN	NaN	NaN	NaN	NaN	NaN	NaN	NaN	NaN	NaN	NaN	NaN	NaN	NaN	NaN	NaN	NaN
Rif1	Telomere-associated protein RIF1	Q6PR54-2;Q6PR54;Q6PR54-3	Q6PR54-2;Q6PR54;Q6PR54-3	4;4;4	3	4	263.48	2393	2393;2419;2426	NaN	NaN	NaN	NaN	NaN	NaN	NaN	NaN	NaN	NaN	NaN	NaN	NaN	NaN	NaN	NaN	NaN	NaN	NaN	NaN
Larp1	La-related protein 1	Q6ZQ58	Q6ZQ58	4	1	4	121.15	1072	1072	NaN	NaN	NaN	NaN	NaN	NaN	NaN	NaN	NaN	NaN	NaN	NaN	NaN	NaN	NaN	NaN	NaN	NaN	NaN	NaN
Cand2	Cullin-associated NEDD8-dissociated protein 2	Q6ZQ73	Q6ZQ73	5	1	5	135.63	1235	1235	NaN	NaN	NaN	NaN	NaN	NaN	NaN	NaN	NaN	NaN	NaN	NaN	NaN	NaN	NaN	NaN	NaN	NaN	NaN	NaN
Nup188	Nucleoporin NUP188 homolog	Q6ZQH8	Q6ZQH8	2	1	2	196.69	1759	1759	NaN	NaN	NaN	NaN	NaN	NaN	NaN	NaN	NaN	NaN	NaN	NaN	NaN	NaN	NaN	NaN	NaN	NaN	NaN	NaN
Eif2s1	Eukaryotic translation initiation factor 2 subunit 1	Q6ZWX6	Q6ZWX6	8	1	8	36.108	315	315	NaN	NaN	NaN	NaN	NaN	NaN	NaN	NaN	NaN	NaN	NaN	NaN	NaN	NaN	NaN	NaN	NaN	NaN	NaN	NaN
Snd1	Staphylococcal nuclease domain-containing protein 1	Q78PY7;E9Q3E9;Q3TJ56	Q78PY7	4;1;1	3	4	102.09	910	910;262;608	NaN	NaN	NaN	NaN	NaN	NaN	NaN	NaN	NaN	NaN	NaN	NaN	NaN	NaN	NaN	NaN	NaN	NaN	NaN	NaN
Ostc	Oligosaccharyltransferase complex subunit OSTC	Q78XF5	Q78XF5	1	1	1	16.815	149	149	NaN	NaN	NaN	NaN	NaN	NaN	NaN	NaN	NaN	NaN	NaN	NaN	NaN	NaN	NaN	NaN	NaN	NaN	NaN	NaN
Eri1	3-5 exoribonuclease 1	Q7TMF2	Q7TMF2	7	1	7	39.493	345	345	NaN	NaN	NaN	NaN	NaN	NaN	NaN	NaN	NaN	NaN	NaN	NaN	NaN	NaN	NaN	NaN	NaN	NaN	NaN	NaN
Tubb2a	Tubulin beta-2A chain	Q7TMM9	Q7TMM9	35	1	35	49.906	445	445	NaN	NaN	NaN	NaN	NaN	NaN	NaN	NaN	NaN	NaN	NaN	NaN	NaN	NaN	NaN	NaN	NaN	NaN	NaN	NaN
Shq1	Protein SHQ1 homolog	Q7TMX5-2;Q7TMX5	Q7TMX5-2;Q7TMX5	2;2	2	2	50.12	458	458;569	NaN	NaN	NaN	NaN	NaN	NaN	NaN	NaN	NaN	NaN	NaN	NaN	NaN	NaN	NaN	NaN	NaN	NaN	NaN	NaN
Dek	Protein DEK	Q7TNV0;E9Q8Y1;E9Q8P4;D3YVJ6	Q7TNV0;E9Q8Y1;E9Q8P4;D3YVJ6	8;7;7;7	4	8	43.158	380	380;202;202;258	NaN	NaN	NaN	NaN	NaN	NaN	NaN	NaN	NaN	NaN	NaN	NaN	NaN	NaN	NaN	NaN	NaN	NaN	NaN	NaN
Sgol2	Shugoshin-like 2	Q7TSY8	Q7TSY8	2	1	2	130.28	1164	1164	NaN	NaN	NaN	NaN	NaN	NaN	NaN	NaN	NaN	NaN	NaN	NaN	NaN	NaN	NaN	NaN	NaN	NaN	NaN	NaN
Nacc1	Nucleus accumbens-associated protein 1	Q7TSZ8	Q7TSZ8	1	1	1	56.536	514	514	NaN	NaN	NaN	NaN	NaN	NaN	NaN	NaN	NaN	NaN	NaN	NaN	NaN	NaN	NaN	NaN	NaN	NaN	NaN	NaN
Ikbkap	Elongator complex protein 1	Q7TT37	Q7TT37	3	1	3	149.58	1333	1333	NaN	NaN	NaN	NaN	NaN	NaN	NaN	NaN	NaN	NaN	NaN	NaN	NaN	NaN	NaN	NaN	NaN	NaN	NaN	NaN
Polr2e	DNA-directed RNA polymerases I, II, and III subunit RPABC1	Q80UW8	Q80UW8	3	1	3	24.57	210	210	NaN	NaN	NaN	NaN	NaN	NaN	NaN	NaN	NaN	NaN	NaN	NaN	NaN	NaN	NaN	NaN	NaN	NaN	NaN	NaN
Mrps7	28S ribosomal protein S7, mitochondrial	Q80X85	Q80X85	1	1	1	28.062	242	242	NaN	NaN	NaN	NaN	NaN	NaN	NaN	NaN	NaN	NaN	NaN	NaN	NaN	NaN	NaN	NaN	NaN	NaN	NaN	NaN
Nrde2	Protein NRDE2 homolog	Q80XC6	Q80XC6	3	1	3	133.47	1172	1172	NaN	NaN	NaN	NaN	NaN	NaN	NaN	NaN	NaN	NaN	NaN	NaN	NaN	NaN	NaN	NaN	NaN	NaN	NaN	NaN
Pip4k2b	Phosphatidylinositol 5-phosphate 4-kinase type-2 beta	Q80XI4	Q80XI4	1	1	1	47.318	416	416	NaN	NaN	NaN	NaN	NaN	NaN	NaN	NaN	NaN	NaN	NaN	NaN	NaN	NaN	NaN	NaN	NaN	NaN	NaN	NaN
Acad11	Acyl-CoA dehydrogenase family member 11	Q80XL6	Q80XL6	1	1	1	87.365	779	779	NaN	NaN	NaN	NaN	NaN	NaN	NaN	NaN	NaN	NaN	NaN	NaN	NaN	NaN	NaN	NaN	NaN	NaN	NaN	NaN
Bdh1	D-beta-hydroxybutyrate dehydrogenase, mitochondrial	Q80XN0;D3Z2Y8	Q80XN0;D3Z2Y8	3;2	2	3	38.299	343	343;265	NaN	NaN	NaN	NaN	NaN	NaN	NaN	NaN	NaN	NaN	NaN	NaN	NaN	NaN	NaN	NaN	NaN	NaN	NaN	NaN
Safb2	Scaffold attachment factor B2	Q80YR5;F6X6Q7;F6TC77;F6XJ79;F6Z0Y5;F6WIZ2	Q80YR5;F6X6Q7;F6TC77	4;3;3;1;1;1	6	4	111.84	991	991;583;775;248;249;295	NaN	NaN	NaN	NaN	NaN	NaN	NaN	NaN	NaN	NaN	NaN	NaN	NaN	NaN	0.3736	0.92479	NaN	NaN	NaN	NaN
H1fx		Q80ZM5	Q80ZM5	6	1	6	20.151	188	188	NaN	NaN	NaN	NaN	NaN	NaN	NaN	NaN	NaN	NaN	NaN	NaN	NaN	NaN	NaN	NaN	NaN	NaN	NaN	NaN
Mrps26	28S ribosomal protein S26, mitochondrial	Q80ZS3	Q80ZS3	1	1	1	23.443	200	200	NaN	NaN	NaN	NaN	NaN	NaN	NaN	NaN	NaN	NaN	NaN	NaN	NaN	NaN	NaN	NaN	NaN	NaN	NaN	NaN
Psmd11	26S proteasome non-ATPase regulatory subunit 11	Q8BG32;G3UXL5;F6Z0Q9;G3UWW7;G3UYH2;G3UZ28;G3UYI4;G3UYL3;G3UYL8;G3UX15	Q8BG32;G3UXL5;F6Z0Q9;G3UWW7;G3UYH2	8;5;5;4;4;3;3;3;2;2	10	8	47.436	422	422;160;322;158;209;95;113;116;100;100	NaN	NaN	NaN	NaN	NaN	NaN	NaN	NaN	NaN	NaN	NaN	NaN	NaN	NaN	NaN	NaN	NaN	NaN	NaN	NaN
Rhot1	Mitochondrial Rho GTPase 1	Q8BG51;Q8BG51-2;Q8BG51-3;Q8BG51-4;F7ASU3	Q8BG51;Q8BG51-2;Q8BG51-3;Q8BG51-4;F7ASU3	3;3;3;3;2	5	3	72.241	631	631;663;672;704;434	NaN	NaN	NaN	NaN	NaN	NaN	NaN	NaN	NaN	NaN	NaN	NaN	NaN	NaN	NaN	NaN	NaN	NaN	NaN	NaN
Krr1	KRR1 small subunit processome component homolog	Q8BGA5;G3UZA0	Q8BGA5;G3UZA0	3;2	2	3	43.537	380	380;323	NaN	NaN	NaN	NaN	NaN	NaN	NaN	NaN	NaN	NaN	NaN	NaN	NaN	NaN	NaN	NaN	NaN	NaN	NaN	NaN
Pold3	DNA polymerase delta subunit 3	Q8BH76;Q9EQ28	Q8BH76;Q9EQ28	1;1	2	1	50.748	461	461;462	NaN	NaN	NaN	NaN	NaN	NaN	NaN	NaN	NaN	NaN	NaN	NaN	NaN	NaN	NaN	NaN	NaN	NaN	NaN	NaN
Ercc6l	DNA excision repair protein ERCC-6-like	Q8BHK9	Q8BHK9	1	1	1	138.85	1240	1240	NaN	NaN	NaN	NaN	NaN	NaN	NaN	NaN	NaN	NaN	NaN	NaN	NaN	NaN	NaN	NaN	NaN	NaN	NaN	NaN
Ganab	Neutral alpha-glucosidase AB	Q8BHN3;Q8BHN3-2;Q8BHN3-3	Q8BHN3;Q8BHN3-2;Q8BHN3-3	2;2;1	3	2	106.91	944	944;966;692	NaN	NaN	NaN	NaN	NaN	NaN	NaN	NaN	NaN	NaN	NaN	NaN	NaN	NaN	NaN	NaN	NaN	NaN	NaN	NaN
Rbm22	Pre-mRNA-splicing factor RBM22	Q8BHS3	Q8BHS3	6	1	6	46.895	420	420	NaN	NaN	NaN	NaN	NaN	NaN	NaN	NaN	NaN	NaN	NaN	NaN	NaN	NaN	NaN	NaN	NaN	NaN	NaN	NaN
Nup93	Nuclear pore complex protein Nup93	Q8BJ71;Q8BJ71-2	Q8BJ71;Q8BJ71-2	9;7	2	9	93.28	819	819;696	NaN	NaN	0.25867	0.61746	NaN	NaN	NaN	NaN	NaN	NaN	0.53016	0.86934	NaN	NaN	0.37579	0.97424	NaN	NaN	NaN	NaN
Sgta	Small glutamine-rich tetratricopeptide repeat-containing protein alpha	Q8BJU0-2;Q8BJU0	Q8BJU0-2;Q8BJU0	1;1	2	1	34.194	314	314;315	NaN	NaN	NaN	NaN	NaN	NaN	NaN	NaN	NaN	NaN	NaN	NaN	NaN	NaN	NaN	NaN	NaN	NaN	NaN	NaN
Eif2a	Eukaryotic translation initiation factor 2A	Q8BJW6;Q8BJW6-2;D6RFN2;D6RGA6;D3YZZ6	Q8BJW6;Q8BJW6-2	3;2;1;1;1	5	3	64.403	581	581;487;59;60;251	NaN	NaN	NaN	NaN	NaN	NaN	NaN	NaN	NaN	NaN	NaN	NaN	NaN	NaN	NaN	NaN	NaN	NaN	NaN	NaN
Hspbap1	HSPB1-associated protein 1	Q8BK58	Q8BK58	2	1	2	54.395	483	483	NaN	NaN	NaN	NaN	NaN	NaN	NaN	NaN	NaN	NaN	NaN	NaN	NaN	NaN	NaN	NaN	NaN	NaN	NaN	NaN
Mrps27	28S ribosomal protein S27, mitochondrial	Q8BK72	Q8BK72	4	1	4	47.778	415	415	NaN	NaN	NaN	NaN	NaN	NaN	NaN	NaN	NaN	NaN	NaN	NaN	NaN	NaN	NaN	NaN	NaN	NaN	NaN	NaN
Kiaa0020	Pumilio domain-containing protein KIAA0020	Q8BKS9	Q8BKS9	5	1	5	72.799	647	647	NaN	NaN	NaN	NaN	NaN	NaN	NaN	NaN	NaN	NaN	NaN	NaN	NaN	NaN	NaN	NaN	NaN	NaN	NaN	NaN
Dlat	Dihydrolipoyllysine-residue acetyltransferase component of pyruvate dehydrogenase complex, mitochondrial	Q8BMF4	Q8BMF4	3	1	3	67.941	642	642	NaN	NaN	NaN	NaN	NaN	NaN	NaN	NaN	NaN	NaN	NaN	NaN	NaN	NaN	NaN	NaN	NaN	NaN	NaN	NaN
Qars		Q8R1V9;Q8BML9;D3Z158	Q8R1V9;Q8BML9;D3Z158	4;4;3	3	4	68.827	606	606;775;720	NaN	NaN	NaN	NaN	NaN	NaN	NaN	NaN	NaN	NaN	NaN	NaN	NaN	NaN	NaN	NaN	NaN	NaN	NaN	NaN
Hadha	Trifunctional enzyme subunit alpha, mitochondrial;Long-chain enoyl-CoA hydratase;Long chain 3-hydroxyacyl-CoA dehydrogenase	Q8BMS1	Q8BMS1	6	1	6	82.669	763	763	NaN	NaN	NaN	NaN	NaN	NaN	NaN	NaN	NaN	NaN	NaN	NaN	NaN	NaN	NaN	NaN	NaN	NaN	NaN	NaN
Metap1	Methionine aminopeptidase 1	Q8BP48	Q8BP48	2	1	2	43.221	386	386	NaN	NaN	NaN	NaN	NaN	NaN	NaN	NaN	NaN	NaN	NaN	NaN	NaN	NaN	NaN	NaN	NaN	NaN	NaN	NaN
Heatr3	HEAT repeat-containing protein 3	Q8BQM4;E9Q5L5;E9PWH6	Q8BQM4;E9Q5L5;E9PWH6	2;1;1	3	2	74.305	679	679;537;562	NaN	NaN	NaN	NaN	NaN	NaN	NaN	NaN	NaN	NaN	NaN	NaN	NaN	NaN	NaN	NaN	NaN	NaN	NaN	NaN
Kat6b	Histone acetyltransferase KAT6B	Q8BRB7-2;Q8BRB7;Q8BRB7-3;Q8BRB7-4;Q3UXM1;F6S4B9;Q9D1P2;Q5SVQ0-5;Q5SVQ0-4;Q5SVQ0-2;Q5SVQ0-3;Q5SVQ0	Q8BRB7-2;Q8BRB7;Q8BRB7-3;Q8BRB7-4;Q3UXM1	3;3;2;2;2;1;1;1;1;1;1;1	12	3	196.86	1763	1763;1872;259;285;331;150;458;522;581;583;611;613	NaN	NaN	NaN	NaN	NaN	NaN	NaN	NaN	NaN	NaN	NaN	NaN	NaN	NaN	NaN	NaN	NaN	NaN	NaN	NaN
Scfd1	Sec1 family domain-containing protein 1	Q8BRF7-3;Q8BRF7	Q8BRF7-3;Q8BRF7	1;1	2	1	67.406	597	597;639	NaN	NaN	NaN	NaN	NaN	NaN	NaN	NaN	NaN	NaN	NaN	NaN	NaN	NaN	NaN	NaN	NaN	NaN	NaN	NaN
Ddx50	ATP-dependent RNA helicase DDX50	Q8BRU5;Q99MJ9	Q8BRU5;Q99MJ9	15;15	2	15	74.59	669	669;734	NaN	NaN	NaN	NaN	NaN	NaN	NaN	NaN	NaN	NaN	NaN	NaN	NaN	NaN	NaN	NaN	NaN	NaN	NaN	NaN
Iars	Isoleucine--tRNA ligase, cytoplasmic	Q8BU30	Q8BU30	3	1	3	144.27	1262	1262	NaN	NaN	NaN	NaN	NaN	NaN	NaN	NaN	NaN	NaN	NaN	NaN	NaN	NaN	NaN	NaN	NaN	NaN	NaN	NaN
LRWD1	Leucine-rich repeat and WD repeat-containing protein 1	Q8BUI3	Q8BUI3	1	1	1	71.593	648	648	NaN	NaN	NaN	NaN	NaN	NaN	NaN	NaN	NaN	NaN	NaN	NaN	NaN	NaN	NaN	NaN	NaN	NaN	NaN	NaN
Qdpr	Dihydropteridine reductase	Q8BVI4;D3Z1A1;D3YWR7;D3Z099	Q8BVI4;D3Z1A1;D3YWR7	3;2;2;1	4	3	25.57	241	241;159;189;137	NaN	NaN	NaN	NaN	NaN	NaN	NaN	NaN	NaN	NaN	NaN	NaN	NaN	NaN	NaN	NaN	NaN	NaN	NaN	NaN
Nob1	RNA-binding protein NOB1	Q8BW10;F6YBB8;E9PW56	Q8BW10;F6YBB8;E9PW56	2;1;1	3	2	45.463	403	403;62;159	NaN	NaN	NaN	NaN	NaN	NaN	NaN	NaN	NaN	NaN	NaN	NaN	NaN	NaN	NaN	NaN	NaN	NaN	NaN	NaN
Acaa2	3-ketoacyl-CoA thiolase, mitochondrial	Q8BWT1	Q8BWT1	1	1	1	41.829	397	397	NaN	NaN	NaN	NaN	NaN	NaN	NaN	NaN	NaN	NaN	NaN	NaN	NaN	NaN	NaN	NaN	NaN	NaN	NaN	NaN
Kank2	KN motif and ankyrin repeat domain-containing protein 2	Q8BX02-2;Q8BX02	Q8BX02-2;Q8BX02	1;1	2	1	64.62	607	607;843	NaN	NaN	NaN	NaN	NaN	NaN	NaN	NaN	NaN	NaN	NaN	NaN	NaN	NaN	NaN	NaN	NaN	NaN	NaN	NaN
Pgam5	Serine/threonine-protein phosphatase PGAM5, mitochondrial	Q8BX10-2;Q8BX10;F6YJC6	Q8BX10-2;Q8BX10;F6YJC6	4;4;2	3	4	31.866	287	287;288;116	NaN	NaN	NaN	NaN	NaN	NaN	NaN	NaN	NaN	NaN	0.25815	0.41861	NaN	NaN	NaN	NaN	NaN	NaN	NaN	NaN
Tbcd	Tubulin-specific chaperone D	Q8BYA0	Q8BYA0	1	1	1	133.32	1196	1196	NaN	NaN	NaN	NaN	NaN	NaN	NaN	NaN	NaN	NaN	NaN	NaN	NaN	NaN	NaN	NaN	NaN	NaN	NaN	NaN
Srek1	Splicing regulatory glutamine/lysine-rich protein 1	Q8BZX4-2;Q8BZX4	Q8BZX4-2;Q8BZX4	3;2	2	3	69.12	610	610;494	NaN	NaN	NaN	NaN	NaN	NaN	NaN	NaN	NaN	NaN	NaN	NaN	NaN	NaN	NaN	NaN	NaN	NaN	NaN	NaN
Thop1	Thimet oligopeptidase	Q8C1A5	Q8C1A5	3	1	3	78.025	687	687	NaN	NaN	NaN	NaN	NaN	NaN	NaN	NaN	NaN	NaN	NaN	NaN	NaN	NaN	NaN	NaN	NaN	NaN	NaN	NaN
Rae1	mRNA export factor	Q8C570;Q8CBU3	Q8C570;Q8CBU3	2;1	2	2	40.965	368	368;341	NaN	NaN	NaN	NaN	NaN	NaN	NaN	NaN	NaN	NaN	NaN	NaN	NaN	NaN	NaN	NaN	NaN	NaN	NaN	NaN
Grsf1	G-rich sequence factor 1	Q8C5Q4;E9Q179;D3YUN1;D3YV30	Q8C5Q4;E9Q179	9;8;3;1	4	9	53.076	479	479;362;137;57	NaN	NaN	NaN	NaN	NaN	NaN	NaN	NaN	NaN	NaN	NaN	NaN	NaN	NaN	NaN	NaN	NaN	NaN	NaN	NaN
Rps19bp1	Active regulator of SIRT1	Q8C6B9	Q8C6B9	9	1	9	15.977	143	143	NaN	NaN	NaN	NaN	NaN	NaN	NaN	NaN	NaN	NaN	NaN	NaN	NaN	NaN	NaN	NaN	NaN	NaN	NaN	NaN
Apol9a;Apol9b		Q8VDU3;Q8C7I4	Q8VDU3;Q8C7I4	1;1	2	1	33.302	310	310;310	NaN	NaN	NaN	NaN	NaN	NaN	NaN	NaN	NaN	NaN	NaN	NaN	NaN	NaN	NaN	NaN	NaN	NaN	NaN	NaN
Prpf31	U4/U6 small nuclear ribonucleoprotein Prp31	Q8CCF0-2;Q8CCF0-3;Q8CCF0;Q8CCF0-4	Q8CCF0-2;Q8CCF0-3;Q8CCF0;Q8CCF0-4	2;2;2;1	4	2	54.739	493	493;495;499;195	NaN	NaN	0.2831	0.68164	NaN	NaN	NaN	NaN	NaN	NaN	NaN	NaN	NaN	NaN	NaN	NaN	NaN	NaN	NaN	NaN
Txnl1	Thioredoxin-like protein 1	Q8CDN6	Q8CDN6	2	1	2	32.237	289	289	NaN	NaN	NaN	NaN	NaN	NaN	NaN	NaN	NaN	NaN	NaN	NaN	NaN	NaN	NaN	NaN	NaN	NaN	NaN	NaN
Trmt6	tRNA (adenine(58)-N(1))-methyltransferase non-catalytic subunit TRM6	Q8CE96-4;Q8CE96-3;Q8CE96	Q8CE96-4;Q8CE96-3;Q8CE96	1;1;1	3	1	19.185	175	175;314;497	NaN	NaN	NaN	NaN	NaN	NaN	NaN	NaN	NaN	NaN	NaN	NaN	NaN	NaN	NaN	NaN	NaN	NaN	NaN	NaN
Amt	Aminomethyltransferase, mitochondrial	Q8CFA2	Q8CFA2	2	1	2	44.008	403	403	NaN	NaN	NaN	NaN	NaN	NaN	NaN	NaN	NaN	NaN	NaN	NaN	NaN	NaN	NaN	NaN	NaN	NaN	NaN	NaN
Cdc34	Ubiquitin-conjugating enzyme E2 R1	Q8CFI2	Q8CFI2	1	1	1	26.621	235	235	NaN	NaN	NaN	NaN	NaN	NaN	NaN	NaN	NaN	NaN	NaN	NaN	NaN	NaN	NaN	NaN	NaN	NaN	NaN	NaN
Rbm28	RNA-binding protein 28	Q8CGC6	Q8CGC6	3	1	3	84.213	750	750	NaN	NaN	NaN	NaN	NaN	NaN	NaN	NaN	NaN	NaN	NaN	NaN	NaN	NaN	NaN	NaN	NaN	NaN	NaN	NaN
Tcerg1;Tcerg1l	Transcription elongation regulator 1;Transcription elongation regulator 1-like protein	Q8CGF7-2;Q8CGF7;Q3B807-3;Q3B807;Q8CGF7-3	Q8CGF7-2;Q8CGF7;Q3B807-3;Q3B807;Q8CGF7-3	2;2;1;1;1	5	2	121.58	1079	1079;1100;225;590;1034	NaN	NaN	NaN	NaN	NaN	NaN	NaN	NaN	NaN	NaN	NaN	NaN	NaN	NaN	NaN	NaN	NaN	NaN	NaN	NaN
Ogt	UDP-N-acetylglucosamine--peptide N-acetylglucosaminyltransferase 110 kDa subunit	Q8CGY8;Q8CGY8-2	Q8CGY8;Q8CGY8-2	4;3	2	4	116.95	1046	1046;1036	NaN	NaN	NaN	NaN	NaN	NaN	NaN	NaN	NaN	NaN	NaN	NaN	NaN	NaN	NaN	NaN	NaN	NaN	NaN	NaN
Sltm	SAFB-like transcription modulator	Q8CH25-2;Q8CH25;Q9CS69	Q8CH25-2;Q8CH25	6;6;1	3	6	115.18	1013	1013;1031;374	NaN	NaN	NaN	NaN	NaN	NaN	NaN	NaN	NaN	NaN	NaN	NaN	NaN	NaN	NaN	NaN	NaN	NaN	NaN	NaN
Eif2b5	Translation initiation factor eIF-2B subunit epsilon	Q8CHW4	Q8CHW4	2	1	2	80.085	717	717	NaN	NaN	NaN	NaN	NaN	NaN	NaN	NaN	NaN	NaN	NaN	NaN	NaN	NaN	NaN	NaN	NaN	NaN	NaN	NaN
Prmt5	Protein arginine N-methyltransferase 5	Q8CIG8	Q8CIG8	2	1	2	72.679	637	637	NaN	NaN	NaN	NaN	NaN	NaN	NaN	NaN	NaN	NaN	NaN	NaN	NaN	NaN	NaN	NaN	NaN	NaN	NaN	NaN
Ppat	Amidophosphoribosyltransferase	Q8CIH9	Q8CIH9	6	1	6	57.402	517	517	NaN	NaN	NaN	NaN	NaN	NaN	NaN	NaN	NaN	NaN	NaN	NaN	NaN	NaN	NaN	NaN	NaN	NaN	NaN	NaN
Hmgcs1	Hydroxymethylglutaryl-CoA synthase, cytoplasmic	Q8JZK9	Q8JZK9	2	1	2	57.568	520	520	NaN	NaN	NaN	NaN	NaN	NaN	NaN	NaN	NaN	NaN	NaN	NaN	NaN	NaN	NaN	NaN	NaN	NaN	NaN	NaN
Pnpt1	Polyribonucleotide nucleotidyltransferase 1, mitochondrial	Q8K1R3-2;Q8K1R3	Q8K1R3-2;Q8K1R3	1;1	2	1	58.922	540	540;783	NaN	NaN	NaN	NaN	NaN	NaN	NaN	NaN	NaN	NaN	NaN	NaN	NaN	NaN	NaN	NaN	NaN	NaN	NaN	NaN	+
Mrpl47	39S ribosomal protein L47, mitochondrial	Q8K2Y7	Q8K2Y7	2	1	2	29.725	252	252	NaN	NaN	NaN	NaN	NaN	NaN	NaN	NaN	NaN	NaN	NaN	NaN	NaN	NaN	NaN	NaN	NaN	NaN	NaN	NaN
Ddx52	Probable ATP-dependent RNA helicase DDX52	Q8K301	Q8K301	3	1	3	67.473	598	598	NaN	NaN	NaN	NaN	NaN	NaN	NaN	NaN	NaN	NaN	NaN	NaN	NaN	NaN	NaN	NaN	NaN	NaN	NaN	NaN
Nsun5	Putative methyltransferase NSUN5	Q8K4F6	Q8K4F6	2	1	2	51.029	465	465	NaN	NaN	NaN	NaN	NaN	NaN	NaN	NaN	NaN	NaN	NaN	NaN	NaN	NaN	NaN	NaN	NaN	NaN	NaN	NaN
Sf3a1	Splicing factor 3A subunit 1	Q8K4Z5	Q8K4Z5	2	1	2	88.544	791	791	NaN	NaN	NaN	NaN	NaN	NaN	NaN	NaN	NaN	NaN	NaN	NaN	NaN	NaN	NaN	NaN	NaN	NaN	NaN	NaN
Eci1	Enoyl-CoA delta isomerase 1, mitochondrial	Q8QZV3;P42125	Q8QZV3;P42125	3;2	2	3	32.25	289	289;289	NaN	NaN	NaN	NaN	NaN	NaN	NaN	NaN	NaN	NaN	NaN	NaN	NaN	NaN	NaN	NaN	NaN	NaN	NaN	NaN
Aimp2	Aminoacyl tRNA synthase complex-interacting multifunctional protein 2	Q8R3V2;Q8R010	Q8R3V2;Q8R010	4;4	2	4	31.097	280	280;320	NaN	NaN	NaN	NaN	NaN	NaN	NaN	NaN	NaN	NaN	0.43406	0.67904	NaN	NaN	NaN	NaN	NaN	NaN	NaN	NaN
Nup133	Nuclear pore complex protein Nup133	Q8R0G9	Q8R0G9	4	1	4	128.62	1155	1155	NaN	NaN	0.27429	0.67867	NaN	NaN	NaN	NaN	NaN	NaN	NaN	NaN	NaN	NaN	NaN	NaN	NaN	NaN	NaN	NaN
Bud13	BUD13 homolog	Q8R149-2;Q8R149	Q8R149-2;Q8R149	3;3	2	3	68.637	607	607;637	NaN	NaN	NaN	NaN	NaN	NaN	NaN	NaN	NaN	NaN	NaN	NaN	NaN	NaN	NaN	NaN	NaN	NaN	NaN	NaN
Ssbp1	Single-stranded DNA-binding protein;Single-stranded DNA-binding protein, mitochondrial	Q8R2K3;Q9CYR0;D3Z3Y3	Q8R2K3;Q9CYR0;D3Z3Y3	6;4;3	3	6	17.156	148	148;152;76	NaN	NaN	NaN	NaN	NaN	NaN	NaN	NaN	NaN	NaN	NaN	NaN	NaN	NaN	NaN	NaN	NaN	NaN	NaN	NaN
Ccdc59	Thyroid transcription factor 1-associated protein 26	Q8R2N0-2;Q8R2N0	Q8R2N0-2;Q8R2N0	3;3	2	3	17.71	154	154;240	NaN	NaN	NaN	NaN	NaN	NaN	NaN	NaN	NaN	NaN	0.59839	0.91477	NaN	NaN	NaN	NaN	NaN	NaN	NaN	NaN
Kars	Lysine--tRNA ligase	Q99MN1;Q8R2P8	Q99MN1;Q8R2P8	10;10	2	10	67.839	595	595;624	NaN	NaN	NaN	NaN	NaN	NaN	NaN	NaN	NaN	NaN	NaN	NaN	NaN	NaN	0.13855	0.37106	NaN	NaN	NaN	NaN
BC027231		Q8R2U2	Q8R2U2	4	1	4	63.393	564	564	NaN	NaN	NaN	NaN	NaN	NaN	NaN	NaN	NaN	NaN	NaN	NaN	NaN	NaN	NaN	NaN	NaN	NaN	NaN	NaN
Rfc3	Replication factor C subunit 3	Q8R323	Q8R323	4	1	4	40.526	356	356	NaN	NaN	NaN	NaN	NaN	NaN	NaN	NaN	NaN	NaN	NaN	NaN	NaN	NaN	NaN	NaN	NaN	NaN	NaN	NaN
Mcmbp	Mini-chromosome maintenance complex-binding protein	Q8R3C0	Q8R3C0	4	1	4	72.89	642	642	NaN	NaN	NaN	NaN	NaN	NaN	NaN	NaN	NaN	NaN	NaN	NaN	NaN	NaN	NaN	NaN	NaN	NaN	NaN	NaN
Rbm19	Probable RNA-binding protein 19	Q8R3C6;Q8R3C6-2	Q8R3C6;Q8R3C6-2	22;11	2	22	106.08	952	952;521	NaN	NaN	NaN	NaN	NaN	NaN	NaN	NaN	NaN	NaN	NaN	NaN	NaN	NaN	NaN	NaN	NaN	NaN	NaN	NaN
Nup85	Nuclear pore complex protein Nup85	Q8R480	Q8R480	2	1	2	74.775	656	656	NaN	NaN	NaN	NaN	NaN	NaN	NaN	NaN	NaN	NaN	NaN	NaN	NaN	NaN	NaN	NaN	NaN	NaN	NaN	NaN
Tmem48	Nucleoporin NDC1	Q8VCB1	Q8VCB1	1	1	1	75.409	673	673	NaN	NaN	NaN	NaN	NaN	NaN	NaN	NaN	NaN	NaN	NaN	NaN	NaN	NaN	NaN	NaN	NaN	NaN	NaN	NaN
Gpn1	GPN-loop GTPase 1	Q8VCE2	Q8VCE2	1	1	1	41.598	372	372	NaN	NaN	NaN	NaN	NaN	NaN	NaN	NaN	NaN	NaN	NaN	NaN	NaN	NaN	NaN	NaN	NaN	NaN	NaN	NaN
Cth	Cystathionine gamma-lyase	Q8VCN5	Q8VCN5	3	1	3	43.567	398	398	NaN	NaN	NaN	NaN	NaN	NaN	NaN	NaN	NaN	NaN	NaN	NaN	NaN	NaN	NaN	NaN	NaN	NaN	NaN	NaN
Trmt112	tRNA methyltransferase 112 homolog	Q8VCR4;Q9DCG9	Q8VCR4;Q9DCG9	2;2	2	2	12.208	108	108;125	NaN	NaN	NaN	NaN	NaN	NaN	NaN	NaN	NaN	NaN	NaN	NaN	NaN	NaN	NaN	NaN	NaN	NaN	NaN	NaN
Hdlbp	Vigilin	Q8VDJ3	Q8VDJ3	3	1	3	141.74	1268	1268	NaN	NaN	NaN	NaN	NaN	NaN	NaN	NaN	NaN	NaN	NaN	NaN	NaN	NaN	NaN	NaN	NaN	NaN	NaN	NaN
	DBIRD complex subunit KIAA1967 homolog	Q8VDP4	Q8VDP4	2	1	2	103	922	922	NaN	NaN	NaN	NaN	NaN	NaN	NaN	NaN	NaN	NaN	NaN	NaN	NaN	NaN	NaN	NaN	NaN	NaN	NaN	NaN
Sfpq	Splicing factor, proline- and glutamine-rich	Q8VIJ6	Q8VIJ6	12	1	12	75.441	699	699	NaN	NaN	NaN	NaN	NaN	NaN	NaN	NaN	NaN	NaN	0.12349	0.1943	NaN	NaN	NaN	NaN	NaN	NaN	NaN	NaN
Ppp2r5d;Ppp2r5c	Serine/threonine-protein phosphatase 2A 56 kDa regulatory subunit gamma isoform	Q91V89;Q60996-2;F6SCV1;Q60996-3;Q60996-4;Q60996;F8WHB2;Q3UZJ4;Q61151;Q6PD28	Q91V89;Q60996-2;F6SCV1;Q60996-3;Q60996-4;Q60996	4;2;2;2;2;2;1;1;1;1	10	4	68.994	594	594;452;457;485;496;524;138;433;467;497	NaN	NaN	NaN	NaN	NaN	NaN	NaN	NaN	NaN	NaN	NaN	NaN	NaN	NaN	NaN	NaN	NaN	NaN	NaN	NaN
Bzw2	Basic leucine zipper and W2 domain-containing protein 2	Q91VK1	Q91VK1	1	1	1	48.063	419	419	NaN	NaN	NaN	NaN	NaN	NaN	NaN	NaN	NaN	NaN	NaN	NaN	NaN	NaN	NaN	NaN	NaN	NaN	NaN	NaN
Rbmxl1	RNA binding motif protein, X-linked-like-1	Q91VM5	Q91VM5	26	1	26	42.161	388	388	NaN	NaN	NaN	NaN	NaN	NaN	NaN	NaN	NaN	NaN	NaN	NaN	NaN	NaN	NaN	NaN	NaN	NaN	NaN	NaN
Znf622	Zinc finger protein 622	Q91VY9	Q91VY9	2	1	2	53.451	476	476	NaN	NaN	NaN	NaN	NaN	NaN	NaN	NaN	NaN	NaN	NaN	NaN	NaN	NaN	NaN	NaN	NaN	NaN	NaN	NaN
Eif3h	Eukaryotic translation initiation factor 3 subunit H	Q91WK2;Q8BMZ8	Q91WK2	3;1	2	3	39.832	352	352;70	NaN	NaN	NaN	NaN	NaN	NaN	NaN	NaN	NaN	NaN	NaN	NaN	NaN	NaN	NaN	NaN	NaN	NaN	NaN	NaN
Dus3l	tRNA-dihydrouridine(47) synthase [NAD(P)(+)]-like	Q91XI1-2;Q91XI1	Q91XI1-2;Q91XI1	2;2	2	2	46.697	426	426;637	NaN	NaN	NaN	NaN	NaN	NaN	NaN	NaN	NaN	NaN	NaN	NaN	NaN	NaN	NaN	NaN	NaN	NaN	NaN	NaN
Pcdhb13		Q91Y06	Q91Y06	1	1	1	87.588	796	796	NaN	NaN	NaN	NaN	NaN	NaN	NaN	NaN	NaN	NaN	NaN	NaN	NaN	NaN	NaN	NaN	NaN	NaN	NaN	NaN
Rpn1	Dolichyl-diphosphooligosaccharide--protein glycosyltransferase subunit 1	Q91YQ5	Q91YQ5	9	1	9	68.527	608	608	NaN	NaN	NaN	NaN	NaN	NaN	NaN	NaN	NaN	NaN	NaN	NaN	NaN	NaN	NaN	NaN	NaN	NaN	NaN	NaN
Twf1	Twinfilin-1	Q91YR1	Q91YR1	1	1	1	40.079	350	350	NaN	NaN	NaN	NaN	NaN	NaN	NaN	NaN	NaN	NaN	NaN	NaN	NaN	NaN	NaN	NaN	NaN	NaN	NaN	NaN
Prpf6	Pre-mRNA-processing factor 6	Q91YR7;Q91YR7-2	Q91YR7;Q91YR7-2	8;7	2	8	106.72	941	941;570	NaN	NaN	0.27241	0.67828	NaN	NaN	NaN	NaN	NaN	NaN	NaN	NaN	NaN	NaN	NaN	NaN	NaN	NaN	NaN	NaN
Crebzf	CREB/ATF bZIP transcription factor	Q91ZR3	Q91ZR3	2	1	2	37.825	358	358	NaN	NaN	NaN	NaN	NaN	NaN	NaN	NaN	NaN	NaN	NaN	NaN	NaN	NaN	NaN	NaN	NaN	NaN	NaN	NaN
Fdps	Farnesyl pyrophosphate synthase	Q920E5	Q920E5	5	1	5	40.581	353	353	NaN	NaN	NaN	NaN	NaN	NaN	NaN	NaN	NaN	NaN	NaN	NaN	NaN	NaN	NaN	NaN	NaN	NaN	NaN	NaN
Ormdl2;Ormdl1	ORM1-like protein 2;ORM1-like protein 1	Q9CQZ0;Q921I0	Q9CQZ0;Q921I0	1;1	2	1	17.389	153	153;153	NaN	NaN	NaN	NaN	NaN	NaN	NaN	NaN	NaN	NaN	NaN	NaN	NaN	NaN	NaN	NaN	NaN	NaN	NaN	NaN
Parp1	Poly [ADP-ribose] polymerase 1	Q921K2;P11103;P11103-2	Q921K2;P11103;P11103-2	10;9;5	3	10	112.72	1014	1014;1013;492	NaN	NaN	NaN	NaN	NaN	NaN	NaN	NaN	NaN	NaN	NaN	NaN	NaN	NaN	NaN	NaN	NaN	NaN	NaN	NaN
Fam49b	Protein FAM49B	Q921M7	Q921M7	2	1	2	36.776	324	324	NaN	NaN	NaN	NaN	NaN	NaN	NaN	NaN	NaN	NaN	NaN	NaN	NaN	NaN	NaN	NaN	NaN	NaN	NaN	NaN
Imp3	U3 small nucleolar ribonucleoprotein protein IMP3	Q921Y2	Q921Y2	1	1	1	21.777	184	184	NaN	NaN	NaN	NaN	NaN	NaN	NaN	NaN	NaN	NaN	NaN	NaN	NaN	NaN	NaN	NaN	NaN	NaN	NaN	NaN
Tubb6	Tubulin beta-6 chain	Q922F4;A2AQ07;CON__ENSEMBL:ENSBTAP00000025008	Q922F4	19;5;5	3	19	50.09	447	447;451;536	NaN	NaN	NaN	NaN	NaN	NaN	NaN	NaN	NaN	NaN	NaN	NaN	NaN	NaN	NaN	NaN	NaN	NaN	NaN	NaN
Lrrc59	Leucine-rich repeat-containing protein 59	Q922Q8;Q3TF84	Q922Q8;Q3TF84	4;2	2	4	34.877	307	307;186	NaN	NaN	NaN	NaN	NaN	NaN	NaN	NaN	NaN	NaN	NaN	NaN	NaN	NaN	NaN	NaN	NaN	NaN	NaN	NaN
Pdia6	Protein disulfide-isomerase A6	Q922R8;Q3TML0	Q922R8;Q3TML0	9;8	2	9	48.1	440	440;445	NaN	NaN	NaN	NaN	NaN	NaN	NaN	NaN	NaN	NaN	NaN	NaN	NaN	NaN	NaN	NaN	NaN	NaN	NaN	NaN
Prpf3	U4/U6 small nuclear ribonucleoprotein Prp3	Q922U1;F6T4V0;E0CYD0	Q922U1	17;2;1	3	17	77.454	683	683;114;101	NaN	NaN	NaN	NaN	NaN	NaN	NaN	NaN	NaN	NaN	NaN	NaN	NaN	NaN	NaN	NaN	NaN	NaN	NaN	NaN
Ubxn1	UBX domain-containing protein 1	Q922Y1	Q922Y1	4	1	4	33.572	297	297	NaN	NaN	NaN	NaN	NaN	NaN	NaN	NaN	NaN	NaN	NaN	NaN	NaN	NaN	NaN	NaN	NaN	NaN	NaN	NaN
Taldo1	Transaldolase	Q93092	Q93092	10	1	10	37.387	337	337	NaN	NaN	NaN	NaN	NaN	NaN	NaN	NaN	NaN	NaN	NaN	NaN	NaN	NaN	NaN	NaN	NaN	NaN	NaN	NaN
Thumpd1	THUMP domain-containing protein 1	Q99J36	Q99J36	4	1	4	38.884	350	350	NaN	NaN	NaN	NaN	NaN	NaN	NaN	NaN	NaN	NaN	NaN	NaN	NaN	NaN	NaN	NaN	NaN	NaN	NaN	NaN
Nans		Q99J77	Q99J77	2	1	2	40.024	359	359	NaN	NaN	NaN	NaN	NaN	NaN	NaN	NaN	NaN	NaN	NaN	NaN	NaN	NaN	NaN	NaN	NaN	NaN	NaN	NaN
Ifitm2;Gm2840;Ifitm3	Interferon-induced transmembrane protein 2;Interferon-induced transmembrane protein 3	Q99J93;E9Q0C7;Q9CQW9	Q99J93;E9Q0C7;Q9CQW9	2;1;1	3	2	15.743	144	144;133;137	NaN	NaN	NaN	NaN	NaN	NaN	NaN	NaN	NaN	NaN	NaN	NaN	NaN	NaN	NaN	NaN	NaN	NaN	NaN	NaN
Stoml2	Stomatin-like protein 2, mitochondrial	Q99JB2	Q99JB2	1	1	1	38.384	353	353	NaN	NaN	NaN	NaN	NaN	NaN	NaN	NaN	NaN	NaN	NaN	NaN	NaN	NaN	NaN	NaN	NaN	NaN	NaN	NaN
Psmd6	26S proteasome non-ATPase regulatory subunit 6	Q99JI4	Q99JI4	2	1	2	45.536	389	389	NaN	NaN	NaN	NaN	NaN	NaN	NaN	NaN	NaN	NaN	NaN	NaN	NaN	NaN	NaN	NaN	NaN	NaN	NaN	NaN
Sfxn1	Sideroflexin-1	Q99JR1	Q99JR1	3	1	3	35.649	322	322	NaN	NaN	NaN	NaN	NaN	NaN	NaN	NaN	NaN	NaN	NaN	NaN	NaN	NaN	0.22151	0.40237	NaN	NaN	NaN	NaN
Actr3	Actin-related protein 3	Q99JY9	Q99JY9	3	1	3	47.357	418	418	NaN	NaN	NaN	NaN	NaN	NaN	NaN	NaN	NaN	NaN	NaN	NaN	NaN	NaN	NaN	NaN	NaN	NaN	NaN	NaN
Me2	NAD-dependent malic enzyme, mitochondrial	Q99KE1	Q99KE1	1	1	1	65.798	589	589	NaN	NaN	NaN	NaN	NaN	NaN	NaN	NaN	NaN	NaN	NaN	NaN	NaN	NaN	NaN	NaN	NaN	NaN	NaN	NaN
Aco2	Aconitate hydratase, mitochondrial	Q99KI0	Q99KI0	9	1	9	85.462	780	780	NaN	NaN	NaN	NaN	NaN	NaN	NaN	NaN	NaN	NaN	NaN	NaN	NaN	NaN	NaN	NaN	NaN	NaN	NaN	NaN
Dnajb11	DnaJ homolog subfamily B member 11	Q99KV1	Q99KV1	2	1	2	40.555	358	358	NaN	NaN	NaN	NaN	NaN	NaN	NaN	NaN	NaN	NaN	NaN	NaN	NaN	NaN	NaN	NaN	NaN	NaN	NaN	NaN
Mlf2	Myeloid leukemia factor 2	Q99KX1	Q99KX1	2	1	2	28.055	247	247	NaN	NaN	NaN	NaN	NaN	NaN	NaN	NaN	NaN	NaN	NaN	NaN	NaN	NaN	NaN	NaN	NaN	NaN	NaN	NaN
Nmd3	60S ribosomal export protein NMD3	Q99L48;D3YYX2;Q99L48-2	Q99L48;D3YYX2;Q99L48-2	2;1;1	3	2	57.611	503	503;76;200	NaN	NaN	NaN	NaN	NaN	NaN	NaN	NaN	NaN	NaN	NaN	NaN	NaN	NaN	NaN	NaN	NaN	NaN	NaN	NaN
Eif2b1	Translation initiation factor eIF-2B subunit alpha	Q99LC8;D3Z151;D3YZ05	Q99LC8;D3Z151	3;2;1	3	3	33.816	305	305;186;133	NaN	NaN	NaN	NaN	NaN	NaN	NaN	NaN	NaN	NaN	NaN	NaN	NaN	NaN	NaN	NaN	NaN	NaN	NaN	NaN
Gnl2	Nucleolar GTP-binding protein 2	Q99LH1;B1ASC2	Q99LH1	13;4	2	13	83.345	728	728;100	NaN	NaN	0.25734	0.83206	NaN	NaN	NaN	NaN	NaN	NaN	NaN	NaN	NaN	NaN	NaN	NaN	NaN	NaN	NaN	NaN
Dpy30	Protein dpy-30 homolog	Q99LT0	Q99LT0	3	1	3	11.213	99	99	NaN	NaN	NaN	NaN	NaN	NaN	NaN	NaN	NaN	NaN	NaN	NaN	NaN	NaN	NaN	NaN	NaN	NaN	NaN	NaN
Mmtag2	Multiple myeloma tumor-associated protein 2 homolog	Q99LX5	Q99LX5	3	1	3	29.298	260	260	NaN	NaN	0.25993	0.63588	NaN	NaN	NaN	NaN	NaN	NaN	0.53391	0.82138	NaN	NaN	NaN	NaN	NaN	NaN	NaN	NaN
Hspa14	Heat shock 70 kDa protein 14	Q99M31;Q99M31-2	Q99M31;Q99M31-2	3;3	2	3	54.65	509	509;515	NaN	NaN	NaN	NaN	NaN	NaN	NaN	NaN	NaN	NaN	NaN	NaN	NaN	NaN	NaN	NaN	NaN	NaN	NaN	NaN
Srrt	Serrate RNA effector molecule homolog	Q99MR6-3;Q99MR6-4;Q99MR6-2;Q99MR6	Q99MR6-3;Q99MR6-4;Q99MR6-2;Q99MR6	2;2;2;2	4	2	99.438	864	864;868;871;875	NaN	NaN	NaN	NaN	NaN	NaN	NaN	NaN	NaN	NaN	NaN	NaN	NaN	NaN	NaN	NaN	NaN	NaN	NaN	NaN
Mrpl27	39S ribosomal protein L27, mitochondrial	Q99N92	Q99N92	1	1	1	15.944	148	148	NaN	NaN	NaN	NaN	NaN	NaN	NaN	NaN	NaN	NaN	NaN	NaN	NaN	NaN	NaN	NaN	NaN	NaN	NaN	NaN
Uck2;Uck1	Uridine-cytidine kinase 2;Uridine-cytidine kinase 1	Q99PM9;F7CBX2;P52623;A2AN37	Q99PM9;F7CBX2;P52623;A2AN37	2;1;1;1	4	2	29.404	261	261;208;277;283	NaN	NaN	NaN	NaN	NaN	NaN	NaN	NaN	NaN	NaN	NaN	NaN	NaN	NaN	NaN	NaN	NaN	NaN	NaN	NaN
Arhgdia	Rho GDP-dissociation inhibitor 1	Q99PT1	Q99PT1	6	1	6	23.407	204	204	NaN	NaN	NaN	NaN	NaN	NaN	NaN	NaN	NaN	NaN	NaN	NaN	NaN	NaN	NaN	NaN	NaN	NaN	NaN	NaN
Npm3	Nucleoplasmin-3	Q9CPP0	Q9CPP0	2	1	2	19.023	175	175	NaN	NaN	NaN	NaN	NaN	NaN	NaN	NaN	NaN	NaN	NaN	NaN	NaN	NaN	NaN	NaN	NaN	NaN	NaN	NaN
Pno1	RNA-binding protein PNO1	Q9CPS7	Q9CPS7	1	1	1	27.453	248	248	NaN	NaN	NaN	NaN	NaN	NaN	NaN	NaN	NaN	NaN	NaN	NaN	NaN	NaN	NaN	NaN	NaN	NaN	NaN	NaN
Glo1	Lactoylglutathione lyase	Q9CPU0	Q9CPU0	2	1	2	20.809	184	184	NaN	NaN	NaN	NaN	NaN	NaN	NaN	NaN	NaN	NaN	NaN	NaN	NaN	NaN	NaN	NaN	NaN	NaN	NaN	NaN
Lap3	Cytosol aminopeptidase	Q9CPY7-2;Q9CPY7	Q9CPY7-2;Q9CPY7	15;15	2	15	52.75	488	488;519	NaN	NaN	NaN	NaN	NaN	NaN	NaN	NaN	NaN	NaN	NaN	NaN	NaN	NaN	NaN	NaN	NaN	NaN	NaN	NaN
Uqcrq	Cytochrome b-c1 complex subunit 8	Q9CQ69	Q9CQ69	2	1	2	9.7681	82	82	NaN	NaN	NaN	NaN	NaN	NaN	NaN	NaN	NaN	NaN	NaN	NaN	NaN	NaN	NaN	NaN	NaN	NaN	NaN	NaN
Ndufa2	NADH dehydrogenase [ubiquinone] 1 alpha subcomplex subunit 2	Q9CQ75	Q9CQ75	1	1	1	10.916	99	99	NaN	NaN	NaN	NaN	NaN	NaN	NaN	NaN	NaN	NaN	NaN	NaN	NaN	NaN	NaN	NaN	NaN	NaN	NaN	NaN
Sdhb	Succinate dehydrogenase [ubiquinone] iron-sulfur subunit, mitochondrial	Q9CQA3	Q9CQA3	2	1	2	31.814	282	282	NaN	NaN	NaN	NaN	NaN	NaN	NaN	NaN	NaN	NaN	NaN	NaN	NaN	NaN	NaN	NaN	NaN	NaN	NaN	NaN
Bzw1	Basic leucine zipper and W2 domain-containing protein 1	Q9CQC6	Q9CQC6	3	1	3	48.043	419	419	NaN	NaN	NaN	NaN	NaN	NaN	NaN	NaN	NaN	NaN	NaN	NaN	NaN	NaN	NaN	NaN	NaN	NaN	NaN	NaN
Pfdn1	Prefoldin subunit 1	Q9CWM4;Q9CQF7	Q9CWM4;Q9CQF7	2;2	2	2	14.254	122	122;122	NaN	NaN	NaN	NaN	NaN	NaN	NaN	NaN	NaN	NaN	NaN	NaN	NaN	NaN	NaN	NaN	NaN	NaN	NaN	NaN
Mrpl18	39S ribosomal protein L18, mitochondrial	Q9CQL5	Q9CQL5	2	1	2	20.677	180	180	NaN	NaN	NaN	NaN	NaN	NaN	NaN	NaN	NaN	NaN	NaN	NaN	NaN	NaN	NaN	NaN	NaN	NaN	NaN	NaN
Mrpl35	39S ribosomal protein L35, mitochondrial	Q9CQL6	Q9CQL6	3	1	3	21.501	188	188	NaN	NaN	NaN	NaN	NaN	NaN	NaN	NaN	NaN	NaN	NaN	NaN	NaN	NaN	NaN	NaN	NaN	NaN	NaN	NaN
Mrfap1	MORF4 family-associated protein 1	Q9CQL7	Q9CQL7	3	1	3	14.194	125	125	NaN	NaN	NaN	NaN	NaN	NaN	NaN	NaN	NaN	NaN	NaN	NaN	NaN	NaN	NaN	NaN	NaN	NaN	NaN	NaN
Atp5f1	ATP synthase subunit b, mitochondrial	Q9CQQ7	Q9CQQ7	6	1	6	28.948	256	256	NaN	NaN	NaN	NaN	NaN	NaN	NaN	NaN	NaN	NaN	NaN	NaN	NaN	NaN	NaN	NaN	NaN	NaN	NaN	NaN
Dppa5a	Developmental pluripotency-associated protein 5A	Q9CQS7;E9Q991;P85965	Q9CQS7;E9Q991	3;2;1	3	3	13.81	118	118;118;119	NaN	NaN	NaN	NaN	NaN	NaN	NaN	NaN	NaN	NaN	NaN	NaN	NaN	NaN	NaN	NaN	NaN	NaN	NaN	NaN
Cyb5b	Cytochrome b5 type B	Q9CQX2	Q9CQX2	1	1	1	16.318	146	146	NaN	NaN	NaN	NaN	NaN	NaN	NaN	NaN	NaN	NaN	NaN	NaN	NaN	NaN	NaN	NaN	NaN	NaN	NaN	NaN
Ppid	Peptidyl-prolyl cis-trans isomerase D	Q9CR16	Q9CR16	3	1	3	40.742	370	370	NaN	NaN	NaN	NaN	NaN	NaN	NaN	NaN	NaN	NaN	NaN	NaN	NaN	NaN	NaN	NaN	NaN	NaN	NaN	NaN
Tmem33	Transmembrane protein 33	Q9CZM3;Q9CR67	Q9CZM3;Q9CR67	1;1	2	1	14.049	126	126;247	NaN	NaN	NaN	NaN	NaN	NaN	NaN	NaN	NaN	NaN	NaN	NaN	NaN	NaN	NaN	NaN	NaN	NaN	NaN	NaN
Lrrc40	Leucine-rich repeat-containing protein 40	Q9CRC8	Q9CRC8	3	1	3	68.075	602	602	NaN	NaN	NaN	NaN	NaN	NaN	NaN	NaN	NaN	NaN	NaN	NaN	NaN	NaN	NaN	NaN	NaN	NaN	NaN	NaN
Xpot	Exportin-T	Q9CRT8	Q9CRT8	1	1	1	109.73	963	963	NaN	NaN	NaN	NaN	NaN	NaN	NaN	NaN	NaN	NaN	NaN	NaN	NaN	NaN	NaN	NaN	NaN	NaN	NaN	NaN
Dis3	Exosome complex exonuclease RRP44	Q9CSH3;E9Q1E0	Q9CSH3;E9Q1E0	2;1	2	2	108.84	958	958;566	NaN	NaN	NaN	NaN	NaN	NaN	NaN	NaN	NaN	NaN	NaN	NaN	NaN	NaN	NaN	NaN	NaN	NaN	NaN	NaN
Atic	Bifunctional purine biosynthesis protein PURH;Phosphoribosylaminoimidazolecarboxamide formyltransferase;IMP cyclohydrolase	Q9CWJ9	Q9CWJ9	11	1	11	64.217	592	592	NaN	NaN	NaN	NaN	NaN	NaN	NaN	NaN	NaN	NaN	NaN	NaN	NaN	NaN	NaN	NaN	NaN	NaN	NaN	NaN
Utp23	rRNA-processing protein UTP23 homolog	Q9CX11;G3XA22;G3X989	Q9CX11;G3XA22	3;2;1	3	3	28.38	249	249;143;68	NaN	NaN	NaN	NaN	NaN	NaN	NaN	NaN	NaN	NaN	NaN	NaN	NaN	NaN	NaN	NaN	NaN	NaN	NaN	NaN
Sugt1	Suppressor of G2 allele of SKP1 homolog	Q9CX34	Q9CX34	5	1	5	38.158	336	336	NaN	NaN	NaN	NaN	NaN	NaN	NaN	NaN	NaN	NaN	NaN	NaN	NaN	NaN	NaN	NaN	NaN	NaN	NaN	NaN
Timm23	Mitochondrial import inner membrane translocase subunit Tim23	Q9WTQ8;Q9CXU4	Q9WTQ8;Q9CXU4	1;1	2	1	21.978	209	209;209	NaN	NaN	NaN	NaN	NaN	NaN	NaN	NaN	NaN	NaN	NaN	NaN	NaN	NaN	NaN	NaN	NaN	NaN	NaN	NaN
Cacybp	Calcyclin-binding protein	Q9CXW3	Q9CXW3	8	1	8	26.51	229	229	NaN	NaN	NaN	NaN	NaN	NaN	NaN	NaN	NaN	NaN	NaN	NaN	NaN	NaN	NaN	NaN	NaN	NaN	NaN	NaN
Tecr	Very-long-chain enoyl-CoA reductase	Q9CY27;G3UWE1;Q52L67	Q9CY27;G3UWE1;Q52L67	3;2;2	3	3	36.09	308	308;293;362	NaN	NaN	NaN	NaN	NaN	NaN	NaN	NaN	NaN	NaN	NaN	NaN	NaN	NaN	NaN	NaN	NaN	NaN	NaN	NaN
Serbp1	Plasminogen activator inhibitor 1 RNA-binding protein	Q9CY58-3;Q9CY58-2;Q9CY58;Q9CY58-4	Q9CY58-3;Q9CY58-2;Q9CY58	6;6;6;2	4	6	42.235	386	386;392;407;235	NaN	NaN	NaN	NaN	NaN	NaN	NaN	NaN	NaN	NaN	NaN	NaN	NaN	NaN	0.22722	0.61522	NaN	NaN	NaN	NaN
Ssu72	RNA polymerase II subunit A C-terminal domain phosphatase SSU72	Q9CY97-2;Q9CY97	Q9CY97-2;Q9CY97	1;1	2	1	20.862	182	182;194	NaN	NaN	NaN	NaN	NaN	NaN	NaN	NaN	NaN	NaN	NaN	NaN	NaN	NaN	NaN	NaN	NaN	NaN	NaN	NaN
Luc7l	Putative RNA-binding protein Luc7-like 1	Q9CYI4;Q9CYI4-2;D3Z765;D3YZ82;D6REI1;D6RGP6;F6QU81	Q9CYI4;Q9CYI4-2;D3Z765	18;13;10;3;2;2;2	7	18	43.934	371	371;318;172;69;70;79;170	NaN	NaN	NaN	NaN	NaN	NaN	NaN	NaN	NaN	NaN	NaN	NaN	NaN	NaN	NaN	NaN	NaN	NaN	NaN	NaN
Rrp15	RRP15-like protein	Q9CYX7	Q9CYX7	6	1	6	31.058	281	281	NaN	NaN	NaN	NaN	NaN	NaN	NaN	NaN	NaN	NaN	2.3857	3.823	NaN	NaN	0.12451	0.33528	NaN	NaN	NaN	NaN
Uqcrc1	Cytochrome b-c1 complex subunit 1, mitochondrial	Q9CZ13;Q8K2S8	Q9CZ13;Q8K2S8	4;2	2	4	52.851	480	480;262	NaN	NaN	NaN	NaN	NaN	NaN	NaN	NaN	NaN	NaN	NaN	NaN	NaN	NaN	NaN	NaN	NaN	NaN	NaN	NaN
Nsfl1c	NSFL1 cofactor p47	Q9CZ44-2;Q9CZ44;Q9CZ44-3	Q9CZ44-2;Q9CZ44;Q9CZ44-3	1;1;1	3	1	29.213	264	264;370;372	NaN	NaN	NaN	NaN	NaN	NaN	NaN	NaN	NaN	NaN	NaN	NaN	NaN	NaN	NaN	NaN	NaN	NaN	NaN	NaN
Srfbp1	Serum response factor-binding protein 1	Q9CZ91	Q9CZ91	5	1	5	48.745	441	441	NaN	NaN	NaN	NaN	NaN	NaN	NaN	NaN	NaN	NaN	NaN	NaN	NaN	NaN	NaN	NaN	NaN	NaN	NaN	NaN
Aen	Apoptosis-enhancing nuclease	Q9CZI9-2;Q9CZI9;F6YA75	Q9CZI9-2;Q9CZI9;F6YA75	2;2;1	3	2	32.835	298	298;336;175	NaN	NaN	NaN	NaN	NaN	NaN	NaN	NaN	NaN	NaN	NaN	NaN	NaN	NaN	NaN	NaN	NaN	NaN	NaN	NaN
Utp11l	Probable U3 small nucleolar RNA-associated protein 11	Q9CZJ1	Q9CZJ1	4	1	4	30.55	253	253	NaN	NaN	NaN	NaN	NaN	NaN	NaN	NaN	NaN	NaN	NaN	NaN	NaN	NaN	NaN	NaN	NaN	NaN	NaN	NaN
Eral1	GTPase Era, mitochondrial	Q9CZU4;Q9ESC4	Q9CZU4;Q9ESC4	2;1	2	2	48.186	437	437;248	NaN	NaN	NaN	NaN	NaN	NaN	NaN	NaN	NaN	NaN	NaN	NaN	NaN	NaN	NaN	NaN	NaN	NaN	NaN	NaN
Cs	Citrate synthase, mitochondrial	Q9CZU6;Q80X68	Q9CZU6	7;3	2	7	51.736	464	464;466	NaN	NaN	NaN	NaN	NaN	NaN	NaN	NaN	NaN	NaN	NaN	NaN	NaN	NaN	NaN	NaN	NaN	NaN	NaN	NaN
Pinx1	PIN2/TERF1-interacting telomerase inhibitor 1	Q9CZX5	Q9CZX5	3	1	3	37.22	332	332	NaN	NaN	NaN	NaN	NaN	NaN	NaN	NaN	NaN	NaN	NaN	NaN	NaN	NaN	NaN	NaN	NaN	NaN	NaN	NaN
Dimt1	Probable dimethyladenosine transferase	Q9D0D4	Q9D0D4	3	1	3	35.274	313	313	NaN	NaN	NaN	NaN	NaN	NaN	NaN	NaN	NaN	NaN	NaN	NaN	NaN	NaN	NaN	NaN	NaN	NaN	NaN	NaN
Gtf2e1	General transcription factor IIE subunit 1	Q9D0D5;E9Q948	Q9D0D5;E9Q948	2;1	2	2	49.593	440	440;420	NaN	NaN	NaN	NaN	NaN	NaN	NaN	NaN	NaN	NaN	NaN	NaN	NaN	NaN	NaN	NaN	NaN	NaN	NaN	NaN
Lman1	Protein ERGIC-53	Q9D0F3	Q9D0F3	1	1	1	57.788	517	517	NaN	NaN	NaN	NaN	NaN	NaN	NaN	NaN	NaN	NaN	NaN	NaN	NaN	NaN	NaN	NaN	NaN	NaN	NaN	NaN
Rfc5	Replication factor C subunit 5	Q9D0F6;D3Z1Y6	Q9D0F6;D3Z1Y6	2;1	2	2	38.096	339	339;112	NaN	NaN	NaN	NaN	NaN	NaN	NaN	NaN	NaN	NaN	NaN	NaN	NaN	NaN	NaN	NaN	NaN	NaN	NaN	NaN
Mrps30	28S ribosomal protein S30, mitochondrial	Q9D0G0	Q9D0G0	3	1	3	49.939	442	442	NaN	NaN	NaN	NaN	NaN	NaN	NaN	NaN	NaN	NaN	NaN	NaN	NaN	NaN	NaN	NaN	NaN	NaN	NaN	NaN
Tars	Threonine--tRNA ligase, cytoplasmic	Q9D0R2	Q9D0R2	4	1	4	83.355	722	722	NaN	NaN	NaN	NaN	NaN	NaN	NaN	NaN	NaN	NaN	NaN	NaN	NaN	NaN	NaN	NaN	NaN	NaN	NaN	NaN
Ddx56	Probable ATP-dependent RNA helicase DDX56	Q9D0R4;Q5SVX2	Q9D0R4;Q5SVX2	6;4	2	6	61.211	546	546;237	NaN	NaN	NaN	NaN	NaN	NaN	NaN	NaN	NaN	NaN	NaN	NaN	NaN	NaN	NaN	NaN	NaN	NaN	NaN	NaN
Lsm12	Protein LSM12 homolog	Q9D0R8	Q9D0R8	2	1	2	21.701	195	195	NaN	NaN	NaN	NaN	NaN	NaN	NaN	NaN	NaN	NaN	NaN	NaN	NaN	NaN	NaN	NaN	NaN	NaN	NaN	NaN
Nhp2l1	NHP2-like protein 1	Q9D0T1;E9PZS4	Q9D0T1;E9PZS4	2;1	2	2	14.173	128	128;47	NaN	NaN	NaN	NaN	NaN	NaN	NaN	NaN	NaN	NaN	NaN	NaN	NaN	NaN	NaN	NaN	NaN	NaN	NaN	NaN
Ppil1	Peptidyl-prolyl cis-trans isomerase-like 1	Q9D0W5	Q9D0W5	3	1	3	18.237	166	166	NaN	NaN	0.18242	0.47455	NaN	NaN	NaN	NaN	NaN	NaN	NaN	NaN	NaN	NaN	NaN	NaN	NaN	NaN	NaN	NaN
Mrps25	28S ribosomal protein S25, mitochondrial	Q9D125	Q9D125	1	1	1	19.92	171	171	NaN	NaN	NaN	NaN	NaN	NaN	NaN	NaN	NaN	NaN	NaN	NaN	NaN	NaN	NaN	NaN	NaN	NaN	NaN	NaN
D10Jhu81e	ES1 protein homolog, mitochondrial	Q9D172	Q9D172	2	1	2	28.09	266	266	NaN	NaN	NaN	NaN	NaN	NaN	NaN	NaN	NaN	NaN	NaN	NaN	NaN	NaN	NaN	NaN	NaN	NaN	NaN	NaN
Sarnp	SAP domain-containing ribonucleoprotein	Q9D1J3	Q9D1J3	2	1	2	23.532	210	210	NaN	NaN	NaN	NaN	NaN	NaN	NaN	NaN	NaN	NaN	NaN	NaN	NaN	NaN	NaN	NaN	NaN	NaN	NaN	NaN
Sec13	Protein SEC13 homolog	Q9D1M0	Q9D1M0	2	1	2	35.565	322	322	NaN	NaN	NaN	NaN	NaN	NaN	NaN	NaN	NaN	NaN	NaN	NaN	NaN	NaN	NaN	NaN	NaN	NaN	NaN	NaN
Eef1e1	Eukaryotic translation elongation factor 1 epsilon-1	Q9D1M4	Q9D1M4	2	1	2	19.859	174	174	NaN	NaN	NaN	NaN	NaN	NaN	NaN	NaN	NaN	NaN	NaN	NaN	NaN	NaN	NaN	NaN	NaN	NaN	NaN	NaN
Mrpl21	39S ribosomal protein L21, mitochondrial	Q9D1N9	Q9D1N9	2	1	2	23.366	209	209	NaN	NaN	NaN	NaN	NaN	NaN	NaN	NaN	NaN	NaN	NaN	NaN	NaN	NaN	NaN	NaN	NaN	NaN	NaN	NaN
Gpn3	GPN-loop GTPase 3	Q9D3W4;F7CWA0	Q9D3W4;F7CWA0	2;1	2	2	32.79	284	284;106	NaN	NaN	NaN	NaN	NaN	NaN	NaN	NaN	NaN	NaN	NaN	NaN	NaN	NaN	NaN	NaN	NaN	NaN	NaN	NaN
Sf3a3	Splicing factor 3A subunit 3	Q9D554	Q9D554	3	1	3	58.841	501	501	NaN	NaN	NaN	NaN	NaN	NaN	NaN	NaN	NaN	NaN	NaN	NaN	NaN	NaN	NaN	NaN	NaN	NaN	NaN	NaN
Idh3a	Isocitrate dehydrogenase [NAD] subunit alpha, mitochondrial	Q9D6R2;Q9D6R2-2	Q9D6R2;Q9D6R2-2	5;3	2	5	39.638	366	366;288	NaN	NaN	NaN	NaN	NaN	NaN	NaN	NaN	NaN	NaN	NaN	NaN	NaN	NaN	NaN	NaN	NaN	NaN	NaN	NaN
Rpl22l1	60S ribosomal protein L22-like 1	Q9D7S7-2;Q9D7S7	Q9D7S7-2;Q9D7S7	3;3	2	3	14.339	121	121;122	NaN	NaN	NaN	NaN	NaN	NaN	NaN	NaN	NaN	NaN	NaN	NaN	NaN	NaN	NaN	NaN	NaN	NaN	NaN	NaN
Ppa1	Inorganic pyrophosphatase	Q9D819;E9Q5Z3	Q9D819;E9Q5Z3	3;2	2	3	32.667	289	289;288	NaN	NaN	NaN	NaN	NaN	NaN	NaN	NaN	NaN	NaN	NaN	NaN	NaN	NaN	NaN	NaN	NaN	NaN	NaN	NaN
Timm50	Mitochondrial import inner membrane translocase subunit TIM50	Q9D880	Q9D880	3	1	3	39.776	353	353	NaN	NaN	NaN	NaN	NaN	NaN	NaN	NaN	NaN	NaN	NaN	NaN	NaN	NaN	NaN	NaN	NaN	NaN	NaN	NaN
Alg13	UDP-N-acetylglucosamine transferase subunit ALG13 homolog	Q9D8C3	Q9D8C3	3	1	3	128.66	1166	1166	NaN	NaN	NaN	NaN	NaN	NaN	NaN	NaN	NaN	NaN	NaN	NaN	NaN	NaN	NaN	NaN	NaN	NaN	NaN	NaN
Rpl7l1	60S ribosomal protein L7-like 1	Q9D8M4	Q9D8M4	1	1	1	28.543	246	246	NaN	NaN	NaN	NaN	NaN	NaN	NaN	NaN	NaN	NaN	NaN	NaN	NaN	NaN	NaN	NaN	NaN	NaN	NaN	NaN
Npm1		Q9DAY9	Q9DAY9	17	1	17	28.385	257	257	NaN	NaN	NaN	NaN	NaN	NaN	NaN	NaN	NaN	NaN	NaN	NaN	NaN	NaN	NaN	NaN	NaN	NaN	NaN	NaN	+
Napa	Alpha-soluble NSF attachment protein	Q9DB05	Q9DB05	1	1	1	33.189	295	295	NaN	NaN	NaN	NaN	NaN	NaN	NaN	NaN	NaN	NaN	NaN	NaN	NaN	NaN	NaN	NaN	NaN	NaN	NaN	NaN
Atp5o	ATP synthase subunit O, mitochondrial	Q9DB20;F6XVM5;D3Z4J0;F7D3P8	Q9DB20;F6XVM5;D3Z4J0	6;4;4;2	4	6	23.363	213	213;71;213;177	NaN	NaN	NaN	NaN	NaN	NaN	NaN	NaN	NaN	NaN	NaN	NaN	NaN	NaN	NaN	NaN	NaN	NaN	NaN	NaN
Uqcrc2	Cytochrome b-c1 complex subunit 2, mitochondrial	Q9DB77	Q9DB77	5	1	5	48.234	453	453	NaN	NaN	NaN	NaN	NaN	NaN	NaN	NaN	NaN	NaN	NaN	NaN	NaN	NaN	NaN	NaN	NaN	NaN	NaN	NaN
Ngdn	Neuroguidin	Q9DB96	Q9DB96	1	1	1	35.658	315	315	NaN	NaN	NaN	NaN	NaN	NaN	NaN	NaN	NaN	NaN	NaN	NaN	NaN	NaN	NaN	NaN	NaN	NaN	NaN	NaN
Stau1	Double-stranded RNA-binding protein Staufen homolog 1	Q9DBE7;Q9Z108;A2A5R8	Q9DBE7;Q9Z108;A2A5R8	35;34;33	3	35	54.165	489	489;487;485	NaN	NaN	NaN	NaN	NaN	NaN	NaN	NaN	NaN	NaN	NaN	NaN	NaN	NaN	NaN	NaN	NaN	NaN	NaN	NaN
Plin3	Perilipin-3	Q9DBG5	Q9DBG5	2	1	2	47.262	437	437	NaN	NaN	NaN	NaN	NaN	NaN	NaN	NaN	NaN	NaN	NaN	NaN	NaN	NaN	NaN	NaN	NaN	NaN	NaN	NaN
Pgam1	Phosphoglycerate mutase 1	Q9DBJ1;O70250	Q9DBJ1	10;4	2	10	28.832	254	254;253	NaN	NaN	NaN	NaN	NaN	NaN	NaN	NaN	NaN	NaN	NaN	NaN	NaN	NaN	NaN	NaN	NaN	NaN	NaN	NaN
Nvl	Nuclear valosin-containing protein-like	Q9DBY8	Q9DBY8	6	1	6	94.475	855	855	NaN	NaN	NaN	NaN	NaN	NaN	NaN	NaN	NaN	NaN	NaN	NaN	NaN	NaN	NaN	NaN	NaN	NaN	NaN	NaN
Eif3k	Eukaryotic translation initiation factor 3 subunit K	Q9DBZ5	Q9DBZ5	1	1	1	25.086	218	218	NaN	NaN	NaN	NaN	NaN	NaN	NaN	NaN	NaN	NaN	NaN	NaN	NaN	NaN	NaN	NaN	NaN	NaN	NaN	NaN
Ndufa9	NADH dehydrogenase [ubiquinone] 1 alpha subcomplex subunit 9, mitochondrial	Q9DC69	Q9DC69	1	1	1	42.525	377	377	NaN	NaN	NaN	NaN	NaN	NaN	NaN	NaN	NaN	NaN	NaN	NaN	NaN	NaN	NaN	NaN	NaN	NaN	NaN	NaN
Pgd	6-phosphogluconate dehydrogenase, decarboxylating	Q9DCD0	Q9DCD0	8	1	8	53.247	483	483	NaN	NaN	NaN	NaN	NaN	NaN	NaN	NaN	NaN	NaN	NaN	NaN	NaN	NaN	NaN	NaN	NaN	NaN	NaN	NaN
Ssr3	Translocon-associated protein subunit gamma	Q9DCF9-2;Q9DCF9	Q9DCF9-2;Q9DCF9	1;1	2	1	20.699	179	179;185	NaN	NaN	NaN	NaN	NaN	NaN	NaN	NaN	NaN	NaN	NaN	NaN	NaN	NaN	NaN	NaN	NaN	NaN	NaN	NaN
Eif3f	Eukaryotic translation initiation factor 3 subunit F	Q9DCH4	Q9DCH4	5	1	5	37.984	361	361	NaN	NaN	NaN	NaN	NaN	NaN	NaN	NaN	NaN	NaN	NaN	NaN	NaN	NaN	NaN	NaN	NaN	NaN	NaN	NaN
Etfb	Electron transfer flavoprotein subunit beta	Q9DCW4	Q9DCW4	2	1	2	27.623	255	255	NaN	NaN	NaN	NaN	NaN	NaN	NaN	NaN	NaN	NaN	NaN	NaN	NaN	NaN	NaN	NaN	NaN	NaN	NaN	NaN
Cpsf1	Cleavage and polyadenylation specificity factor subunit 1	Q9EPU4	Q9EPU4	2	1	2	160.82	1441	1441	NaN	NaN	NaN	NaN	NaN	NaN	NaN	NaN	NaN	NaN	NaN	NaN	NaN	NaN	NaN	NaN	NaN	NaN	NaN	NaN
Hsd17b11	Estradiol 17-beta-dehydrogenase 11	Q9EQ06-2;Q9EQ06	Q9EQ06-2;Q9EQ06	1;1	2	1	25.346	232	232;298	NaN	NaN	NaN	NaN	NaN	NaN	NaN	NaN	NaN	NaN	NaN	NaN	NaN	NaN	NaN	NaN	NaN	NaN	NaN	NaN
Vps35	Vacuolar protein sorting-associated protein 35	Q9EQH3	Q9EQH3	3	1	3	91.712	796	796	NaN	NaN	NaN	NaN	NaN	NaN	NaN	NaN	NaN	NaN	NaN	NaN	NaN	NaN	NaN	NaN	NaN	NaN	NaN	NaN
Mrpl46	39S ribosomal protein L46, mitochondrial	Q9EQI8	Q9EQI8	4	1	4	32.131	283	283	NaN	NaN	NaN	NaN	NaN	NaN	NaN	NaN	NaN	NaN	NaN	NaN	NaN	NaN	NaN	NaN	NaN	NaN	NaN	NaN
Yipf5	Protein YIPF5	Q9EQQ2	Q9EQQ2	2	1	2	27.873	257	257	NaN	NaN	NaN	NaN	NaN	NaN	NaN	NaN	NaN	NaN	NaN	NaN	NaN	NaN	NaN	NaN	NaN	NaN	NaN	NaN
Cars	Cysteine--tRNA ligase, cytoplasmic	Q9ER72-2;Q9ER72;F6UYH5	Q9ER72-2;Q9ER72;F6UYH5	2;2;1	3	2	85.55	748	748;831;292	NaN	NaN	NaN	NaN	NaN	NaN	NaN	NaN	NaN	NaN	NaN	NaN	NaN	NaN	NaN	NaN	NaN	NaN	NaN	NaN
Nusap1	Nucleolar and spindle-associated protein 1	Q9ERH4;Q9ERH4-2	Q9ERH4;Q9ERH4-2	7;5	2	7	48.572	427	427;394	NaN	NaN	NaN	NaN	NaN	NaN	NaN	NaN	NaN	NaN	NaN	NaN	NaN	NaN	NaN	NaN	NaN	NaN	NaN	NaN
Xpo4	Exportin-4	Q9ESJ0	Q9ESJ0	1	1	1	129.98	1151	1151	NaN	NaN	NaN	NaN	NaN	NaN	NaN	NaN	NaN	NaN	NaN	NaN	NaN	NaN	NaN	NaN	NaN	NaN	NaN	NaN
Tmod3	Tropomodulin-3	Q9JHJ0	Q9JHJ0	2	1	2	39.502	352	352	NaN	NaN	NaN	NaN	NaN	NaN	NaN	NaN	NaN	NaN	NaN	NaN	NaN	NaN	NaN	NaN	NaN	NaN	NaN	NaN
Isyna1	Inositol-3-phosphate synthase 1	Q9JHU9	Q9JHU9	4	1	4	60.931	557	557	NaN	NaN	NaN	NaN	NaN	NaN	NaN	NaN	NaN	NaN	NaN	NaN	NaN	NaN	NaN	NaN	NaN	NaN	NaN	NaN
Akr1a1	Alcohol dehydrogenase [NADP(+)]	Q9JII6;B1AXW3	Q9JII6;B1AXW3	3;2	2	3	36.586	325	325;204	NaN	NaN	NaN	NaN	NaN	NaN	NaN	NaN	NaN	NaN	NaN	NaN	NaN	NaN	NaN	NaN	NaN	NaN	NaN	NaN
Eny2	Enhancer of yellow 2 transcription factor homolog	Q9JIX0	Q9JIX0	4	1	4	11.528	101	101	NaN	NaN	NaN	NaN	NaN	NaN	NaN	NaN	NaN	NaN	NaN	NaN	NaN	NaN	NaN	NaN	NaN	NaN	NaN	NaN
Ccdc86	Coiled-coil domain-containing protein 86	Q9JJ89	Q9JJ89	4	1	4	46.486	426	426	NaN	NaN	NaN	NaN	NaN	NaN	NaN	NaN	NaN	NaN	NaN	NaN	NaN	NaN	NaN	NaN	NaN	NaN	NaN	NaN
Uchl3;Uchl4	Ubiquitin carboxyl-terminal hydrolase isozyme L3;Ubiquitin carboxyl-terminal hydrolase isozyme L4	Q9JKB1;E9Q111;P58321	Q9JKB1;E9Q111;P58321	2;1;1	3	2	26.151	230	230;210;233	NaN	NaN	NaN	NaN	NaN	NaN	NaN	NaN	NaN	NaN	NaN	NaN	NaN	NaN	NaN	NaN	NaN	NaN	NaN	NaN
		Q9JKB3-2	Q9JKB3-2	20	1	20	30.764	292	292	NaN	NaN	NaN	NaN	NaN	NaN	0.23322	0.77472	NaN	NaN	NaN	NaN	NaN	NaN	NaN	NaN	NaN	NaN	NaN	NaN
Hyou1	Hypoxia up-regulated protein 1	Q9JKR6;F6TRP3	Q9JKR6;F6TRP3	2;1	2	2	111.18	999	999;227	NaN	NaN	NaN	NaN	NaN	NaN	NaN	NaN	NaN	NaN	NaN	NaN	NaN	NaN	NaN	NaN	NaN	NaN	NaN	NaN
Adrm1	Proteasomal ubiquitin receptor ADRM1	Q9JKV1	Q9JKV1	1	1	1	42.06	407	407	NaN	NaN	NaN	NaN	NaN	NaN	NaN	NaN	NaN	NaN	NaN	NaN	NaN	NaN	NaN	NaN	NaN	NaN	NaN	NaN
Sart3	Squamous cell carcinoma antigen recognized by T-cells 3	Q9JLI8;Q9JLI8-2	Q9JLI8	49;12	2	49	109.62	962	962;401	NaN	NaN	NaN	NaN	NaN	NaN	NaN	NaN	NaN	NaN	NaN	NaN	NaN	NaN	NaN	NaN	NaN	NaN	NaN	NaN
Rhoa;Rhoc	Transforming protein RhoA;Rho-related GTP-binding protein RhoC	Q9QUI0;Q62159	Q9QUI0;Q62159	2;1	2	2	21.782	193	193;193	NaN	NaN	NaN	NaN	NaN	NaN	NaN	NaN	NaN	NaN	NaN	NaN	NaN	NaN	NaN	NaN	NaN	NaN	NaN	NaN
Cnpy2	Protein canopy homolog 2	Q9QXT0	Q9QXT0	1	1	1	20.767	182	182	NaN	NaN	NaN	NaN	NaN	NaN	NaN	NaN	NaN	NaN	NaN	NaN	NaN	NaN	NaN	NaN	NaN	NaN	NaN	NaN
Abt1	Activator of basal transcription 1	Q9QYL7	Q9QYL7	4	1	4	30.658	269	269	NaN	NaN	NaN	NaN	NaN	NaN	NaN	NaN	NaN	NaN	NaN	NaN	NaN	NaN	NaN	NaN	NaN	NaN	NaN	NaN
Gab1	GRB2-associated-binding protein 1	Q9QYY0	Q9QYY0	1	1	1	76.812	695	695	NaN	NaN	NaN	NaN	NaN	NaN	NaN	NaN	NaN	NaN	NaN	NaN	NaN	NaN	NaN	NaN	NaN	NaN	NaN	NaN
Eif3i	Eukaryotic translation initiation factor 3 subunit I	Q9QZD9;A2AE03	Q9QZD9	5;2	2	5	36.46	325	325;165	NaN	NaN	NaN	NaN	NaN	NaN	NaN	NaN	NaN	NaN	NaN	NaN	NaN	NaN	NaN	NaN	NaN	NaN	NaN	NaN
Ppie	Peptidyl-prolyl cis-trans isomerase E	Q9QZH3	Q9QZH3	2	1	2	33.448	301	301	NaN	NaN	NaN	NaN	NaN	NaN	NaN	NaN	NaN	NaN	NaN	NaN	NaN	NaN	NaN	NaN	NaN	NaN	NaN	NaN
Dstn	Destrin	Q9R0P5	Q9R0P5	4	1	4	18.521	165	165	NaN	NaN	NaN	NaN	NaN	NaN	NaN	NaN	NaN	NaN	NaN	NaN	NaN	NaN	NaN	NaN	NaN	NaN	NaN	NaN
Psmb2	Proteasome subunit beta type-2	Q9R1P3	Q9R1P3	1	1	1	22.906	201	201	NaN	NaN	NaN	NaN	NaN	NaN	NaN	NaN	NaN	NaN	NaN	NaN	NaN	NaN	NaN	NaN	NaN	NaN	NaN	NaN
Plp2	Proteolipid protein 2	Q9R1Q7	Q9R1Q7	1	1	1	16.607	152	152	NaN	NaN	NaN	NaN	NaN	NaN	NaN	NaN	NaN	NaN	NaN	NaN	NaN	NaN	NaN	NaN	NaN	NaN	NaN	NaN
Timeless	Protein timeless homolog	Q9R1X4-3;Q9R1X4-6;Q9R1X4-2;Q9R1X4	Q9R1X4-3;Q9R1X4-6;Q9R1X4-2;Q9R1X4	1;1;1;1	4	1	122.01	1058	1058;1196;1196;1197	NaN	NaN	NaN	NaN	NaN	NaN	NaN	NaN	NaN	NaN	NaN	NaN	NaN	NaN	NaN	NaN	NaN	NaN	NaN	NaN
Ak2	Adenylate kinase 2, mitochondrial	Q9WTP6-2;Q9WTP6;F7BP55	Q9WTP6-2;Q9WTP6;F7BP55	6;6;3	3	6	25.605	232	232;239;72	NaN	NaN	NaN	NaN	NaN	NaN	NaN	NaN	NaN	NaN	NaN	NaN	NaN	NaN	NaN	NaN	NaN	NaN	NaN	NaN
Akap12	A-kinase anchor protein 12	Q9WTQ5-2;Q9WTQ5	Q9WTQ5-2;Q9WTQ5	5;5	2	5	169.74	1579	1579;1684	NaN	NaN	NaN	NaN	NaN	NaN	NaN	NaN	NaN	NaN	NaN	NaN	NaN	NaN	NaN	NaN	NaN	NaN	NaN	NaN
Incenp	Inner centromere protein	Q9WU62-2;Q9WU62	Q9WU62-2;Q9WU62	2;2	2	2	100.77	876	876;880	NaN	NaN	NaN	NaN	NaN	NaN	NaN	NaN	NaN	NaN	NaN	NaN	NaN	NaN	NaN	NaN	NaN	NaN	NaN	NaN
Pdcd6ip	Programmed cell death 6-interacting protein	Q9WU78;Q9WU78-3	Q9WU78;Q9WU78-3	2;2	2	2	96.023	869	869;874	NaN	NaN	NaN	NaN	NaN	NaN	NaN	NaN	NaN	NaN	NaN	NaN	NaN	NaN	NaN	NaN	NaN	NaN	NaN	NaN
Coro1c	Coronin-1C	Q9WUM4;E9PX03	Q9WUM4	3;1	2	3	53.12	474	474;159	NaN	NaN	NaN	NaN	NaN	NaN	NaN	NaN	NaN	NaN	NaN	NaN	NaN	NaN	NaN	NaN	NaN	NaN	NaN	NaN
Suclg1	Succinyl-CoA ligase [ADP/GDP-forming] subunit alpha, mitochondrial	Q9WUM5	Q9WUM5	5	1	5	36.154	346	346	NaN	NaN	NaN	NaN	NaN	NaN	NaN	NaN	NaN	NaN	NaN	NaN	NaN	NaN	NaN	NaN	NaN	NaN	NaN	NaN
Bub3	Mitotic checkpoint protein BUB3	Q9WVA3	Q9WVA3	2	1	2	36.954	326	326	NaN	NaN	NaN	NaN	NaN	NaN	NaN	NaN	NaN	NaN	NaN	NaN	NaN	NaN	NaN	NaN	NaN	NaN	NaN	NaN
Tagln2	Transgelin-2	Q9WVA4;Q9R1Q8	Q9WVA4	4;1	2	4	22.395	199	199;199	NaN	NaN	NaN	NaN	NaN	NaN	NaN	NaN	NaN	NaN	NaN	NaN	NaN	NaN	NaN	NaN	NaN	NaN	NaN	NaN
Psmd13	26S proteasome non-ATPase regulatory subunit 13	Q9WVJ2;E9Q5I9;F6ZQQ3;F6PXS6;E9Q0U1	Q9WVJ2;E9Q5I9;F6ZQQ3	4;3;2;1;1	5	4	42.809	376	376;349;206;96;241	NaN	NaN	NaN	NaN	NaN	NaN	NaN	NaN	NaN	NaN	NaN	NaN	NaN	NaN	NaN	NaN	NaN	NaN	NaN	NaN
Wdr46	WD repeat-containing protein 46	Q9Z0H1	Q9Z0H1	20	1	20	69.047	622	622	NaN	NaN	NaN	NaN	NaN	NaN	NaN	NaN	NaN	NaN	NaN	NaN	NaN	NaN	NaN	NaN	NaN	NaN	NaN	NaN
Tjp2	Tight junction protein ZO-2	Q9Z0U1	Q9Z0U1	1	1	1	131.28	1167	1167	NaN	NaN	NaN	NaN	NaN	NaN	NaN	NaN	NaN	NaN	NaN	NaN	NaN	NaN	NaN	NaN	NaN	NaN	NaN	NaN
Nup160	Nuclear pore complex protein Nup160	Q9Z0W3;Q9Z0W3-2	Q9Z0W3;Q9Z0W3-2	5;3	2	5	158.23	1402	1402;839	NaN	NaN	NaN	NaN	NaN	NaN	NaN	NaN	NaN	NaN	NaN	NaN	NaN	NaN	0.43986	0.84536	NaN	NaN	NaN	NaN
Mad2l1	Mitotic spindle assembly checkpoint protein MAD2A	Q9Z1B5	Q9Z1B5	2	1	2	23.598	205	205	NaN	NaN	NaN	NaN	NaN	NaN	NaN	NaN	NaN	NaN	NaN	NaN	NaN	NaN	NaN	NaN	NaN	NaN	NaN	NaN
Ddx39b	Spliceosome RNA helicase Ddx39b	Q9Z1N5;G3UXI6	Q9Z1N5	10;3	2	10	49.035	428	428;148	NaN	NaN	NaN	NaN	NaN	NaN	NaN	NaN	NaN	NaN	NaN	NaN	NaN	NaN	NaN	NaN	NaN	NaN	NaN	NaN
Abhd16a	Abhydrolase domain-containing protein 16A	Q9Z1Q2	Q9Z1Q2	1	1	1	63.085	558	558	NaN	NaN	NaN	NaN	NaN	NaN	NaN	NaN	NaN	NaN	NaN	NaN	NaN	NaN	NaN	NaN	NaN	NaN	NaN	NaN
Vars	Valine--tRNA ligase	Q9Z1Q9;G3UY93;G3UZ22;G3UYW2;G3UX02	Q9Z1Q9;G3UY93;G3UZ22	8;7;4;1;1	5	8	140.21	1263	1263;1278;231;125;158	NaN	NaN	NaN	NaN	NaN	NaN	NaN	NaN	NaN	NaN	NaN	NaN	NaN	NaN	NaN	NaN	NaN	NaN	NaN	NaN
Uso1	General vesicular transport factor p115	Q9Z1Z0-4;Q9Z1Z0;Q9Z1Z0-2	Q9Z1Z0-4;Q9Z1Z0;Q9Z1Z0-2	2;2;1	3	2	39.816	353	353;959;897	NaN	NaN	NaN	NaN	NaN	NaN	NaN	NaN	NaN	NaN	NaN	NaN	NaN	NaN	NaN	NaN	NaN	NaN	NaN	NaN
Strap	Serine-threonine kinase receptor-associated protein	Q9Z1Z2	Q9Z1Z2	6	1	6	38.442	350	350	NaN	NaN	NaN	NaN	NaN	NaN	NaN	NaN	NaN	NaN	NaN	NaN	NaN	NaN	NaN	NaN	NaN	NaN	NaN	NaN
		Q9Z204-3;Q9Z204-4;Q9Z204-5;E9Q786;F8WGB9;Q8BTF8	Q9Z204-3;Q9Z204-4;Q9Z204-5	32;31;31;2;2;2	6	32	32.322	293	293;292;306;89;288;293	NaN	NaN	NaN	NaN	NaN	NaN	NaN	NaN	NaN	NaN	NaN	NaN	NaN	NaN	NaN	NaN	NaN	NaN	NaN	NaN	+
Baz1b	Tyrosine-protein kinase BAZ1B	Q9Z277;Q9Z277-2	Q9Z277;Q9Z277-2	6;4	2	6	170.65	1479	1479;1181	NaN	NaN	NaN	NaN	NaN	NaN	NaN	NaN	NaN	NaN	NaN	NaN	NaN	NaN	NaN	NaN	NaN	NaN	NaN	NaN
Mtmr9	Myotubularin-related protein 9	Q9Z2D0	Q9Z2D0	1	1	1	62.907	545	545	NaN	NaN	NaN	NaN	NaN	NaN	NaN	NaN	NaN	NaN	NaN	NaN	NaN	NaN	NaN	NaN	NaN	NaN	NaN	NaN
Actl6a	Actin-like protein 6A	Q9Z2N8;D3YVN1	Q9Z2N8;D3YVN1	4;3	2	4	47.447	429	429;204	NaN	NaN	NaN	NaN	NaN	NaN	NaN	NaN	NaN	NaN	NaN	NaN	NaN	NaN	NaN	NaN	NaN	NaN	NaN	NaN
Psma7;Psma8	Proteasome subunit alpha type-7;Proteasome subunit alpha type-7-like	Q9Z2U0;Q9CWH6;B7ZMS4;F6ZKL1	Q9Z2U0;Q9CWH6;B7ZMS4	5;4;3;1	4	5	27.855	248	248;250;210;97	NaN	NaN	NaN	NaN	NaN	NaN	NaN	NaN	NaN	NaN	NaN	NaN	NaN	NaN	NaN	NaN	NaN	NaN	NaN	NaN
Psma5;Gm8394	Proteasome subunit alpha type-5;Proteasome subunit alpha type	Q9Z2U1;D3YX79	Q9Z2U1;D3YX79	5;3	2	5	26.411	241	241;241	NaN	NaN	NaN	NaN	NaN	NaN	NaN	NaN	NaN	NaN	NaN	NaN	NaN	NaN	NaN	NaN	NaN	NaN	NaN	NaN
		REV__B2RX14;REV__A2A8R7	REV__B2RX14;REV__A2A8R7	2;2	2	2	184.65	1644	1644;1648	NaN	NaN	NaN	NaN	NaN	NaN	NaN	NaN	NaN	NaN	NaN	NaN	NaN	NaN	NaN	NaN	NaN	NaN	NaN	NaN		+
		REV__A2ARZ3;REV__F7AED8	REV__A2ARZ3;REV__F7AED8	2;1	2	2	784.85	6995	6995;993	NaN	NaN	NaN	NaN	NaN	NaN	NaN	NaN	NaN	NaN	NaN	NaN	NaN	NaN	NaN	NaN	NaN	NaN	NaN	NaN		+
		REV__B0V2V6;REV__Q9ESU6-2;REV__B0V2V8;REV__Q9ESU6;REV__B0V2V7;REV__Q3UH70	REV__B0V2V6;REV__Q9ESU6-2;REV__B0V2V8;REV__Q9ESU6;REV__B0V2V7;REV__Q3UH70	1;1;1;1;1;1	6	1	62.021	557	557;723;745;1400;1400;1401	NaN	NaN	NaN	NaN	NaN	NaN	NaN	NaN	NaN	NaN	NaN	NaN	NaN	NaN	NaN	NaN	NaN	NaN	NaN	NaN		+
		REV__B2RXE2	REV__B2RXE2	1	1	1	99.007	898	898	NaN	NaN	NaN	NaN	NaN	NaN	NaN	NaN	NaN	NaN	NaN	NaN	NaN	NaN	NaN	NaN	NaN	NaN	NaN	NaN	+	+
		REV__Q6X4T6;REV__Q925T6-4;REV__D3Z066;REV__D3Z6R6;REV__Q925T6-3;REV__Q925T6-2;REV__D3YWY4;REV__D3Z6T4;REV__D3YZL8;REV__Q6GQT7;REV__Q925T6	REV__Q6X4T6;REV__Q925T6-4;REV__D3Z066;REV__D3Z6R6;REV__Q925T6-3;REV__Q925T6-2;REV__D3YWY4;REV__D3Z6T4;REV__D3YZL8;REV__Q6GQT7;REV__Q925T6	1;1;1;1;1;1;1;1;1;1;1	11	1	68.833	631	631;632;697;712;1033;1034;1075;1112;1112;1113;1127	NaN	NaN	NaN	NaN	NaN	NaN	NaN	NaN	NaN	NaN	NaN	NaN	NaN	NaN	NaN	NaN	NaN	NaN	NaN	NaN		+
		REV__F8WIZ3;REV__Q05CS0;REV__E9PYV2;REV__O08784	REV__F8WIZ3;REV__Q05CS0;REV__E9PYV2;REV__O08784	1;1;1;1	4	1	94.62	942	942;1013;1272;1320	NaN	NaN	NaN	NaN	NaN	NaN	NaN	NaN	NaN	NaN	NaN	NaN	NaN	NaN	NaN	NaN	NaN	NaN	NaN	NaN		+
		REV__E9Q3A3;REV__Q8VHX2;REV__Q5D0F1	REV__E9Q3A3;REV__Q8VHX2;REV__Q5D0F1	1;1;1	3	1	21.142	192	192;208;208	NaN	NaN	NaN	NaN	NaN	NaN	NaN	NaN	NaN	NaN	NaN	NaN	NaN	NaN	NaN	NaN	NaN	NaN	NaN	NaN		+
		REV__Q9QXN0-4;REV__Q9QXN0-2;REV__E9Q6I3;REV__Q9QXN0-3;REV__E9QMY5;REV__Q9QXN0	REV__Q9QXN0-4;REV__Q9QXN0-2;REV__E9Q6I3;REV__Q9QXN0-3;REV__E9QMY5;REV__Q9QXN0	2;2;2;2;2;2	6	2	195.44	1805	1805;1811;1849;1980;1980;1986	NaN	NaN	NaN	NaN	NaN	NaN	NaN	NaN	NaN	NaN	NaN	NaN	NaN	NaN	NaN	NaN	NaN	NaN	NaN	NaN		+
		REV__E9QP46;REV__Q6ZWQ0;REV__F7BX34;REV__F6W8R9;REV__Q6ZWQ0-3;REV__Q6DFZ2	REV__E9QP46;REV__Q6ZWQ0;REV__F7BX34;REV__F6W8R9;REV__Q6ZWQ0-3;REV__Q6DFZ2	2;2;1;1;1;1	6	2	782.13	6870	6870;6874;733;1644;1874;2152	NaN	NaN	NaN	NaN	NaN	NaN	NaN	NaN	NaN	NaN	NaN	NaN	NaN	NaN	NaN	NaN	NaN	NaN	NaN	NaN		+
		REV__P04441-2;REV__P04441	REV__P04441-2;REV__P04441	1;1	2	1	24.454	215	215;279	NaN	NaN	NaN	NaN	NaN	NaN	NaN	NaN	NaN	NaN	NaN	NaN	NaN	NaN	NaN	NaN	NaN	NaN	NaN	NaN	+	+
		REV__P21843	REV__P21843	1	1	1	2.3277	21	21	NaN	NaN	NaN	NaN	NaN	NaN	NaN	NaN	NaN	NaN	NaN	NaN	NaN	NaN	NaN	NaN	NaN	NaN	NaN	NaN		+
		REV__Q0VAV2	REV__Q0VAV2	1	1	1	217.64	1960	1960	NaN	NaN	NaN	NaN	NaN	NaN	NaN	NaN	NaN	NaN	NaN	NaN	NaN	NaN	NaN	NaN	NaN	NaN	NaN	NaN	+	+
		REV__Q3U6Q4-2;REV__Q3U6Q4;REV__Q3U6Q4-3	REV__Q3U6Q4-2;REV__Q3U6Q4;REV__Q3U6Q4-3	2;2;1	3	2	84.277	752	752;756;305	NaN	NaN	NaN	NaN	NaN	NaN	NaN	NaN	NaN	NaN	NaN	NaN	NaN	NaN	NaN	NaN	NaN	NaN	NaN	NaN		+
		REV__Q80W93	REV__Q80W93	2	1	2	581.52	5154	5154	NaN	NaN	NaN	NaN	NaN	NaN	NaN	NaN	NaN	NaN	NaN	NaN	NaN	NaN	NaN	NaN	NaN	NaN	NaN	NaN		+
		REV__Q8BHN0	REV__Q8BHN0	1	1	1	41.049	360	360	NaN	NaN	NaN	NaN	NaN	NaN	NaN	NaN	NaN	NaN	NaN	NaN	NaN	NaN	NaN	NaN	NaN	NaN	NaN	NaN	+	+
Ptpn23	Tyrosine-protein phosphatase non-receptor type 23	REV__Q8CJ40-2;REV__Q8CJ40-3;REV__Q8CJ40;Q6PB44-2;Q6PB44	REV__Q8CJ40-2;REV__Q8CJ40-3;REV__Q8CJ40;Q6PB44-2;Q6PB44	2;2;2;1;1	5	2	208.27	1845	1845;1988;2009;1690;1692	NaN	NaN	NaN	NaN	NaN	NaN	NaN	NaN	NaN	NaN	NaN	NaN	NaN	NaN	NaN	NaN	NaN	NaN	NaN	NaN
Ctcf	Transcriptional repressor CTCF	Q61164;A2APF3;A2APF3-2	Q61164	15;1;1	3	15	83.745	736	736;636;646	NaN	NaN	NaN	NaN	30.801	12.24	NaN	NaN	NaN	NaN	NaN	NaN	NaN	NaN	NaN	NaN	NaN	NaN	NaN	NaN
Eif5a2;Eif5a	Eukaryotic translation initiation factor 5A-2;Eukaryotic translation initiation factor 5A-1	Q8BGY2;P63242	Q8BGY2;P63242	3;3	2	3	16.793	153	153;154	NaN	NaN	NaN	NaN	17.878	7.1291	NaN	NaN	NaN	NaN	NaN	NaN	NaN	NaN	NaN	NaN	NaN	NaN	NaN	NaN
Got2	Aspartate aminotransferase, mitochondrial	P05202	P05202	8	1	8	47.411	430	430	NaN	NaN	NaN	NaN	14.577	6.2278	NaN	NaN	NaN	NaN	NaN	NaN	NaN	NaN	NaN	NaN	NaN	NaN	NaN	NaN
Ywhab	14-3-3 protein beta/alpha;14-3-3 protein beta/alpha, N-terminally processed	Q9CQV8;A2A5N1;Q9CQV8-2	Q9CQV8;A2A5N1;Q9CQV8-2	10;9;8	3	10	28.086	246	246;159;244	NaN	NaN	NaN	NaN	9.934	4.8108	NaN	NaN	NaN	NaN	NaN	NaN	NaN	NaN	NaN	NaN	NaN	NaN	NaN	NaN
Hist1h2al;Hist2h2ac;Hist2h2aa1	Histone H2A;Histone H2A type 2-C;Histone H2A type 2-A	F8WIX8;Q64523;Q6GSS7;Q64522	F8WIX8;Q64523;Q6GSS7	10;10;10;4	4	10	13.607	125	125;129;130;130	NaN	NaN	NaN	NaN	5.9025	2.8079	NaN	NaN	NaN	NaN	NaN	NaN	NaN	NaN	NaN	NaN	NaN	NaN	NaN	NaN
Prps1l1	Ribose-phosphate pyrophosphokinase	Q8C5R8	Q8C5R8	2	1	2	34.82	318	318	NaN	NaN	NaN	NaN	5.0516	2.0504	NaN	NaN	NaN	NaN	NaN	NaN	NaN	NaN	NaN	NaN	NaN	NaN	NaN	NaN
Gm10226;Zfp493;3110052M02Rik;Zfp773;Zfp85-rs1;Zfp273;Zfp708;Zfp946;Zscan21;Znf354c;Zfp677;Zfp53;Zfp948;Zkscan7;Zfp40;Zfp790;Zfp51;2610021A01Rik;Zfp62	Zinc finger and SCAN domain-containing protein 21;Zinc finger protein 354C;Zinc finger protein 62	O88253;E9Q1L8;E9PUT0;Q9CZ29;Q7TMC9;Q7M6W8;D3YV88;B8JJY3;Q8K3B4;F2Z422;F6Q9X8;F8VPP0;F6WX40;Q07231;Q571J5;Q6PEP4;Q9Z117;Q6DFU8;E9PVW1;G3UVW7;Q80ZX2;Q3U4L8;B1B1D3;E9Q0Q3;Q8C827-2;Q8C827-3;Q8C827	O88253;E9Q1L8;E9PUT0;Q9CZ29;Q7TMC9;Q7M6W8;D3YV88;B8JJY3;Q8K3B4;F2Z422;F6Q9X8;F8VPP0;F6WX40;Q07231;Q571J5;Q6PEP4;Q9Z117;Q6DFU8;E9PVW1;G3UVW7;Q80ZX2;Q3U4L8;B1B1D3;E9Q0Q3;Q8C827-2;Q8C827-3;Q8C827	1;1;1;1;1;1;1;1;1;1;1;1;1;1;1;1;1;1;1;1;1;1;1;1;1;1;1	27	1	10.129	85	85;384;460;471;473;501;509;513;523;529;534;541;545;555;560;634;652;667;718;728;779;781;796;834;907;914;914	NaN	NaN	0.30193	1.1012	5.0117	2.1574	NaN	NaN	NaN	NaN	NaN	NaN	NaN	NaN	0.35003	0.97632	NaN	NaN	NaN	NaN
Srp68	Signal recognition particle subunit SRP68	A2AAN2;Q8BMA6	A2AAN2;Q8BMA6	9;9	2	9	65.952	587	587;625	NaN	NaN	0.26003	0.54428	4.1157	1.8412	NaN	NaN	NaN	NaN	NaN	NaN	NaN	NaN	NaN	NaN	NaN	NaN	NaN	NaN
Gpx4	Phospholipid hydroperoxide glutathione peroxidase, mitochondrial;Phospholipid hydroperoxide glutathione peroxidase, nuclear;Glutathione peroxidase	O70325-2;O70325;Q91XR9;Q76LV0	O70325-2;O70325;Q91XR9;Q76LV0	4;4;4;4	4	4	19.54	170	170;197;253;253	NaN	NaN	NaN	NaN	3.7117	1.503	NaN	NaN	NaN	NaN	NaN	NaN	NaN	NaN	NaN	NaN	NaN	NaN	NaN	NaN
Anp32a;Anp32c	Acidic leucine-rich nuclear phosphoprotein 32 family member A;Putative acidic leucine-rich nuclear phosphoprotein 32 family member C	F6UFG6;D3YYE1;D3Z7M9;O35381;Q64G17;E9Q148	F6UFG6;D3YYE1;D3Z7M9;O35381;Q64G17	4;4;4;4;2;1	6	4	15.306	138	138;198;233;247;123;121	NaN	NaN	NaN	NaN	3.4525	1.5643	NaN	NaN	NaN	NaN	NaN	NaN	NaN	NaN	NaN	NaN	NaN	NaN	NaN	NaN
Utp3	Something about silencing protein 10	Q9JI13;Q9JI13-2	Q9JI13	3;1	2	3	53.398	469	469;413	NaN	NaN	NaN	NaN	3.1182	1.1921	NaN	NaN	NaN	NaN	NaN	NaN	NaN	NaN	NaN	NaN	NaN	NaN	NaN	NaN
Snrpf	Small nuclear ribonucleoprotein F	P62307;F6VHB7	P62307;F6VHB7	2;1	2	2	9.7251	86	86;111	NaN	NaN	NaN	NaN	2.9864	1.171	0.15757	0.45973	NaN	NaN	NaN	NaN	NaN	NaN	NaN	NaN	NaN	NaN	NaN	NaN
Ddx10	Probable ATP-dependent RNA helicase DDX10	Q8CFS2;Q80Y44	Q8CFS2;Q80Y44	10;10	2	10	77.876	681	681;875	NaN	NaN	NaN	NaN	2.8035	1.1194	NaN	NaN	NaN	NaN	NaN	NaN	NaN	NaN	NaN	NaN	NaN	NaN	NaN	NaN
Vdac2	Voltage-dependent anion-selective channel protein 2	G3UX26;Q60930;D3YZT5	G3UX26;Q60930	3;3;1	3	3	30.446	283	283;295;201	NaN	NaN	NaN	NaN	2.4993	1.1336	NaN	NaN	NaN	NaN	NaN	NaN	NaN	NaN	NaN	NaN	NaN	NaN	NaN	NaN
		REV__Q3TIR3	REV__Q3TIR3	1	1	1	59.846	530	530	NaN	NaN	NaN	NaN	1.7364	0.7123	1.1777	3.9926	NaN	NaN	NaN	NaN	NaN	NaN	NaN	NaN	NaN	NaN	NaN	NaN		+
Upp1	Uridine phosphorylase 1	P52624;F6YBT6;E9Q5K7	P52624;F6YBT6;E9Q5K7	2;1;1	3	2	34.086	311	311;144;149	NaN	NaN	NaN	NaN	NaN	NaN	NaN	NaN	15.249	8.2212	NaN	NaN	NaN	NaN	NaN	NaN	NaN	NaN	NaN	NaN
Vcp	Transitional endoplasmic reticulum ATPase	Q01853	Q01853	18	1	18	89.321	806	806	NaN	NaN	NaN	NaN	6.7686	2.768	NaN	NaN	14.105	6.5615	NaN	NaN	NaN	NaN	NaN	NaN	NaN	NaN	NaN	NaN
Lima1	LIM domain and actin-binding protein 1	Q9ERG0;Q9ERG0-2	Q9ERG0;Q9ERG0-2	7;6	2	7	84.059	753	753;593	NaN	NaN	NaN	NaN	NaN	NaN	NaN	NaN	10.611	5.3285	NaN	NaN	NaN	NaN	NaN	NaN	NaN	NaN	NaN	NaN
Idh1	Isocitrate dehydrogenase [NADP] cytoplasmic	O88844;F8WIY0;D3YVY3	O88844;F8WIY0	10;10;2	3	10	46.674	414	414;421;143	NaN	NaN	NaN	NaN	NaN	NaN	NaN	NaN	11.354	5.06	NaN	NaN	NaN	NaN	NaN	NaN	NaN	NaN	NaN	NaN
Aars	Alanine--tRNA ligase, cytoplasmic	Q8BGQ7	Q8BGQ7	8	1	8	106.91	968	968	NaN	NaN	NaN	NaN	NaN	NaN	NaN	NaN	10.197	4.787	NaN	NaN	NaN	NaN	NaN	NaN	NaN	NaN	NaN	NaN
Uba1	Ubiquitin-like modifier-activating enzyme 1	Q02053;P31254	Q02053	16;1	2	16	117.81	1058	1058;1058	NaN	NaN	NaN	NaN	NaN	NaN	NaN	NaN	9.2454	4.6537	NaN	NaN	NaN	NaN	NaN	NaN	NaN	NaN	NaN	NaN
Nap1l1	Nucleosome assembly protein 1-like 1	Q8BSH9;P28656;E9PW66	Q8BSH9;P28656;E9PW66	5;5;5	3	5	44.597	383	383;391;418	NaN	NaN	NaN	NaN	NaN	NaN	NaN	NaN	8.4823	3.9311	NaN	NaN	NaN	NaN	NaN	NaN	NaN	NaN	NaN	NaN
Fasn	Fatty acid synthase;[Acyl-carrier-protein] S-acetyltransferase;[Acyl-carrier-protein] S-malonyltransferase;3-oxoacyl-[acyl-carrier-protein] synthase;3-oxoacyl-[acyl-carrier-protein] reductase;3-hydroxyacyl-[acyl-carrier-protein] dehydratase;Enoyl-[acyl-carrier-protein] reductase;Oleoyl-[acyl-carrier-protein] hydrolase	P19096	P19096	19	1	19	272.43	2504	2504	NaN	NaN	NaN	NaN	NaN	NaN	NaN	NaN	7.6549	3.6915	NaN	NaN	NaN	NaN	NaN	NaN	NaN	NaN	NaN	NaN
Ctnnb1	Catenin beta-1	E9Q6A9;Q02248;F7BAC9;F6QZ47;D3YUH4	E9Q6A9;Q02248	9;9;4;3;2	5	9	66.562	607	607;781;169;145;174	NaN	NaN	NaN	NaN	NaN	NaN	NaN	NaN	6.6209	3.4219	NaN	NaN	NaN	NaN	NaN	NaN	NaN	NaN	NaN	NaN
Pdha1	Pyruvate dehydrogenase E1 component subunit alpha, somatic form, mitochondrial	P35486	P35486	4	1	4	43.231	390	390	NaN	NaN	NaN	NaN	NaN	NaN	NaN	NaN	7.0654	3.2395	0.2077	0.33089	NaN	NaN	NaN	NaN	NaN	NaN	NaN	NaN
Epb41l5	Band 4.1-like protein 5	Q8BGS1-2;Q8BGS1;Q8BGS1-3;Q9JMC8;A2ALK6	Q8BGS1-2;Q8BGS1;Q8BGS1-3	3;3;2;1;1	5	3	57.633	504	504;731;739;527;899	NaN	NaN	NaN	NaN	NaN	NaN	NaN	NaN	5.9935	2.9664	NaN	NaN	NaN	NaN	NaN	NaN	NaN	NaN	NaN	NaN
Sdha	Succinate dehydrogenase [ubiquinone] flavoprotein subunit, mitochondrial	Q8K2B3	Q8K2B3	8	1	8	72.585	664	664	NaN	NaN	NaN	NaN	NaN	NaN	NaN	NaN	5.6257	2.773	0.22477	0.36334	NaN	NaN	0.20296	0.53668	NaN	NaN	NaN	NaN
Gnai2	Guanine nucleotide-binding protein G(i) subunit alpha-2	P08752	P08752	4	1	4	40.489	355	355	NaN	NaN	NaN	NaN	NaN	NaN	NaN	NaN	5.0046	2.3232	NaN	NaN	NaN	NaN	NaN	NaN	NaN	NaN	NaN	NaN
Hdac1;Gm10093	Histone deacetylase 1;Histone deacetylase	O09106;D3YYI8	O09106;D3YYI8	5;5	2	5	55.074	482	482;482	NaN	NaN	NaN	NaN	NaN	NaN	NaN	NaN	4.4914	2.2553	NaN	NaN	NaN	NaN	NaN	NaN	NaN	NaN	NaN	NaN
Aimp1	Aminoacyl tRNA synthase complex-interacting multifunctional protein 1;Endothelial monocyte-activating polypeptide 2	P31230;Q3UZG4	P31230;Q3UZG4	2;2	2	2	33.997	310	310;319	NaN	NaN	NaN	NaN	NaN	NaN	NaN	NaN	3.7703	1.8005	NaN	NaN	NaN	NaN	NaN	NaN	NaN	NaN	NaN	NaN
Polr2b	DNA-directed RNA polymerase II subunit RPB2	Q8CFI7	Q8CFI7	3	1	3	133.91	1174	1174	NaN	NaN	NaN	NaN	NaN	NaN	NaN	NaN	3.0783	1.62	NaN	NaN	NaN	NaN	NaN	NaN	NaN	NaN	NaN	NaN
Tfrc	Transferrin receptor protein 1	Q62351;Q8C872	Q62351;Q8C872	6;5	2	6	85.73	763	763;515	NaN	NaN	NaN	NaN	NaN	NaN	NaN	NaN	3.3936	1.6033	NaN	NaN	NaN	NaN	NaN	NaN	NaN	NaN	NaN	NaN
Ipo7	Importin-7	Q9EPL8;Q7TMY7-2;Q7TMY7	Q9EPL8	4;1;1	3	4	119.49	1038	1038;966;1010	NaN	NaN	NaN	NaN	NaN	NaN	NaN	NaN	3.2234	1.5727	NaN	NaN	NaN	NaN	NaN	NaN	NaN	NaN	NaN	NaN
Pds5a	Sister chromatid cohesion protein PDS5 homolog A	Q6A026;E9QPI5	Q6A026;E9QPI5	4;4	2	4	150.33	1332	1332;1332	NaN	NaN	NaN	NaN	NaN	NaN	NaN	NaN	3.0752	1.5119	NaN	NaN	NaN	NaN	NaN	NaN	NaN	NaN	NaN	NaN
Vps4b	Vacuolar protein sorting-associated protein 4B	P46467;E9QB03;Q8VEJ9;Q8BPY9	P46467	3;1;1;1	4	3	49.419	444	444;95;437;683	NaN	NaN	NaN	NaN	NaN	NaN	NaN	NaN	3.0778	1.5046	NaN	NaN	NaN	NaN	NaN	NaN	NaN	NaN	NaN	NaN
Stt3b	Dolichyl-diphosphooligosaccharide--protein glycosyltransferase subunit STT3B	Q3TDQ1	Q3TDQ1	3	1	3	93.245	823	823	NaN	NaN	NaN	NaN	NaN	NaN	NaN	NaN	2.9199	1.431	NaN	NaN	NaN	NaN	NaN	NaN	NaN	NaN	NaN	NaN
Sdad1	Protein SDA1 homolog	Q80UZ2-2;Q80UZ2	Q80UZ2-2;Q80UZ2	9;9	2	9	79.43	686	686;687	NaN	NaN	NaN	NaN	2.4522	1.0624	NaN	NaN	2.6086	1.3959	NaN	NaN	NaN	NaN	NaN	NaN	NaN	NaN	NaN	NaN
Numa1		E9Q7G0;E9QAZ0;E9Q7Z9;F6ZQA3	E9Q7G0	10;2;2;1	4	10	235.63	2094	2094;743;1090;741	NaN	NaN	NaN	NaN	NaN	NaN	NaN	NaN	2.8821	1.3578	NaN	NaN	NaN	NaN	NaN	NaN	NaN	NaN	NaN	NaN
Rfc4	Replication factor C subunit 4	Q99J62;Q3UI84;D6RGM1	Q99J62;Q3UI84	6;6;2	3	6	39.866	364	364;370;98	NaN	NaN	NaN	NaN	NaN	NaN	NaN	NaN	2.7371	1.305	NaN	NaN	NaN	NaN	NaN	NaN	NaN	NaN	NaN	NaN
Ipo11	Importin-11	Q8K2V6;Q8K2V6-2	Q8K2V6;Q8K2V6-2	2;2	2	2	112.41	975	975;984	NaN	NaN	NaN	NaN	NaN	NaN	NaN	NaN	2.5417	1.3032	NaN	NaN	NaN	NaN	NaN	NaN	NaN	NaN	NaN	NaN
Dynll1;Dynll2;BC048507	Dynein light chain 1, cytoplasmic;Dynein light chain 2, cytoplasmic	P63168;Q9D0M5;Q80ZS7	P63168;Q9D0M5;Q80ZS7	2;1;1	3	2	10.366	89	89;89;89	NaN	NaN	NaN	NaN	NaN	NaN	NaN	NaN	2.5124	1.154	NaN	NaN	NaN	NaN	NaN	NaN	NaN	NaN	NaN	NaN
Trip13	Pachytene checkpoint protein 2 homolog	Q3UA06;Q3UA06-2	Q3UA06;Q3UA06-2	4;3	2	4	48.376	432	432;201	NaN	NaN	NaN	NaN	NaN	NaN	NaN	NaN	2.2743	1.0768	0.67267	1.0809	NaN	NaN	NaN	NaN	NaN	NaN	NaN	NaN
Dnaja2	DnaJ homolog subfamily A member 2	Q9QYJ0	Q9QYJ0	4	1	4	45.745	412	412	NaN	NaN	NaN	NaN	NaN	NaN	NaN	NaN	2.3099	1.072	0.57485	0.92697	NaN	NaN	0.31986	0.87797	NaN	NaN	NaN	NaN
Cdc40	Pre-mRNA-processing factor 17	Q9DC48;Q6P8J8	Q9DC48;Q6P8J8	3;2	2	3	65.46	579	579;227	NaN	NaN	NaN	NaN	NaN	NaN	NaN	NaN	2.325	1.0628	NaN	NaN	NaN	NaN	NaN	NaN	NaN	NaN	NaN	NaN
Snrpg	Small nuclear ribonucleoprotein G	Q3V424;P62309	Q3V424;P62309	3;3	2	3	7.1013	64	64;76	NaN	NaN	NaN	NaN	NaN	NaN	NaN	NaN	2.2529	1.0308	NaN	NaN	NaN	NaN	NaN	NaN	NaN	NaN	NaN	NaN
Vangl1	Vang-like protein 1	Q80Z96;F8WI52;Q3UXU7;E0CX72;F7BWJ0	Q80Z96;F8WI52;Q3UXU7	3;2;2;1;1	5	3	60.063	526	526;393;476;137;253	NaN	NaN	NaN	NaN	NaN	NaN	NaN	NaN	2.053	1.0057	0.70798	1.1741	NaN	NaN	NaN	NaN	NaN	NaN	NaN	NaN
Rpl39l		Q9CQD0	Q9CQD0	3	1	3	6.3376	51	51	NaN	NaN	NaN	NaN	1.7433	0.65755	NaN	NaN	1.8513	0.95696	NaN	NaN	NaN	NaN	NaN	NaN	NaN	NaN	NaN	NaN
Galk1	Galactokinase	Q9R0N0;Q9JIA6	Q9R0N0;Q9JIA6	4;4	2	4	42.176	391	391;392	NaN	NaN	NaN	NaN	NaN	NaN	NaN	NaN	1.7927	0.90193	NaN	NaN	NaN	NaN	NaN	NaN	NaN	NaN	NaN	NaN
Zfp120;Zfp951;5430403G16Rik;Gm10139;Gm10772;2610044O15Rik8;Gm14393;Gm14399;Gm10323;Zfp931;Gm14401;Gm2381;Gm14325;Gm14322;Gm14418;Gm14410;5730507C01Rik;Gm14403;AI987944;Gm12588;Zfp930;Zfp2;Gm14139;Zfp958;Zfp933;AW146154;Zfp180;AU041133;Gm4631;OTTMUSG00000016609;Gm14434;Gm14391;Gm14412;Zfp119a;Zfp97;Gm6710;Gm14326;Gm14419;Gm14443;Znf182;Zfp182;9830147E19Rik;Gm14124;OTTMUSG00000016219	Zinc finger protein 2;Zinc finger protein 182	E9QAC5;F8VPV1;E9Q375;D3Z5L4;F7D1E4;O88245;F7AIG4;F7D036;E9Q1C8;A2ARW5;E9PWS7;F8VQA3;E9QA51;E9Q1C9;A2AHM2;A2ARV7;G3UY53;Q569M0;A2AW66;A2ARR6;A2ARW1;Q3UT17;F8VQB0;A2BFU4;Q7TPX5;B1ATP3;F6YAM1;P08043;A2ANU6;F6R9A8;F6T1S3;Q6PEE4;Q3TPQ7;Q8BJI2;F6ZS36;F8VPU8;F7CEW8;A2BE23;A2AW67;A2ART4;A2ARX1;A2ARR7;Q9JIC0;F6X1S3;F6VWW0;E9PZP6;E9PVC4;F7CJX1;A2BFG5;A2ART0;A2ARL5;A2ARX0;A2ARW8;Q6P560;A2AE18;E9Q981;Q6NZI9;…	E9QAC5;F8VPV1;E9Q375;D3Z5L4;F7D1E4;O88245;F7AIG4;F7D036;E9Q1C8;A2ARW5;E9PWS7;F8VQA3;E9QA51;E9Q1C9;A2AHM2;A2ARV7;G3UY53;Q569M0;A2AW66;A2ARR6;A2ARW1;Q3UT17;F8VQB0;A2BFU4;Q7TPX5;B1ATP3;F6YAM1;P08043;A2ANU6;F6R9A8;F6T1S3;Q6PEE4;Q3TPQ7;Q8BJI2;F6ZS36;F8VPU8;F7CEW8;A2BE23;A2AW67;A2ART4;A2ARX1;A2ARR7;Q9JIC0;F6X1S3;F6VWW0;E9PZP6;E9PVC4;F7CJX1;A2BFG5;A2ART0;A2ARL5;A2ARX0;A2ARW8;Q6P560;A2AE18;E9Q981;Q6NZI9;…	2;2;2;2;1;1;1;1;1;1;1;1;1;1;1;1;1;1;1;1;1;1;1;1;1;1;1;1;1;1;1;1;1;1;1;1;1;1;1;1;1;1;1;1;1;1;1;1;1;1;1;1;1;1;1;1;1;1;1;1;1	61	2	51.081	438	438;441;545;667;56;57;85;95;156;187;237;270;270;271;298;303;305;350;358;358;370;392;392;402;406;415;440;459;463;466;467;468;468;480;494;497;497;498;498;498;522;526;545;545;545;546;546;553;554;554;582;610;610;627;627;636;655;663;714;715;834	NaN	NaN	NaN	NaN	NaN	NaN	NaN	NaN	1.6682	0.88545	NaN	NaN	NaN	NaN	NaN	NaN	NaN	NaN	NaN	NaN
Xrn2	5-3 exoribonuclease 2	Q9DBR1-2;Q9DBR1	Q9DBR1-2;Q9DBR1	6;6	2	6	108.11	947	947;951	NaN	NaN	NaN	NaN	2.591	1.0769	NaN	NaN	1.4635	0.71306	NaN	NaN	NaN	NaN	NaN	NaN	NaN	NaN	NaN	NaN
Ddx1	ATP-dependent RNA helicase DDX1	Q91VR5	Q91VR5	6	1	6	82.499	740	740	NaN	NaN	NaN	NaN	NaN	NaN	NaN	NaN	0.95711	0.50859	NaN	NaN	NaN	NaN	0.42327	1.0444	NaN	NaN	NaN	NaN
Prdx4	Peroxiredoxin-4	O08807;B1AZS9	O08807;B1AZS9	3;2	2	3	31.052	274	274;229	NaN	NaN	NaN	NaN	NaN	NaN	NaN	NaN	1.0446	0.49249	NaN	NaN	NaN	NaN	NaN	NaN	NaN	NaN	NaN	NaN
		E9Q4S2;Q6PFD9	E9Q4S2	5;2	2	5	138.15	1225	1225;1187	NaN	NaN	0.31777	0.58461	NaN	NaN	NaN	NaN	0.85336	0.43614	NaN	NaN	NaN	NaN	0.29784	0.70573	NaN	NaN	NaN	NaN
Rnh1	Ribonuclease inhibitor	Q91VI7	Q91VI7	3	1	3	49.816	456	456	NaN	NaN	NaN	NaN	NaN	NaN	NaN	NaN	0.95548	0.43482	NaN	NaN	NaN	NaN	NaN	NaN	NaN	NaN	NaN	NaN
Myh9	Myosin-9	Q8VDD5;F7AUR3;F2Z494;E9Q3T2	Q8VDD5	80;7;4;4	4	80	226.37	1960	1960;205;120;199	NaN	NaN	0.71134	1.6797	13.974	5.577	0.32062	1.0618	20.427	10.636	0.48643	0.75154	25.595	9.8003	0.24853	0.67641	NaN	NaN	NaN	NaN
Hmgb1	High mobility group protein B1	P63158;D3Z351;D3YZ18;D3YVC6;E9PYZ6	P63158;D3Z351;D3YZ18	8;7;4;2;1	5	8	24.893	215	215;215;125;92;55	NaN	NaN	NaN	NaN	NaN	NaN	NaN	NaN	NaN	NaN	NaN	NaN	22.091	9.1529	NaN	NaN	NaN	NaN	NaN	NaN
Pdia3	Protein disulfide-isomerase A3	P27773;F6Q404	P27773	17;6	2	17	56.678	505	505;124	NaN	NaN	NaN	NaN	15.381	6.7829	NaN	NaN	20.656	10.768	NaN	NaN	22.134	8.5156	NaN	NaN	NaN	NaN	NaN	NaN
U2af2	Splicing factor U2AF 65 kDa subunit	P26369;Q3KQM4	P26369;Q3KQM4	12;10	2	12	53.516	475	475;307	NaN	NaN	NaN	NaN	5.9721	2.4297	NaN	NaN	1.758	0.92438	NaN	NaN	17.917	7.1516	0.039978	0.11165	NaN	NaN	NaN	NaN
Tkt	Transketolase	P40142;E0CY51	P40142	24;1	2	24	67.63	623	623;42	NaN	NaN	0.061163	0.1995	14.949	6.7438	0.058113	0.19203	NaN	NaN	0.1134	0.17876	20.255	7.1444	0.1554	0.26562	NaN	NaN	NaN	NaN
Ahcy	Adenosylhomocysteinase	P50247;A2ALT5	P50247	16;5	2	16	47.688	432	432;95	NaN	NaN	NaN	NaN	NaN	NaN	NaN	NaN	NaN	NaN	NaN	NaN	17.909	7.0305	NaN	NaN	NaN	NaN	NaN	NaN
Eif3c	Eukaryotic translation initiation factor 3 subunit C	Q8R1B4;E9Q3A8	Q8R1B4	10;3	2	10	105.53	911	911;319	NaN	NaN	NaN	NaN	NaN	NaN	NaN	NaN	NaN	NaN	NaN	NaN	13.256	6.8474	NaN	NaN	NaN	NaN	NaN	NaN
Impdh2	Inosine-5-monophosphate dehydrogenase 2	P24547;E0CXK0;E0CYE2;P50096;F7DEU6	P24547	12;1;1;1;1	5	12	55.814	514	514;231;489;514;568	NaN	NaN	NaN	NaN	NaN	NaN	NaN	NaN	14.283	6.4694	NaN	NaN	18.311	6.7673	NaN	NaN	NaN	NaN	NaN	NaN
Fscn1	Fascin	Q61553;F7BDR1;D3YWW3;D3Z1X1	Q61553;F7BDR1	8;4;3;3	4	8	54.507	493	493;241;144;167	NaN	NaN	0.4504	1.1752	NaN	NaN	0.15707	0.39165	NaN	NaN	NaN	NaN	13.136	6.6837	0.71257	1.5951	NaN	NaN	NaN	NaN
Hsp90b1	Endoplasmin	P08113;F7C312	P08113;F7C312	21;11	2	21	92.475	802	802;373	NaN	NaN	0.11771	0.38387	13.131	6.2115	NaN	NaN	13.54	6.3028	0.09694	0.16013	17.06	6.442	0.096663	0.25842	NaN	NaN	NaN	NaN
Nasp	Nuclear autoantigenic sperm protein	Q99MD9;B1AU75;B1AU76;Q99MD9-2	Q99MD9;B1AU75;B1AU76	13;13;7;6	4	13	83.953	773	773;773;448;421	NaN	NaN	NaN	NaN	NaN	NaN	NaN	NaN	NaN	NaN	NaN	NaN	13.269	4.9185	0.15395	0.39198	NaN	NaN	NaN	NaN
Eif3b	Eukaryotic translation initiation factor 3 subunit B	Q8JZQ9;E9PX78	Q8JZQ9;E9PX78	8;8	2	8	91.369	803	803;969	NaN	NaN	NaN	NaN	NaN	NaN	NaN	NaN	NaN	NaN	NaN	NaN	10.849	3.9537	NaN	NaN	NaN	NaN	NaN	NaN
Eif3l	Eukaryotic translation initiation factor 3 subunit L	Q8QZY1	Q8QZY1	7	1	7	66.612	564	564	NaN	NaN	NaN	NaN	NaN	NaN	NaN	NaN	NaN	NaN	NaN	NaN	9.4194	3.8821	NaN	NaN	NaN	NaN	NaN	NaN
Psmd12	26S proteasome non-ATPase regulatory subunit 12	Q3TRH2;Q9D8W5;B1AT36	Q3TRH2;Q9D8W5;B1AT36	7;7;5	3	7	48.328	418	418;456;436	NaN	NaN	NaN	NaN	NaN	NaN	NaN	NaN	7.4212	3.5327	NaN	NaN	9.6358	3.6956	NaN	NaN	NaN	NaN	NaN	NaN
Hnrnpa2b1	Heterogeneous nuclear ribonucleoproteins A2/B1	F6U106;O88569;O88569-3;O88569-2	F6U106;O88569;O88569-3;O88569-2	18;18;17;17	4	18	37.27	352	352;353;301;341	NaN	NaN	NaN	NaN	NaN	NaN	NaN	NaN	NaN	NaN	NaN	NaN	9.4112	3.4834	NaN	NaN	NaN	NaN	NaN	NaN
Ddb1	DNA damage-binding protein 1	E9Q4W8;Q3U1J4;F7ADY1	E9Q4W8;Q3U1J4	7;7;3	3	7	109.4	985	985;1140;599	NaN	NaN	NaN	NaN	NaN	NaN	NaN	NaN	NaN	NaN	NaN	NaN	7.7907	3.1157	NaN	NaN	NaN	NaN	NaN	NaN
Ubtf	Nucleolar transcription factor 1	A2AWT5;A2AWT6;A2AWT7;P25976;P25976-2;E9Q4A8;G3UZW9	A2AWT5;A2AWT6;A2AWT7;P25976;P25976-2	47;44;44;44;42;17;13	7	47	89.478	764	764;727;752;765;728;169;151	NaN	NaN	NaN	NaN	60.775	24.897	NaN	NaN	NaN	NaN	NaN	NaN	7.8628	2.9527	NaN	NaN	NaN	NaN	NaN	NaN
Psma3	Proteasome subunit alpha type-3	O70435;E0CZ34;F8WH02;E0CYL6	O70435	3;1;1;1	4	3	28.405	255	255;35;40;52	NaN	NaN	NaN	NaN	6.1507	2.4828	NaN	NaN	NaN	NaN	NaN	NaN	7.0556	2.875	NaN	NaN	NaN	NaN	NaN	NaN
Sf3b3	Splicing factor 3B subunit 3	Q921M3-2;F8WHW1;Q921M3	Q921M3-2;F8WHW1;Q921M3	7;7;7	3	7	125.31	1122	1122;1122;1217	NaN	NaN	NaN	NaN	2.8011	1.2554	NaN	NaN	NaN	NaN	NaN	NaN	5.7352	2.3185	NaN	NaN	NaN	NaN	NaN	NaN
Abce1	ATP-binding cassette sub-family E member 1	P61222	P61222	7	1	7	67.314	599	599	NaN	NaN	NaN	NaN	NaN	NaN	NaN	NaN	3.565	1.7965	NaN	NaN	5.672	2.1325	NaN	NaN	NaN	NaN	NaN	NaN
Dnajc9	DnaJ homolog subfamily C member 9	Q91WN1	Q91WN1	13	1	13	30.059	259	259	NaN	NaN	NaN	NaN	19.903	8.0255	0.06201	0.20853	NaN	NaN	NaN	NaN	5.0803	2.0296	NaN	NaN	NaN	NaN	NaN	NaN
Slc2a3	Solute carrier family 2, facilitated glucose transporter member 3	P32037	P32037	5	1	5	53.478	493	493	NaN	NaN	NaN	NaN	NaN	NaN	NaN	NaN	4.1	2.1087	NaN	NaN	4.9467	1.9827	NaN	NaN	NaN	NaN	NaN	NaN
Ehd1	EH domain-containing protein 1	Q9WVK4;F6Y7R7;F6YBI4;Q9QXY6;Q8BH64	Q9WVK4;F6Y7R7;F6YBI4	10;9;9;3;1	5	10	60.602	534	534;500;555;535;543	NaN	NaN	NaN	NaN	NaN	NaN	NaN	NaN	NaN	NaN	NaN	NaN	4.3381	1.9636	0.5096	1.1367	NaN	NaN	NaN	NaN
Glyr1	Putative oxidoreductase GLYR1	D3YYT1;Q922P9	D3YYT1;Q922P9	6;5	2	6	60.435	552	552;546	NaN	NaN	NaN	NaN	NaN	NaN	NaN	NaN	NaN	NaN	NaN	NaN	4.1092	1.7572	NaN	NaN	NaN	NaN	NaN	NaN
Lonp1	Lon protease homolog, mitochondrial	Q8CGK3;E9Q120	Q8CGK3;E9Q120	3;3	2	3	105.84	949	949;952	NaN	NaN	0.29889	0.89036	NaN	NaN	NaN	NaN	NaN	NaN	NaN	NaN	4.4546	1.6606	NaN	NaN	NaN	NaN	NaN	NaN
Exoc4	Exocyst complex component 4	O35382;Q8C391;Q9CXE1;Q69ZD1	O35382;Q8C391;Q9CXE1;Q69ZD1	3;2;2;2	4	3	110.54	975	975;506;522;977	NaN	NaN	NaN	NaN	NaN	NaN	NaN	NaN	2.7359	1.3851	0.44628	0.72747	4.0758	1.649	NaN	NaN	NaN	NaN	NaN	NaN
Nop14	Nucleolar protein 14	Q8R3N1	Q8R3N1	6	1	6	98.768	860	860	NaN	NaN	NaN	NaN	4.8608	2.068	NaN	NaN	3.2582	1.6655	NaN	NaN	3.96	1.6001	0.29614	0.77461	NaN	NaN	NaN	NaN
Nup155	Nuclear pore complex protein Nup155	Q99P88;Q6ZQ45	Q99P88;Q6ZQ45	7;7	2	7	155.12	1391	1391;1423	NaN	NaN	0.26955	0.62428	NaN	NaN	0.33477	0.71741	NaN	NaN	NaN	NaN	3.4427	1.5665	0.4048	0.87836	NaN	NaN	NaN	NaN
Tomm70a	Mitochondrial import receptor subunit TOM70	Q9CZW5;Q80TT4	Q9CZW5;Q80TT4	3;3	2	3	67.589	611	611;626	NaN	NaN	NaN	NaN	NaN	NaN	NaN	NaN	NaN	NaN	NaN	NaN	3.8566	1.5174	NaN	NaN	NaN	NaN	NaN	NaN
Smc1a	Structural maintenance of chromosomes protein 1A	Q9CU62	Q9CU62	6	1	6	143.23	1233	1233	NaN	NaN	NaN	NaN	NaN	NaN	NaN	NaN	NaN	NaN	NaN	NaN	3.3869	1.4557	NaN	NaN	NaN	NaN	NaN	NaN
Tln2	Talin-2	Q8CDM9;Q71LX4;E9PUM4;E9Q3S3	Q8CDM9;Q71LX4;E9PUM4;E9Q3S3	2;2;2;1	4	2	153.35	1452	1452;2375;2542;1775	NaN	NaN	0.27349	0.64116	NaN	NaN	NaN	NaN	2.9268	1.4038	0.49839	0.78719	3.7004	1.4376	NaN	NaN	NaN	NaN	NaN	NaN
Tnpo3	Transportin-3	Q6P2B1;Q6P2B1-2;E9Q0H8;E9PWA5;F6TDZ2;Q6P2B1-3	Q6P2B1;Q6P2B1-2	3;3;1;1;1;1	6	3	104.17	923	923;929;42;60;247;267	NaN	NaN	NaN	NaN	NaN	NaN	NaN	NaN	NaN	NaN	NaN	NaN	3.2542	1.3017	NaN	NaN	NaN	NaN	NaN	NaN
Ncaph	Condensin complex subunit 2	Q8C156	Q8C156	5	1	5	82.302	731	731	NaN	NaN	NaN	NaN	NaN	NaN	NaN	NaN	2.362	1.1059	NaN	NaN	2.9621	1.2905	NaN	NaN	NaN	NaN	NaN	NaN
Nub1	NEDD8 ultimate buster 1	P54729	P54729	1	1	1	70.306	614	614	NaN	NaN	NaN	NaN	NaN	NaN	NaN	NaN	2.2631	1.04	NaN	NaN	3.2962	1.2826	0.43838	1.1543	NaN	NaN	NaN	NaN
Ehd4	EH domain-containing protein 4	Q9EQP2	Q9EQP2	5	1	5	61.48	541	541	NaN	NaN	NaN	NaN	NaN	NaN	NaN	NaN	NaN	NaN	NaN	NaN	2.6996	1.2638	NaN	NaN	NaN	NaN	NaN	NaN
Plaa	Phospholipase A-2-activating protein	P27612;F7D1R5	P27612	9;1	2	9	87.22	794	794;214	NaN	NaN	NaN	NaN	NaN	NaN	NaN	NaN	NaN	NaN	NaN	NaN	2.9717	1.2629	NaN	NaN	NaN	NaN	NaN	NaN
Larp4	La-related protein 4	F6YE50;E9Q066;Q8BWW4;G3X9Q6	F6YE50;E9Q066;Q8BWW4;G3X9Q6	8;8;8;8	4	8	79.664	718	718;718;719;719	NaN	NaN	0.3585	1.2558	NaN	NaN	0.36021	0.78336	2.5415	1.1967	0.62794	1.0515	3.3518	1.244	NaN	NaN	NaN	NaN	NaN	NaN
Impact	Protein IMPACT	O55091	O55091	9	1	9	36.276	318	318	NaN	NaN	NaN	NaN	NaN	NaN	NaN	NaN	3.2308	1.6715	NaN	NaN	3.1374	1.2388	NaN	NaN	NaN	NaN	NaN	NaN
Hsd17b12	Estradiol 17-beta-dehydrogenase 12	O70503;O70503-2	O70503;O70503-2	3;2	2	3	34.741	312	312;177	NaN	NaN	0.23982	0.4528	NaN	NaN	NaN	NaN	NaN	NaN	NaN	NaN	3.0106	1.1942	NaN	NaN	NaN	NaN	NaN	NaN
Snrnp40	U5 small nuclear ribonucleoprotein 40 kDa protein	Q6PE01;Q3UFK4	Q6PE01;Q3UFK4	4;2	2	4	39.275	358	358;192	NaN	NaN	NaN	NaN	NaN	NaN	NaN	NaN	NaN	NaN	NaN	NaN	2.8185	1.1479	NaN	NaN	NaN	NaN	NaN	NaN
Ctps1	CTP synthase 1	P70698;P70303-3;P70303-2;P70303	P70698	10;1;1;1	4	10	66.682	591	591;521;535;586	NaN	NaN	0.30278	1.0566	3.6265	1.5364	0.28343	0.93189	NaN	NaN	0.53954	0.86314	2.7908	1.0441	NaN	NaN	NaN	NaN	NaN	NaN
Mthfd1l	Monofunctional C1-tetrahydrofolate synthase, mitochondrial	Q3V3R1	Q3V3R1	9	1	9	105.73	977	977	NaN	NaN	NaN	NaN	NaN	NaN	NaN	NaN	4.6281	2.122	NaN	NaN	2.7096	1.0203	0.33223	0.7744	NaN	NaN	NaN	NaN
Huwe1	E3 ubiquitin-protein ligase HUWE1	Q7TMY8-4;Q7TMY8-3;Q7TMY8;A2AFQ0;Q7TMY8-2;F6XP90;F6UYC1;E9PZ23	Q7TMY8-4;Q7TMY8-3;Q7TMY8;A2AFQ0;Q7TMY8-2	8;8;8;8;7;2;1;1	8	8	419.49	3832	3832;4362;4377;4378;3364;1176;150;762	NaN	NaN	0.21532	0.61816	NaN	NaN	NaN	NaN	2.6533	1.2187	0.4714	0.75275	2.4828	0.98578	0.34467	0.91201	NaN	NaN	NaN	NaN
Tuba1c	Tubulin alpha-1C chain	P68373;Q3UX10	P68373	33;3	2	33	49.909	449	449;446	NaN	NaN	NaN	NaN	2.6653	1.0618	0.36406	1.129	NaN	NaN	NaN	NaN	2.7734	0.97831	NaN	NaN	NaN	NaN	NaN	NaN
Prpf4	U4/U6 small nuclear ribonucleoprotein Prp4	Q9DAW6	Q9DAW6	15	1	15	58.369	521	521	NaN	NaN	NaN	NaN	NaN	NaN	NaN	NaN	NaN	NaN	NaN	NaN	2.5425	0.97674	NaN	NaN	NaN	NaN	NaN	NaN
Gfpt1	Glutamine--fructose-6-phosphate aminotransferase [isomerizing] 1	P47856-2;P47856	P47856-2;P47856	4;4	2	4	76.722	681	681;697	NaN	NaN	0.15879	0.31403	NaN	NaN	NaN	NaN	NaN	NaN	NaN	NaN	2.14	0.86344	NaN	NaN	NaN	NaN	NaN	NaN
Jup	Junction plakoglobin	Q02257	Q02257	12	1	12	81.8	745	745	NaN	NaN	NaN	NaN	NaN	NaN	NaN	NaN	0.41935	0.20053	NaN	NaN	0.31945	0.11911	NaN	NaN	NaN	NaN	NaN	NaN
Qki	Protein quaking	Q9QYS9-5;Q9QYS9-8;Q9QYS9-4;Q9QYS9-3;Q9QYS9-6;Q9QYS9-2;Q9QYS9;F8WHX7;Q9QYS9-7	Q9QYS9-5;Q9QYS9-8;Q9QYS9-4;Q9QYS9-3;Q9QYS9-6;Q9QYS9-2;Q9QYS9;F8WHX7;Q9QYS9-7	3;3;3;3;3;3;3;3;3	9	3	21.425	187	187;319;319;325;330;338;341;341;344	NaN	NaN	NaN	NaN	0.75265	0.31091	NaN	NaN	NaN	NaN	NaN	NaN	0.25432	0.10385	NaN	NaN	NaN	NaN	NaN	NaN
Top1	DNA topoisomerase 1	Q04750;F8WIA2;Q8R4U6	Q04750	32;9;3	3	32	90.875	767	767;282;593	NaN	NaN	NaN	NaN	NaN	NaN	NaN	NaN	NaN	NaN	NaN	NaN	NaN	NaN	NaN	NaN	68.714	15.63	NaN	NaN
Gm8991;Gm6793		Q8BG05-2;E9Q7H5;B2RXM2	Q8BG05-2;E9Q7H5;B2RXM2	24;21;21	3	24	37.086	357	357;300;351	NaN	NaN	NaN	NaN	4.9178	2.2248	NaN	NaN	NaN	NaN	NaN	NaN	5.2317	2.4229	NaN	NaN	25.855	9.4126	NaN	NaN
Ssrp1	FACT complex subunit SSRP1	Q08943;Q08943-2;F8WGL8;A2AW05	Q08943;Q08943-2;F8WGL8;A2AW05	33;33;33;32	4	33	80.859	708	708;713;713;623	NaN	NaN	NaN	NaN	NaN	NaN	NaN	NaN	NaN	NaN	NaN	NaN	NaN	NaN	NaN	NaN	37.212	8.0368	NaN	NaN
Ddx27	Probable ATP-dependent RNA helicase DDX27	Q921N6;Q921N6-2	Q921N6	30;10	2	30	85.938	760	760;292	NaN	NaN	NaN	NaN	16.535	6.8306	0.018669	0.06276	NaN	NaN	NaN	NaN	6.7836	2.5433	0.11814	0.30991	23.787	6.6273	NaN	NaN
Srp72	Signal recognition particle subunit SRP72	F8VQC1;E9Q740	F8VQC1;E9Q740	23;22	2	23	74.656	671	671;610	NaN	NaN	0.16426	0.42734	10.357	4.322	0.046232	0.15399	NaN	NaN	1.0875	1.7305	4.3218	1.6323	NaN	NaN	17.232	4.925	NaN	NaN
Wdr76	WD repeat-containing protein 76	A6PWY4-2;A6PWY4;A6PWY4-3	A6PWY4-2;A6PWY4	14;14;5	3	14	57.96	524	524;622;418	NaN	NaN	NaN	NaN	13.535	4.9452	NaN	NaN	NaN	NaN	NaN	NaN	NaN	NaN	NaN	NaN	17.541	4.2614	NaN	NaN
Snrnp70	U1 small nuclear ribonucleoprotein 70 kDa	Q62376;Q62376-2	Q62376;Q62376-2	11;7	2	11	51.991	448	448;166	NaN	NaN	NaN	NaN	NaN	NaN	NaN	NaN	1.6607	0.80664	1.0145	1.7109	NaN	NaN	NaN	NaN	17.536	4.0283	NaN	NaN
Eif2s2	Eukaryotic translation initiation factor 2 subunit 2	Q99L45	Q99L45	10	1	10	38.092	331	331	NaN	NaN	NaN	NaN	NaN	NaN	NaN	NaN	NaN	NaN	NaN	NaN	11.193	4.7491	NaN	NaN	7.8623	3.9348	NaN	NaN
Rfc1	Replication factor C subunit 1	P35601-2;G3UWX1;P35601;G3X8Z6;Q5U4B1;G3UXL4;E9PX26	P35601-2;G3UWX1;P35601;G3X8Z6;Q5U4B1;G3UXL4	7;7;7;7;7;7;2	7	7	125.91	1130	1130;1130;1131;1131;1132;1145;584	NaN	NaN	NaN	NaN	4.5923	2.2174	NaN	NaN	NaN	NaN	NaN	NaN	NaN	NaN	0.43029	1.1351	10.064	3.0374	NaN	NaN
Csde1	Cold shock domain-containing protein E1	Q91W50;Q80TP8	Q91W50;Q80TP8	18;17	2	18	88.79	798	798;822	NaN	NaN	NaN	NaN	NaN	NaN	NaN	NaN	3.138	1.4172	0.62358	0.99892	2.3912	1.029	0.31465	0.84039	7.5063	2.9506	NaN	NaN
Hist1h2bk;Gm13646;Hist2h2be	Histone H2B type 1-K;Histone H2B;Histone H2B type 2-E	Q8CGP1;Q8CBB6;Q921L4;Q64524	Q8CGP1;Q8CBB6;Q921L4;Q64524	16;15;15;8	4	16	13.92	126	126;134;135;126	NaN	NaN	NaN	NaN	NaN	NaN	NaN	NaN	NaN	NaN	NaN	NaN	4.204	1.8105	NaN	NaN	12.03	2.8006	NaN	NaN
Gcc1	GRIP and coiled-coil domain-containing protein 1	Q9D4H2	Q9D4H2	2	1	2	87.676	778	778	NaN	NaN	NaN	NaN	NaN	NaN	NaN	NaN	NaN	NaN	NaN	NaN	NaN	NaN	NaN	NaN	11.949	2.6902	NaN	NaN
Mrps5	28S ribosomal protein S5, mitochondrial	Q99N87;B2FDG7	Q99N87	5;2	2	5	48.206	432	432;139	NaN	NaN	NaN	NaN	NaN	NaN	NaN	NaN	NaN	NaN	0.86439	1.4705	4.5587	2.0138	0.38902	1.0689	9.9811	2.4911	NaN	NaN
Ddx51	ATP-dependent RNA helicase DDX51	Q6P9R1	Q6P9R1	8	1	8	70.367	639	639	NaN	NaN	NaN	NaN	NaN	NaN	NaN	NaN	NaN	NaN	NaN	NaN	3.2782	1.3349	NaN	NaN	9.8614	2.3084	NaN	NaN
Smarcc1;Smarcc2	SWI/SNF complex subunit SMARCC1;SWI/SNF complex subunit SMARCC2	D3Z1X8;P97496-2;Q3UNN4;P97496;Q6PDG5-2;Q3UID0;Q6PDG5;Q3UZD0	D3Z1X8;P97496-2;Q3UNN4;P97496;Q6PDG5-2;Q3UID0;Q6PDG5	8;8;8;8;5;5;5;1	8	8	107.01	952	952;1075;1098;1104;1099;1130;1213;485	NaN	NaN	NaN	NaN	NaN	NaN	NaN	NaN	NaN	NaN	NaN	NaN	2.9968	1.3975	NaN	NaN	7.5552	2.2883	NaN	NaN
Nars	Asparagine--tRNA ligase, cytoplasmic	Q8BP47	Q8BP47	5	1	5	64.279	559	559	NaN	NaN	NaN	NaN	NaN	NaN	NaN	NaN	NaN	NaN	NaN	NaN	NaN	NaN	NaN	NaN	5.6629	2.207	NaN	NaN
Pa2g4	Proliferation-associated protein 2G4	P50580;D3YVH7	P50580;D3YVH7	7;6	2	7	43.698	394	394;275	NaN	NaN	NaN	NaN	NaN	NaN	NaN	NaN	13.361	6.7742	NaN	NaN	NaN	NaN	NaN	NaN	4.684	2.0659	NaN	NaN
Gm13695;Gm13697;Cwc22	Pre-mRNA-splicing factor CWC22 homolog	A2AK44;A2AK42;Q8C5N3-2;B1AYU7;Q8C5N3;B1AYU4	A2AK44;A2AK42;Q8C5N3-2;B1AYU7;Q8C5N3;B1AYU4	6;6;6;6;6;4	6	6	95.641	830	830;830;902;903;908;723	NaN	NaN	NaN	NaN	2.7396	1.1188	NaN	NaN	2.5023	1.1334	NaN	NaN	NaN	NaN	0.27089	0.74936	4.477	1.9462	NaN	NaN
Nup205		F6PXL5;Q6ZQG1;E9Q880	F6PXL5;Q6ZQG1	11;11;2	3	11	226.93	2002	2002;2067;322	NaN	NaN	0.40408	1.2005	2.6922	1.103	NaN	NaN	NaN	NaN	0.61426	0.98037	3.1157	1.1995	NaN	NaN	6.2994	1.9424	NaN	NaN
Ncapd2	Condensin complex subunit 1	Q8K2Z4;Q8K2Z4-2;E9QPT2	Q8K2Z4;Q8K2Z4-2;E9QPT2	6;6;6	3	6	155.66	1392	1392;1404;1404	NaN	NaN	NaN	NaN	NaN	NaN	NaN	NaN	NaN	NaN	NaN	NaN	NaN	NaN	NaN	NaN	4.5548	1.8755	NaN	NaN
Ywhaq	14-3-3 protein theta	P68254-2;P68254;F6YY69;F6VW30	P68254-2;P68254;F6YY69;F6VW30	9;9;8;8	4	9	27.7	243	243;245;285;303	NaN	NaN	NaN	NaN	9.4496	3.687	NaN	NaN	8.8662	4.3281	0.24429	0.38692	NaN	NaN	0.11581	0.31668	6.7107	1.8318	NaN	NaN
Asns	Asparagine synthetase [glutamine-hydrolyzing]	Q61024;D3Z0C2;D3YYR0;D3Z028	Q61024	11;3;2;1	4	11	64.282	561	561;224;158;127	NaN	NaN	NaN	NaN	19.618	8.0009	NaN	NaN	16.865	8.3782	NaN	NaN	17.589	7.1568	NaN	NaN	4.3819	1.7649	NaN	NaN
Dnajc7	DnaJ homolog subfamily C member 7	Q9QYI3;F7BTP8;A2A5E1	Q9QYI3;F7BTP8	10;9;4	3	10	56.475	494	494;259;147	NaN	NaN	NaN	NaN	NaN	NaN	0.22112	0.60053	3.7834	1.7863	0.40527	0.66527	3.8298	1.5046	0.30302	0.7072	4.8874	1.6955	NaN	NaN
Akr1b1;Akr1b3	Aldose reductase	P45376;G3UW73;D3YVJ7;F8WJG5	P45376;G3UW73;D3YVJ7;F8WJG5	9;9;5;5	4	9	35.732	316	316;316;176;186	NaN	NaN	NaN	NaN	NaN	NaN	NaN	NaN	NaN	NaN	NaN	NaN	NaN	NaN	NaN	NaN	5.0747	1.586	NaN	NaN
Copb1	Coatomer subunit beta	Q9JIF7;E9PYW9	Q9JIF7;E9PYW9	8;7	2	8	107.06	953	953;813	NaN	NaN	NaN	NaN	NaN	NaN	NaN	NaN	NaN	NaN	NaN	NaN	2.387	1.0188	NaN	NaN	3.9921	1.4153	NaN	NaN
Atad3	ATPase family AAA domain-containing protein 3	Q925I1-2;F8WI53;Q925I1	Q925I1-2;F8WI53;Q925I1	12;12;12	3	12	57.428	512	512;512;591	NaN	NaN	0.3361	0.76256	NaN	NaN	0.29698	0.99224	2.4336	1.3391	0.62054	0.97367	3.0678	1.4027	0.56119	1.3029	3.1072	1.3382	NaN	NaN
Arf4	ADP-ribosylation factor 4	P61750;E9Q972;E9Q798;F6UFB9	P61750;E9Q972;E9Q798	3;3;2;1	4	3	20.396	180	180;181;153;60	NaN	NaN	NaN	NaN	NaN	NaN	NaN	NaN	NaN	NaN	NaN	NaN	NaN	NaN	NaN	NaN	5.0114	1.3158	NaN	NaN
Xpo5	Exportin-5	Q924C1;Q924C1-3;Q924C1-2	Q924C1	5;2;2	3	5	136.97	1204	1204;208;496	NaN	NaN	NaN	NaN	NaN	NaN	NaN	NaN	NaN	NaN	NaN	NaN	3.0482	1.2154	NaN	NaN	5.4645	1.3151	NaN	NaN
Sucla2	Succinyl-CoA ligase [ADP-forming] subunit beta, mitochondrial	Q9Z2I9	Q9Z2I9	6	1	6	50.113	463	463	NaN	NaN	0.34027	0.95926	3.8389	1.8712	NaN	NaN	3.3214	1.6836	0.55188	0.89712	NaN	NaN	0.38401	0.97763	3.8748	1.2581	NaN	NaN
Pycrl	Pyrroline-5-carboxylate reductase 3	Q9DCC4	Q9DCC4	4	1	4	28.721	274	274	NaN	NaN	NaN	NaN	4.3813	2.088	NaN	NaN	NaN	NaN	NaN	NaN	NaN	NaN	0.37512	0.92272	3.7399	1.2419	NaN	NaN
Wdr5	WD repeat-containing protein 5	P61965;F6Q3W0	P61965	4;1	2	4	36.588	334	334;281	NaN	NaN	NaN	NaN	NaN	NaN	NaN	NaN	NaN	NaN	NaN	NaN	5.5328	2.3257	NaN	NaN	5.0708	1.2373	NaN	NaN
Gars	Glycine--tRNA ligase	Q9CZD3	Q9CZD3	10	1	10	81.877	729	729	NaN	NaN	0.12241	0.24679	NaN	NaN	NaN	NaN	NaN	NaN	NaN	NaN	6.2407	2.8137	NaN	NaN	3.1458	1.2153	NaN	NaN
Nedd4	E3 ubiquitin-protein ligase NEDD4	P46935	P46935	8	1	8	102.71	887	887	NaN	NaN	0.15072	0.40987	3.3488	1.3383	0.12029	0.38296	3.33	1.5253	NaN	NaN	4.7376	2.12	0.19053	0.51417	3.7802	1.1512	NaN	NaN
Rpl3l		Q9CQ09;E9PWZ3	Q9CQ09;E9PWZ3	7;7	2	7	27.082	240	240;407	NaN	NaN	NaN	NaN	NaN	NaN	NaN	NaN	1.5504	0.89833	NaN	NaN	2.1849	0.95223	NaN	NaN	3.8054	1.1459	NaN	NaN
Nat10	N-acetyltransferase 10	Q8K224;A2BH46;E9Q498	Q8K224	18;3;1	3	18	115.42	1024	1024;186;44	NaN	NaN	NaN	NaN	NaN	NaN	NaN	NaN	NaN	NaN	NaN	NaN	2.2131	0.92797	NaN	NaN	4.9404	1.1354	NaN	NaN
Xab2	Pre-mRNA-splicing factor SYF1	Q9DCD2;F6TM12;E0CYF8	Q9DCD2;F6TM12	9;5;1	3	9	99.986	855	855;285;90	NaN	NaN	NaN	NaN	NaN	NaN	NaN	NaN	2.5265	1.2226	0.43259	0.70796	NaN	NaN	0.26859	0.60941	2.3682	1.1134	NaN	NaN
Nol9	Polynucleotide 5-hydroxyl-kinase NOL9	Q3TZX8;Q3TZX8-3;Q3TZX8-2	Q3TZX8;Q3TZX8-3;Q3TZX8-2	6;5;5	3	6	80.839	714	714;627;671	NaN	NaN	NaN	NaN	2.6967	1.2866	0.55281	1.8757	2.7433	1.3178	NaN	NaN	2.9174	1.267	NaN	NaN	3.3182	1.0525	NaN	NaN
Rbm14	RNA-binding protein 14	E9Q205;Q8C2Q3;E9PXP4;E9QL13;Q8C2Q3-2;B0LM42	E9Q205;Q8C2Q3;E9PXP4;E9QL13;Q8C2Q3-2	4;4;3;3;3;1	6	4	66.148	636	636;669;568;617;618;336	NaN	NaN	0.35182	0.88453	2.2295	0.91313	NaN	NaN	2.053	0.95816	0.76259	1.2164	2.4291	0.95227	0.38473	1.0027	3.21	1.0479	NaN	NaN
Smarcad1	SWI/SNF-related matrix-associated actin-dependent regulator of chromatin subfamily A containing DEAD/H box 1	Q04692-2;Q04692	Q04692-2;Q04692	5;5	2	5	95.786	836	836;1021	NaN	NaN	NaN	NaN	NaN	NaN	NaN	NaN	NaN	NaN	NaN	NaN	NaN	NaN	NaN	NaN	3.3517	1.032	NaN	NaN
Psmc6	26S protease regulatory subunit 10B	P62334	P62334	13	1	13	44.172	389	389	NaN	NaN	0.27914	0.72796	4.3883	1.8671	0.32903	0.64734	3.8226	1.7666	0.426	0.69189	4.9891	2.1006	0.34335	0.82984	3.5937	0.96376	NaN	NaN
Nxf1	Nuclear RNA export factor 1	Q99JX7	Q99JX7	8	1	8	70.299	618	618	NaN	NaN	NaN	NaN	1.7395	0.73611	NaN	NaN	NaN	NaN	NaN	NaN	2.3439	1.0493	0.40348	1.1264	4.1466	0.95342	NaN	NaN
Ddx19a;Ddx19b	ATP-dependent RNA helicase DDX19A	Q61655;Q8R3C7;Q8BZY3;Q9QY15-2;Q9QY15	Q61655;Q8R3C7;Q8BZY3	6;5;5;1;1	5	6	53.932	478	478;479;494;369;484	NaN	NaN	0.22511	0.58024	NaN	NaN	NaN	NaN	NaN	NaN	NaN	NaN	NaN	NaN	NaN	NaN	3.2633	0.87632	NaN	NaN
Paxbp1	PAX3- and PAX7-binding protein 1	P58501;E9QNN9;P58501-3;F6YY19;P58501-2	P58501;E9QNN9;P58501-3	9;9;7;2;2	5	9	104.6	917	917;919;411;450;511	NaN	NaN	NaN	NaN	NaN	NaN	NaN	NaN	NaN	NaN	0.33014	0.53799	NaN	NaN	0.29844	0.58905	3.3538	0.86516	NaN	NaN
Ranbp2	E3 SUMO-protein ligase RanBP2;Putative peptidyl-prolyl cis-trans isomerase	Q9ERU9	Q9ERU9	10	1	10	341.12	3053	3053	NaN	NaN	NaN	NaN	5.7944	2.4615	0.36579	0.87762	NaN	NaN	NaN	NaN	NaN	NaN	NaN	NaN	3.208	0.77183	NaN	NaN
Psmc1	26S protease regulatory subunit 4	P62192	P62192	9	1	9	49.184	440	440	NaN	NaN	NaN	NaN	NaN	NaN	NaN	NaN	3.8171	1.9621	NaN	NaN	3.7391	1.3768	0.33085	0.87266	3.3377	0.74783	NaN	NaN
		CON__P04264	CON__P04264	59	1	59	66.017	644	644	NaN	NaN	NaN	NaN	NaN	NaN	NaN	NaN	NaN	NaN	NaN	NaN	NaN	NaN	NaN	NaN	NaN	NaN	0.97389	3.2392			+
		REV__F8WHU9;REV__Q8C8U3;REV__F8WIG4;REV__Q62384	REV__F8WHU9;REV__Q8C8U3;REV__F8WIG4;REV__Q62384	1;1;1;1	4	1	42.327	386	386;426;430;459	NaN	NaN	1.0519	3.3388	NaN	NaN	NaN	NaN	NaN	NaN	NaN	NaN	NaN	NaN	1.5721	4.339	NaN	NaN	0.75491	2.1321		+
Myl6	Myosin light polypeptide 6	Q60605-2;Q60605;E9QLM0;Q8CI43	Q60605-2;Q60605;E9QLM0	7;7;5;1	4	7	16.961	151	151;151;151;207	NaN	NaN	0.52542	1.7259	11.847	4.7267	0.3167	1.0594	16.344	7.7568	0.46291	0.74107	16.311	5.9665	0.27906	0.75261	4.7331	1.2288	0.25633	0.89801
Ndufs1	NADH-ubiquinone oxidoreductase 75 kDa subunit, mitochondrial	Q91VD9	Q91VD9	6	1	6	79.776	727	727	NaN	NaN	NaN	NaN	4.2186	1.5662	NaN	NaN	3.5288	1.614	0.42842	0.72455	NaN	NaN	0.41445	1.1208	NaN	NaN	0.24176	0.88518
Rbbp6	E3 ubiquitin-protein ligase RBBP6	P97868-2;P97868	P97868-2;P97868	10;10	2	10	195.31	1756	1756;1790	NaN	NaN	0.37805	1.2418	2.0526	0.85742	0.28066	0.65339	1.04	0.54431	0.94569	1.4497	1.5064	0.60666	0.56934	1.6188	NaN	NaN	0.25402	0.7418
Rbm8a	RNA-binding protein 8A	Q9CWZ3-2;Q9CWZ3	Q9CWZ3-2;Q9CWZ3	3;2	2	3	19.76	173	173;174	NaN	NaN	0.17451	0.4869	NaN	NaN	NaN	NaN	NaN	NaN	0.29018	0.45923	NaN	NaN	NaN	NaN	NaN	NaN	0.16663	0.66044
Nhp2	H/ACA ribonucleoprotein complex subunit 2	Q9CRB2	Q9CRB2	5	1	5	17.247	153	153	NaN	NaN	NaN	NaN	NaN	NaN	0.30409	1.0174	NaN	NaN	NaN	NaN	NaN	NaN	NaN	NaN	4.5865	1.0625	0.11522	0.65142
Rps27	40S ribosomal protein S27	Q6ZWU9	Q6ZWU9	6	1	6	9.461	84	84	NaN	NaN	NaN	NaN	NaN	NaN	0.3322	0.92407	NaN	NaN	NaN	NaN	NaN	NaN	NaN	NaN	NaN	NaN	0.17633	0.64711
Rsbn1l		D3Z0K6	D3Z0K6	16	1	16	91.745	821	821	NaN	NaN	0.36849	1.0272	NaN	NaN	0.17576	0.50383	1.6944	0.77741	1.2041	1.934	NaN	NaN	0.59598	1.5706	7.5341	3.1268	0.18831	0.64364
Hnrnpd	Heterogeneous nuclear ribonucleoprotein D0	Q60668-3;Q60668;F6ZV59;Q60668-4;G5E8G0;Q60668-2;G3X9W0;F6SHF3;E9Q5B6;F7A465	Q60668-3;Q60668;F6ZV59;Q60668-4;G5E8G0;Q60668-2;G3X9W0;F6SHF3	8;8;6;6;6;6;6;4;3;2	10	8	32.754	306	306;355;216;287;287;336;336;150;107;131	NaN	NaN	NaN	NaN	NaN	NaN	0.37963	1.255	2.3004	1.1125	0.88523	1.4295	2.5081	0.9482	0.62103	1.5866	NaN	NaN	0.13594	0.55916
Brix1	Ribosome biogenesis protein BRX1 homolog	Q9DCA5;F6WEP7;E9Q2V8;F6QAG4	Q9DCA5;F6WEP7;E9Q2V8	8;4;4;1	4	8	41.241	353	353;147;154;88	NaN	NaN	0.22419	0.74342	4.7013	2.0206	NaN	NaN	NaN	NaN	NaN	NaN	NaN	NaN	NaN	NaN	NaN	NaN	0.0968	0.54214
Rplp0	60S acidic ribosomal protein P0	P14869;D3YVM5	P14869;D3YVM5	17;12	2	17	34.216	317	317;145	NaN	NaN	0.27014	0.79379	2.4555	1.0012	NaN	NaN	NaN	NaN	NaN	NaN	NaN	NaN	NaN	NaN	2.2609	0.6418	0.12024	0.52715
Smarca4	Transcription activator BRG1	Q3TKT4;Q3TKT4-2;Q3URH5;G3UX35;Q6DIC0;F2Z4A9;E9QAB8;Q9D007	Q3TKT4;Q3TKT4-2;Q3URH5;G3UX35	18;18;15;15;6;6;5;1	8	18	181.43	1613	1613;1614;1261;1267;1577;1583;1510;236	NaN	NaN	0.24649	0.50159	3.0116	1.3091	0.3796	1.2459	2.8657	1.3294	0.48941	0.78845	2.8139	1.0644	0.41885	0.94958	4.9733	1.1394	0.15557	0.52081
Ppp2r1a	Serine/threonine-protein phosphatase 2A 65 kDa regulatory subunit A alpha isoform	Q76MZ3;Q7TNP2;Q3TTF6;G3UWS4;G3UWL2;G3UXQ1	Q76MZ3	12;5;5;5;3;1	6	12	65.322	589	589;601;658;694;143;88	NaN	NaN	0.21028	0.67172	5.2181	1.9403	0.17129	0.36715	4.2653	1.9632	NaN	NaN	3.8647	1.8584	NaN	NaN	NaN	NaN	0.10479	0.49224
Ap2m1	AP-2 complex subunit mu	Q3TWV4;P84091	Q3TWV4;P84091	8;8	2	8	49.389	433	433;435	NaN	NaN	0.26418	0.72911	NaN	NaN	0.33497	0.79243	3.015	1.5374	NaN	NaN	3.5109	1.5005	NaN	NaN	NaN	NaN	0.15075	0.46115
Mars	Methionine--tRNA ligase, cytoplasmic	Q68FL6;E9QB02;F6W0G8	Q68FL6;E9QB02	11;11;2	3	11	101.43	902	902;910;184	NaN	NaN	NaN	NaN	NaN	NaN	NaN	NaN	NaN	NaN	0.47287	0.77793	NaN	NaN	0.45271	0.8898	NaN	NaN	0.16184	0.46097
Tuba4a	Tubulin alpha-4A chain	P68368	P68368	29	1	29	49.924	448	448	NaN	NaN	0.33653	0.82326	3.1029	1.404	0.33854	1.0082	2.2152	1.0145	0.62517	1.0313	2.5724	1.1176	0.40392	1.0017	4.1855	1.0779	0.19278	0.42886
Smc3	Structural maintenance of chromosomes protein 3	Q9CW03;E9Q762	Q9CW03;E9Q762	11;11	2	11	141.55	1217	1217;1217	NaN	NaN	NaN	NaN	3.1659	1.2706	NaN	NaN	2.3745	1.1154	NaN	NaN	2.5128	1.0365	0.42068	1.1531	3.9936	1.2556	0.16603	0.40909
Nubp2	Cytosolic Fe-S cluster assembly factor NUBP2	Q9R061	Q9R061	3	1	3	29.518	275	275	NaN	NaN	NaN	NaN	NaN	NaN	NaN	NaN	NaN	NaN	NaN	NaN	NaN	NaN	NaN	NaN	NaN	NaN	0.18639	0.4016
Smpd4	Sphingomyelin phosphodiesterase 4	E9Q0L7;E9Q9L1;Q6ZPR5-5;E9Q1V5;E9Q914;Q6ZPR5-3;Q6ZPR5-2;Q6ZPR5-4;Q6ZPR5	E9Q0L7;E9Q9L1;Q6ZPR5-5;E9Q1V5;E9Q914;Q6ZPR5-3;Q6ZPR5-2;Q6ZPR5-4;Q6ZPR5	3;3;3;3;3;3;3;3;3	9	3	57.074	499	499;573;637;721;751;793;794;807;823	NaN	NaN	0.31365	0.6498	NaN	NaN	NaN	NaN	NaN	NaN	NaN	NaN	NaN	NaN	NaN	NaN	NaN	NaN	0.22934	0.37397
Ap3d1	AP-3 complex subunit delta-1	O54774	O54774	2	1	2	135.08	1199	1199	NaN	NaN	NaN	NaN	NaN	NaN	NaN	NaN	NaN	NaN	NaN	NaN	NaN	NaN	NaN	NaN	NaN	NaN	0.25204	0.36273
Idh3b		Q91VA7	Q91VA7	8	1	8	42.194	384	384	NaN	NaN	NaN	NaN	NaN	NaN	0.335	0.71535	2.7734	1.3156	0.60109	0.92515	3.337	1.6937	0.40876	1.1243	5.5013	2.0123	0.19731	0.35722
Hnrnpab	Heterogeneous nuclear ribonucleoprotein A/B	Q99020;Q9D6G1;Q80XR6;Q20BD0	Q99020;Q9D6G1;Q80XR6;Q20BD0	20;18;18;18	4	20	30.831	285	285;276;311;332	NaN	NaN	NaN	NaN	NaN	NaN	NaN	NaN	NaN	NaN	NaN	NaN	7.4815	2.9617	NaN	NaN	NaN	NaN	0.069487	0.34642
Rbm17	Splicing factor 45	Q8JZX4;A2AP40	Q8JZX4;A2AP40	5;3	2	5	45.303	405	405;118	NaN	NaN	NaN	NaN	NaN	NaN	0.28347	0.84311	NaN	NaN	NaN	NaN	NaN	NaN	NaN	NaN	6.158	1.6828	0.12594	0.32762
U2af1	Splicing factor U2AF 35 kDa subunit	Q9D883;G3UW94;E9Q5Y2;E9PUZ3;E9Q1I7;Q8BGJ9;E9Q809;F8WH71;E9PXR5;E9PWA1;E9Q5J3	Q9D883;G3UW94	6;5;2;2;2;2;1;1;1;1;1	11	6	27.815	239	239;239;181;187;210;220;102;146;188;193;216	NaN	NaN	0.47329	1.3481	5.3834	2.1927	0.090409	0.29732	NaN	NaN	NaN	NaN	12.465	5.2444	0.063341	0.1769	NaN	NaN	0.073533	0.3102
Gtpbp4	Nucleolar GTP-binding protein 1	Q99ME9	Q99ME9	16	1	16	74.112	634	634	NaN	NaN	0.21347	0.5039	3.9315	1.6084	NaN	NaN	2.1438	1.074	NaN	NaN	3.3801	1.3934	0.3098	0.81119	7.2977	1.6938	0.10819	0.30904
Lbr	Lamin-B receptor	Q3U9G9	Q3U9G9	12	1	12	71.439	626	626	NaN	NaN	0.31239	0.58415	NaN	NaN	0.31812	0.70521	1.7195	0.7763	0.67304	1.1453	2.6242	0.96446	0.41733	1.1195	3.5527	2.1419	0.13565	0.30681
Ddx20	Probable ATP-dependent RNA helicase DDX20	Q9JJY4;E9Q381	Q9JJY4;E9Q381	6;4	2	6	91.709	825	825;505	NaN	NaN	0.30306	0.60726	NaN	NaN	NaN	NaN	NaN	NaN	0.89073	1.4398	NaN	NaN	NaN	NaN	NaN	NaN	0.19232	0.30436
Syncrip	Heterogeneous nuclear ribonucleoprotein Q	Q7TMK9-2;Q7TMK9;G3UZ48;G3UZI2;G3V018;G3UXJ6;G3UWM1;G3UXU5	Q7TMK9-2;Q7TMK9;G3UZ48;G3UZI2;G3V018;G3UXJ6	14;14;13;13;13;10;5;2	8	14	62.672	562	562;623;464;527;588;448;196;67	NaN	NaN	NaN	NaN	2.058	1.0025	NaN	NaN	2.0265	0.97341	NaN	NaN	NaN	NaN	NaN	NaN	3.6694	1.1435	0.18761	0.2565
Nkrf	NF-kappa-B-repressing factor	Q8BY02	Q8BY02	11	1	11	77.738	690	690	NaN	NaN	0.54242	1.2127	2.867	1.1632	NaN	NaN	NaN	NaN	NaN	NaN	NaN	NaN	NaN	NaN	6.9388	2.975	0.12865	0.25301
Tra2b	Transformer-2 protein homolog beta	F8WJG3;P62996	F8WJG3;P62996	13;13	2	13	21.935	188	188;288	NaN	NaN	0.12404	0.29918	4.4879	2.0222	0.11659	0.30976	3.1772	1.7561	0.24744	0.39626	2.9992	1.2917	0.15797	0.33803	7.4727	2.218	0.071098	0.25273
Cherp	Calcium homeostasis endoplasmic reticulum protein	Q8CGZ0;G5E8I8	Q8CGZ0;G5E8I8	6;6	2	6	106.17	936	936;938	NaN	NaN	NaN	NaN	NaN	NaN	NaN	NaN	NaN	NaN	NaN	NaN	NaN	NaN	NaN	NaN	NaN	NaN	0.12856	0.2415
Noc3l	Nucleolar complex protein 3 homolog	Q8VI84	Q8VI84	14	1	14	93.21	807	807	NaN	NaN	NaN	NaN	4.1658	1.7635	NaN	NaN	4.1717	1.9866	NaN	NaN	3.7428	1.4825	0.37954	0.96454	6.1131	1.4617	0.1375	0.24045
Atxn10	Ataxin-10	P28658;F8WGN7	P28658;F8WGN7	11;7	2	11	53.706	475	475;428	NaN	NaN	0.25715	0.75114	3.6659	1.7068	NaN	NaN	2.799	1.403	0.48796	0.76676	3.2117	1.3529	NaN	NaN	4.6029	1.4437	0.13499	0.22925
Ncl	Nucleolin	P09405	P09405	76	1	76	76.722	707	707	NaN	NaN	0.032282	0.10048	84.284	33.82	0.020706	0.068056	5.4555	3.1146	0.12708	0.20173	1.7312	0.75065	0.10388	0.29314	180.24	43.803	0.058154	0.22794
Crnkl1	Crooked neck-like protein 1	P63154;E9QA42;E9PZS1	P63154	9;2;2	3	9	83.415	690	690;688;691	NaN	NaN	0.33905	0.75115	NaN	NaN	0.25607	0.49964	2.313	1.0966	0.47272	0.75973	3.0599	1.3658	0.26901	0.61297	3.1606	1.1758	0.15975	0.21988
Hnrnpa1	Heterogeneous nuclear ribonucleoprotein A1	P49312;Q5EBP8;P49312-2	P49312;Q5EBP8;P49312-2	23;23;19	3	23	34.196	320	320;373;268	NaN	NaN	NaN	NaN	22.346	9.0825	NaN	NaN	9.8115	4.3798	NaN	NaN	5.7872	2.4202	NaN	NaN	151.25	42.41	0.040597	0.19675
Sf3b1	Splicing factor 3B subunit 1	Q99NB9;G5E866	Q99NB9;G5E866	9;9	2	9	145.81	1304	1304;1304	NaN	NaN	NaN	NaN	NaN	NaN	NaN	NaN	1.6814	0.78671	0.4777	0.77257	3.1689	1.1752	0.27038	0.73523	5.2506	1.6714	0.11789	0.19382
Ak4	GTP:AMP phosphotransferase AK4, mitochondrial	A2ARF6;Q9WUR9;F8WH88;F6TEU8	A2ARF6;Q9WUR9;F8WH88	3;3;3;1	4	3	12.513	115	115;223;342;141	NaN	NaN	NaN	NaN	NaN	NaN	NaN	NaN	NaN	NaN	NaN	NaN	NaN	NaN	NaN	NaN	NaN	NaN	0.091536	0.19282
Top2a	DNA topoisomerase 2-alpha	Q01320;Q64511	Q01320	20;1	2	20	172.79	1528	1528;1612	NaN	NaN	0.2564	0.60714	NaN	NaN	0.11799	0.32465	NaN	NaN	NaN	NaN	NaN	NaN	NaN	NaN	8.0673	2.9891	0.077426	0.17784
Rrp12	RRP12-like protein	Q6P5B0	Q6P5B0	18	1	18	143.13	1295	1295	NaN	NaN	NaN	NaN	3.0539	1.2413	0.064806	0.18473	NaN	NaN	0.54131	0.8738	NaN	NaN	0.16612	0.44098	10.726	2.7592	0.043386	0.16834
Zfr	Zinc finger RNA-binding protein	B2RUG7;O88532;F6QJP7;F6V459;D3Z5G4;F6RTK9;D3Z7V6	B2RUG7;O88532	25;25;12;2;2;1;1	7	25	114.45	1052	1052;1074;299;115;247;44;193	NaN	NaN	0.18331	0.5663	NaN	NaN	0.13576	0.44904	NaN	NaN	NaN	NaN	NaN	NaN	NaN	NaN	15.767	3.4288	0.037495	0.13966
Ftsj3	pre-rRNA processing protein FTSJ3	Q9DBE9	Q9DBE9	12	1	12	95.531	838	838	NaN	NaN	NaN	NaN	13.769	5.8668	NaN	NaN	2.0158	0.92701	0.68207	1.1043	4.1235	1.8703	0.15109	0.40697	16.01	4.0031	0.034352	0.13098
Luc7l2	Putative RNA-binding protein Luc7-like 2	Q7TNC4;Q7TNC4-2;E9PZ93;Q7TNC4-3;E9QNA0;E9PXU4;Q05CX5;E9Q715;E9PX54	Q7TNC4;Q7TNC4-2;E9PZ93;Q7TNC4-3;E9QNA0;E9PXU4;Q05CX5;E9Q715;E9PX54	20;19;19;19;18;15;15;14;14	9	20	46.582	392	392;325;325;335;381;329;339;272;282	NaN	NaN	0.088523	0.27757	13.521	5.5577	NaN	NaN	2.3293	1.0773	0.70922	1.1428	3.7974	1.4285	0.23784	0.59123	20.255	4.4052	0.086743	0.12952
Fxr1	Fragile X mental retardation syndrome-related protein 1	Q61584-4;Q61584-7;Q61584-3;Q61584;Q61584-2;Q61584-5;Q61584-6;F8WHA2;F6YLE3;F6R9D8;F7BNV1;F8WH60;E9PVJ4	Q61584-4;Q61584-7;Q61584-3;Q61584;Q61584-2;Q61584-5;Q61584-6;F8WHA2;F6YLE3;F6R9D8;F7BNV1;F8WH60	14;14;14;14;13;13;13;13;13;13;12;12;5	13	14	72.813	650	650;651;677;677;539;621;648;650;676;677;539;648;310	NaN	NaN	0.21926	0.57931	5.1571	2.1344	NaN	NaN	2.1393	1.0216	0.56265	0.91031	3.3643	1.4737	0.26501	0.71827	10.172	2.9109	0.041652	0.12205
Lin28a	Protein lin-28 homolog A	Q8K3Y3;Q45KJ6;Q45KJ6-2	Q8K3Y3	13;1;1	3	13	22.72	209	209;247;271	NaN	NaN	0.079444	0.2622	NaN	NaN	0.043761	0.14788	NaN	NaN	NaN	NaN	NaN	NaN	NaN	NaN	60.357	14.274	0.023426	0.12164
Ywhag	14-3-3 protein gamma;14-3-3 protein gamma, N-terminally processed	P61982	P61982	15	1	15	28.302	247	247	NaN	NaN	NaN	NaN	15.299	6.3252	0.04529	0.14083	13.856	7.331	0.076952	0.12349	15.086	6.0348	0.080915	0.22404	NaN	NaN	0.03064	0.12096
Srsf3	Serine/arginine-rich splicing factor 3	P84104-2;P84104;A2A4X6	P84104-2;P84104	9;9;4	3	9	14.203	124	124;164;163	NaN	NaN	NaN	NaN	13.066	5.3058	0.030411	0.10212	NaN	NaN	NaN	NaN	10.844	6.2533	0.036081	0.10102	14.886	6.4194	0.031087	0.11903
Hnrnpa3	Heterogeneous nuclear ribonucleoprotein A3	A2AL12;Q8BG05;F8VPW0;A2AL13	A2AL12;Q8BG05	25;25;12;6	4	25	34.476	318	318;379;263;194	NaN	NaN	0.28277	0.86925	4.9256	1.9197	0.087514	0.28686	2.8146	1.5417	0.35152	0.58429	3.4924	1.4145	0.24686	0.65257	35.904	11.264	0.024362	0.10492
Zfp385a		Q8VD12;G3UWA5;E9Q9Z3	Q8VD12;G3UWA5;E9Q9Z3	11;11;10	3	11	38.335	366	366;386;383	NaN	NaN	0.082731	0.30187	NaN	NaN	0.03844	0.10597	NaN	NaN	NaN	NaN	NaN	NaN	NaN	NaN	NaN	NaN	0.06131	0.10032
Snrpd1	Small nuclear ribonucleoprotein Sm D1	P62315	P62315	4	1	4	13.281	119	119	NaN	NaN	NaN	NaN	NaN	NaN	NaN	NaN	NaN	NaN	NaN	NaN	NaN	NaN	NaN	NaN	NaN	NaN	0.074403	0.097967
Supt16h;Supt16	FACT complex subunit SPT16	Q920B9;G3X956	Q920B9;G3X956	50;50	2	50	119.82	1047	1047;1047	NaN	NaN	NaN	NaN	47.164	22.02	0.027861	0.07068	NaN	NaN	0.78146	1.2985	NaN	NaN	NaN	NaN	39.938	9.1712	0.011031	0.068826
Lyar	Cell growth-regulating nucleolar protein	Q08288;D3Z7N3;D3Z345;D3Z5X8;D3YU83;D3Z009;D6RDT2	Q08288	46;19;19;17;14;6;5	7	46	43.735	388	388;190;191;131;99;49;40	NaN	NaN	0.022789	0.072725	105.74	46.372	0.0085449	0.027899	NaN	NaN	NaN	NaN	25.932	10.166	0.022068	0.061176	NaN	NaN	0.0132	0.06562
Srsf5	Serine/arginine-rich splicing factor 5	Q640L9;Q9D8S5;E9QKW3;O35326	Q640L9;Q9D8S5;E9QKW3;O35326	10;10;8;7	4	10	30.891	269	269;270;268;270	NaN	NaN	NaN	NaN	NaN	NaN	0.036617	0.10887	NaN	NaN	NaN	NaN	4.1423	1.7599	0.1815	0.43157	35.445	10.951	0.012931	0.063715
Elavl1	ELAV-like protein 1	P70372	P70372	32	1	32	36.169	326	326	44.269	20.248	0.015373	0.056329	NaN	NaN	NaN	NaN	1.5278	0.68863	NaN	NaN	20.284	8.2422	0.033204	0.08903	NaN	NaN	NaN	NaN
Fkbp4	Peptidyl-prolyl cis-trans isomerase FKBP4;Peptidyl-prolyl cis-trans isomerase FKBP4, N-terminally processed	P30416;F6S2D5;F7CAT1;D6RDE2	P30416	14;4;2;2	4	14	51.572	458	458;298;214;269	30.454	10.627	NaN	NaN	NaN	NaN	NaN	NaN	35.067	17.237	0.094768	0.14423	NaN	NaN	NaN	NaN	NaN	NaN	NaN	NaN
Larp7	La-related protein 7	Q05CL8;A2AMD0;Q05CL8-2	Q05CL8	34;14;12	3	34	64.802	570	570;254;185	15.094	7.4575	0.073212	0.18907	18.985	7.7283	0.030063	0.088912	NaN	NaN	0.84897	1.3776	4.1652	1.5541	0.18401	0.40622	19.212	8.8066	0.031551	0.13161
Gsta4	Glutathione S-transferase A4	P24472;F6SC55;P30115;P10648;Q6P8Q0;P13745	P24472	5;1;1;1;1;1	6	5	25.564	222	222;85;221;222;223;223	18.183	7.1347	NaN	NaN	NaN	NaN	NaN	NaN	NaN	NaN	NaN	NaN	NaN	NaN	NaN	NaN	NaN	NaN	NaN	NaN
Eno1	Alpha-enolase;Enolase	P17182;Q6PHC1;B1ARR7;B0QZL1;B1ARR6;D3Z6E4;P17183;D3YVD3;D3Z2S4;Q5SX61	P17182;Q6PHC1	34;23;11;11;4;3;3;2;2;1	10	34	47.14	434	434;366;119;221;67;315;434;122;162;70	14.35	7.0293	0.043063	0.13754	14.519	5.7958	0.059642	0.14361	26.628	13.559	0.063757	0.098127	22.499	8.8283	0.13209	0.29502	5.8835	1.6299	0.069565	0.25305
Tpm3;Tpm3-rs7		P21107-2;Q8C7C3;D3Z6I8;D3Z2H9;E9Q7Q3;Q8K0Z5;E9Q5J9;P21107;P58774-2;P58774;CON__Q3SX28;A2AIM4;E9Q452;Q8BSH3;Q8BP43;P58771-2;P58771;E9Q450;E9Q448;B7ZNL3;E9Q454;F8WID6;F8WID5;D3YVR0;A2AIM5	P21107-2;Q8C7C3;D3Z6I8;D3Z2H9;E9Q7Q3;Q8K0Z5;E9Q5J9	16;13;12;12;12;8;8;4;3;3;3;3;2;2;2;2;2;2;2;2;2;2;2;1;1	25	16	29.02	248	248;248;247;248;248;284;285;284;284;284;284;284;281;284;284;284;284;284;284;284;287;307;326;71;106	13.292	6.9244	0.14051	0.35412	9.3016	4.6863	0.094085	0.25131	14.24	7.2997	0.14269	0.21679	13.159	5.2856	NaN	NaN	NaN	NaN	NaN	NaN
Ptma	Prothymosin alpha;Thymosin alpha	P26350	P26350	6	1	6	12.254	111	111	17.012	6.6217	NaN	NaN	NaN	NaN	NaN	NaN	NaN	NaN	0.042708	0.06771	NaN	NaN	NaN	NaN	NaN	NaN	NaN	NaN
Hspe1	10 kDa heat shock protein, mitochondrial	Q64433	Q64433	11	1	11	10.963	102	102	14.042	5.6372	NaN	NaN	12.809	5.2738	NaN	NaN	22.729	11.604	NaN	NaN	21.379	8.3442	NaN	NaN	NaN	NaN	NaN	NaN
Npm1;Gm5611	Nucleophosmin	Q61937;Q5SQB0;E9Q5T3;Q5SQB5	Q61937;Q5SQB0;E9Q5T3;Q5SQB5	22;18;17;16	4	22	32.56	292	292;264;284;285	14.731	5.3703	0.045488	0.1649	28.576	13.621	NaN	NaN	6.3245	3.1737	0.16983	0.26754	6.9669	2.6085	0.087585	0.24806	27.427	5.8948	0.013691	0.080334
Ywhaz	14-3-3 protein zeta/delta	P63101;D3YXN6;D3YXF4;D3YW45	P63101;D3YXN6	12;9;4;2	4	12	27.771	245	245;88;45;26	13.657	5.3115	NaN	NaN	11.402	4.6637	NaN	NaN	10.764	5.8738	NaN	NaN	NaN	NaN	NaN	NaN	3.6096	1.1859	NaN	NaN
Eef1d	Elongation factor 1-delta	E9QN08;Q80T06;P57776;Q91VK2;P57776-3;D3YUQ9;D3YY68;D3YZT9	E9QN08;Q80T06;P57776;Q91VK2;P57776-3;D3YUQ9;D3YY68;D3YZT9	9;9;9;8;8;6;5;5	8	9	27.217	245	245;281;281;276;660;194;190;210	14.2	5.1416	NaN	NaN	NaN	NaN	NaN	NaN	16.561	7.7185	0.09358	0.15315	17.717	6.9092	0.10869	0.29581	5.5911	1.4545	NaN	NaN
Eef1g	Elongation factor 1-gamma	Q9D8N0	Q9D8N0	18	1	18	50.06	437	437	10.617	4.8303	0.054053	0.14194	16.257	6.6663	NaN	NaN	13.521	6.9832	0.099328	0.15228	14.856	5.8435	0.072093	0.20244	3.3238	1.0114	NaN	NaN
Pkm	Pyruvate kinase isozymes M1/M2	P52480;P52480-2;E9Q509;P53657;G3X925	P52480;P52480-2	38;35;2;2;2	5	38	57.844	531	531;531;543;574;574	12.956	4.8241	0.047501	0.16902	15.043	6.2838	0.048512	0.16463	15.807	8.1284	0.069556	0.10736	17.708	6.5672	0.060361	0.1613	5.9647	1.6706	0.029194	0.14447
Hspa4	Heat shock 70 kDa protein 4	Q61316;Q3U2G2;E0CY23;P48722-2;P48722	Q61316;Q3U2G2	22;22;1;1;1	5	22	94.132	841	841;842;571;817;838	13.579	4.6791	NaN	NaN	NaN	NaN	NaN	NaN	24.03	11.73	NaN	NaN	NaN	NaN	NaN	NaN	NaN	NaN	NaN	NaN
Hsp90aa1	Heat shock protein HSP 90-alpha	P07901;B7ZC50;A2A6A2;B7ZC49;REV__Q8BL66	P07901	54;7;2;2;1	5	54	84.787	733	733;201;98;103;1411	10.697	4.5583	0.082281	0.25329	19.269	8.0979	0.0673	0.22339	16.344	8.2706	0.093601	0.14424	18.25	7.1324	0.078588	0.22069	4.3731	1.2388	0.051722	0.15204
Pgk1	Phosphoglycerate kinase 1	P09411;P09041	P09411	16;4	2	16	44.55	417	417;417	10.582	4.257	NaN	NaN	9.1793	3.3402	NaN	NaN	31.4	15.257	NaN	NaN	NaN	NaN	NaN	NaN	NaN	NaN	NaN	NaN
Ywhae	14-3-3 protein epsilon	P62259;D6REF3;F6WA09	P62259;D6REF3	9;5;3	3	9	29.174	255	255;130;154	8.6154	4.2062	NaN	NaN	10.933	4.6785	NaN	NaN	NaN	NaN	NaN	NaN	21.626	9.5559	NaN	NaN	4.4583	1.3939	NaN	NaN
Mcm2	DNA replication licensing factor MCM2	P97310	P97310	49	1	49	102.08	904	904	11.248	3.9876	0.092142	0.27956	35.915	14.069	0.04193	0.14131	4.9323	2.4157	0.39643	0.64852	11.093	4.3603	0.11332	0.31857	37.78	8.4894	0.022381	0.10251
Eif2s3x;Eif2s3y	Eukaryotic translation initiation factor 2 subunit 3, X-linked;Eukaryotic translation initiation factor 2 subunit 3, Y-linked	Q9Z0N1;A2AAW9;Q9Z0N2	Q9Z0N1;A2AAW9;Q9Z0N2	13;9;9	3	13	51.065	472	472;344;472	7.516	3.5336	NaN	NaN	11.1	4.8128	NaN	NaN	7.2902	3.4206	NaN	NaN	NaN	NaN	NaN	NaN	NaN	NaN	NaN	NaN
Glud1	Glutamate dehydrogenase 1, mitochondrial	P26443;F7CFA5	P26443	14;1	2	14	61.336	558	558;144	8.2046	3.508	0.22625	0.66314	NaN	NaN	NaN	NaN	8.6434	4.1059	0.233	0.38775	4.1263	2.0646	0.17982	0.47382	NaN	NaN	NaN	NaN
Pdcd11	Protein RRP5 homolog	Q6NS46	Q6NS46	69	1	69	207.78	1862	1862	7.9841	3.4844	0.11004	0.2476	19.256	7.9254	0.037832	0.10074	NaN	NaN	NaN	NaN	5.2735	2.1478	0.16842	0.30793	18.55	4.9073	0.024008	0.081118
Srsf10	Serine/arginine-rich splicing factor 10	Q9R0U0-2;Q9R0U0;Q3UYX6;Q3TFP0;Q9R0U0-3;A3KG57	Q9R0U0-2;Q9R0U0;Q3UYX6;Q3TFP0;Q9R0U0-3	13;13;13;11;11;2	6	13	31.213	261	261;262;278;182;183;261	4.8441	3.3754	0.13225	0.23573	9.1446	5.0948	0.080294	0.21641	2.3651	1.5027	0.36484	0.55538	2.8989	1.3807	0.23537	0.40252	24.891	6.5855	NaN	NaN
Ppia;Gm5160	Peptidyl-prolyl cis-trans isomerase A;Peptidyl-prolyl cis-trans isomerase	P17742;E9Q1E3;F8VPN3	P17742;E9Q1E3;F8VPN3	14;8;7	3	14	17.971	164	164;164;168	7.5593	3.3487	0.077382	0.28448	20.488	9.7474	0.040777	0.12883	15.653	8.259	0.065266	0.10312	21.253	8.5741	0.07904	0.22195	5.2633	1.3838	0.014452	0.091897
Rbbp7	Histone-binding protein RBBP7	A2AFJ1;Q60973;A2AFI9;F6U539	A2AFJ1;Q60973;A2AFI9;F6U539	6;6;5;3	4	6	46.908	416	416;425;386;76	7.0833	3.3329	NaN	NaN	NaN	NaN	NaN	NaN	NaN	NaN	NaN	NaN	7.9061	3.2579	0.17061	0.42638	6.3115	2.7966	NaN	NaN
Dut		Q9CQ43;Q8VCG1	Q9CQ43;Q8VCG1	10;8	2	10	17.384	162	162;200	8.8851	3.2584	NaN	NaN	NaN	NaN	NaN	NaN	NaN	NaN	NaN	NaN	NaN	NaN	NaN	NaN	NaN	NaN	NaN	NaN
Tpi1	Triosephosphate isomerase	P17751	P17751	9	1	9	32.191	299	299	8.9169	3.1944	0.062606	0.21866	9.8434	4.0556	NaN	NaN	NaN	NaN	NaN	NaN	10.172	3.7958	NaN	NaN	NaN	NaN	NaN	NaN
Actb;Acta1;Actc1;Actg2;Acta2	Actin, cytoplasmic 1;Actin, cytoplasmic 1, N-terminally processed;Actin, alpha skeletal muscle;Actin, alpha cardiac muscle 1;Actin, gamma-enteric smooth muscle;Actin, aortic smooth muscle	P60710;CON__P60712;F8WI82;E9Q1F2;E9Q5F4;P68134;P68033;P63268;P62737;G3UZ07;D3YZY0;E9QAZ1;Q8BFZ3;F8WGM8;E9Q606;D3Z2K3;E9Q2D1;F6WX90;E9Q3M9	P60710;CON__P60712;F8WI82;E9Q1F2;E9Q5F4;P68134;P68033;P63268;P62737	38;38;36;31;24;21;21;20;20;17;14;11;11;10;10;10;5;3;1	19	38	41.736	375	375;375;373;295;265;377;377;376;377;268;270;125;376;105;150;195;108;43;1175	7.1419	3.0957	0.16127	0.54806	10.349	4.4965	0.15633	0.50328	11.845	6.2135	0.21907	0.34158	11.666	4.5012	0.16603	0.4482	4.8493	1.1221	0.086989	0.488			+
Rps15a	40S ribosomal protein S15a	P62245;F8WJ41;D3YVB4;D3Z712;D3YXU0;D3Z7W9	P62245;F8WJ41;D3YVB4;D3Z712	19;17;11;10;9;9	6	19	14.839	130	130;108;71;69;130;130	6.8802	3.0828	0.13401	0.45516	9.9887	4.231	0.1121	0.37318	2.2862	1.0854	0.5861	0.94355	3.7478	1.4677	0.29302	0.75401	13.071	3.4508	0.079382	0.3819
Ldha	L-lactate dehydrogenase A chain;L-lactate dehydrogenase	P06151;G5E8N5;D3Z736;D3YZQ9;Q6NXW3;D3YVR7;D3YZE4;P00342	P06151;G5E8N5;D3Z736;D3YZQ9	17;15;11;9;5;2;2;2	8	17	36.498	332	332;361;237;273;104;235;237;332	8.1446	3.001	0.112	0.33608	7.5617	3.2386	0.095354	0.29436	8.9754	4.1852	0.15676	0.25843	15.228	5.7533	0.11311	0.28952	4.0748	1.1194	0.040351	0.17296
Phb	Prohibitin	P67778;Q5SQG5	P67778;Q5SQG5	15;10	2	15	29.82	272	272;207	6.5715	2.9983	NaN	NaN	10.377	4.7905	0.17649	0.5867	4.738	2.2316	NaN	NaN	6.0983	2.3157	NaN	NaN	NaN	NaN	0.082017	0.3109
Nme2;Gm20390	Nucleoside diphosphate kinase B;Nucleoside diphosphate kinase	Q01768;E9PZF0	Q01768;E9PZF0	8;8	2	8	17.363	152	152;267	6.7271	2.9957	NaN	NaN	15.342	6.4319	NaN	NaN	17.297	8.3936	NaN	NaN	22.45	8.8128	NaN	NaN	8.7104	2.3924	NaN	NaN
Pfn1	Profilin-1	P62962;CON__P02584;Q5SX49	P62962;CON__P02584;Q5SX49	8;5;4	3	8	14.957	140	140;140;112	7.4638	2.9399	NaN	NaN	NaN	NaN	NaN	NaN	40.361	20.485	NaN	NaN	NaN	NaN	NaN	NaN	NaN	NaN	NaN	NaN			+
Ftl1;Ftl2	Ferritin;Ferritin light chain 1;Ferritin light chain 2	Q9CPX4;P29391;P49945	Q9CPX4;P29391;P49945	6;6;4	3	6	20.772	183	183;183;183	7.8595	2.9364	NaN	NaN	NaN	NaN	0.059143	0.18104	NaN	NaN	NaN	NaN	NaN	NaN	NaN	NaN	NaN	NaN	NaN	NaN
Tra2a	Transformer-2 protein homolog alpha	Q3TAP5;Q6PFR5;E9QP00	Q3TAP5;Q6PFR5;E9QP00	9;9;9	3	9	24.67	212	212;281;282	7.0501	2.9357	NaN	NaN	NaN	NaN	0.081739	0.27611	NaN	NaN	0.74393	1.1371	2.8298	1.5925	NaN	NaN	NaN	NaN	NaN	NaN
Acly	ATP-citrate synthase	Q91V92;Q3V117;Q3TS02	Q91V92;Q3V117	17;17;7	3	17	119.73	1091	1091;1101;491	7.2557	2.8105	0.15202	0.38314	4.9624	2.2078	NaN	NaN	6.7819	3.3999	0.24797	0.41288	10.126	5.364	0.19932	0.54366	NaN	NaN	NaN	NaN
Dhx30	Putative ATP-dependent RNA helicase DHX30	Q99PU8-2;D3Z2J3;Q99PU8;Q99PU8-3;F7CEU6;D3Z1G8;D3YXL7;D3Z7N8;D3YZM6	Q99PU8-2;D3Z2J3;Q99PU8;Q99PU8-3;F7CEU6	57;56;56;56;43;9;2;1;1	9	57	134.06	1194	1194;1186;1217;1223;1042;175;101;12;49	6.749	2.7481	0.25386	0.77691	12.045	4.9674	0.10177	0.34027	NaN	NaN	5.9904	9.4496	3.3114	1.4333	0.51497	1.3532	26.681	5.9879	0.070014	0.22306
Hist1h4a	Histone H4	P62806	P62806	19	1	19	11.367	103	103	5.4469	2.714	0.12447	0.37316	13.664	5.7562	0.059261	0.18351	1.9094	1.0027	0.9063	1.4145	3.7828	1.733	0.22604	0.59786	18.575	4.6506	0.037196	0.17636
Ppan	Suppressor of SWI4 1 homolog	Q91YU8	Q91YU8	15	1	15	52.755	470	470	7.9005	2.6937	0.10339	0.3746	16.492	6.9485	0.035175	0.11854	0.59573	0.27066	NaN	NaN	5.0399	1.9158	0.14671	0.41121	21.908	4.7477	0.034334	0.23233
Etf1	Eukaryotic peptide chain release factor subunit 1	Q8BWY3	Q8BWY3	4	1	4	49.03	437	437	6.902	2.6823	NaN	NaN	NaN	NaN	NaN	NaN	NaN	NaN	NaN	NaN	NaN	NaN	NaN	NaN	NaN	NaN	NaN	NaN
Aldoa;Aldoart1	Fructose-bisphosphate aldolase A;Fructose-bisphosphate aldolase	P05064;A6ZI44;D3YWI1;Q9CPQ9;D3Z510;D3YV98;A6ZI47;P05063;Q91Y97	P05064;A6ZI44;D3YWI1;Q9CPQ9	27;26;18;14;10;9;8;7;1	9	27	39.355	364	364;418;237;364;131;193;364;363;364	7.166	2.6754	0.12635	0.43403	7.5736	2.9912	0.11848	0.39014	8.8378	4.7262	0.16422	0.25909	8.9497	3.5293	0.14717	0.41143	4.1333	1.0805	0.065458	0.25881
Hspd1	60 kDa heat shock protein, mitochondrial	P63038;P63038-2;D3Z2F2;D3Z7J9	P63038	42;14;13;12	4	42	60.955	573	573;258;202;142	5.8695	2.6599	0.15103	0.47475	6.6158	2.83	0.14655	0.45068	6.53	3.4286	0.22045	0.34425	7.3208	2.8691	0.18322	0.48402	4.3694	1.1512	0.086112	0.34491
Rpl31	60S ribosomal protein L31	P62900;D3YY62;D3YVU2;E9Q4I3;D3YWP7;D3YVJ3	P62900;D3YY62;D3YVU2	27;15;14;7;4;1	6	27	14.463	125	125;125;125;130;125;123	5.734	2.6403	0.029266	0.1019	40.983	16.952	0.01308	0.038634	2.0252	1.0106	0.96655	1.541	12.54	4.9557	0.050306	0.13578	47.575	10.477	0.014283	0.064039
Slc3a2	4F2 cell-surface antigen heavy chain	P10852;G3UWA6	P10852;G3UWA6	2;2	2	2	58.336	526	526;565	6.8899	2.5783	NaN	NaN	NaN	NaN	NaN	NaN	NaN	NaN	NaN	NaN	NaN	NaN	NaN	NaN	NaN	NaN	NaN	NaN
Ran;1700009N14Rik	GTP-binding nuclear protein Ran	P62827;Q14AA6;Q61820	P62827;Q14AA6	18;12;5	3	18	24.423	216	216;216;216	7.0888	2.5772	0.10236	0.37414	10.778	4.392	0.088866	0.28539	NaN	NaN	NaN	NaN	7.2726	2.587	0.14051	0.33928	9.6841	3.2709	0.035602	0.20366
Hsp90ab1	Heat shock protein HSP 90-beta	P11499;E9Q3D6;E9Q0C3;E9PX27;D3Z1R1	P11499	59;21;9;5;2	5	59	83.28	724	724;189;161;112;76	5.8909	2.5709	0.1616	0.52177	7.9735	3.2959	0.15587	0.48021	7.0277	3.6147	0.22652	0.35727	8.3338	3.4752	0.18385	0.49539	4.1739	0.9384	0.090009	0.39919
Prpf19	Pre-mRNA-processing factor 19	Q99KP6;Q99KP6-2;Q99KP6-3	Q99KP6;Q99KP6-2;Q99KP6-3	16;15;13	3	16	55.238	504	504;523;419	4.8406	2.5585	0.20197	0.68497	3.4767	1.5676	0.2826	0.79317	3.5205	1.6308	0.36354	0.60696	3.8947	1.599	0.24917	0.60847	5.0308	1.2886	0.14567	0.87868
Cct7	T-complex protein 1 subunit eta	P80313	P80313	16	1	16	59.652	544	544	6.9781	2.5101	NaN	NaN	NaN	NaN	0.10451	0.29065	8.6819	4.2252	0.12562	0.20661	9.3947	3.5596	0.10886	0.2937	4.1599	1.2394	NaN	NaN
Cct2	T-complex protein 1 subunit beta	P80314	P80314	28	1	28	57.477	535	535	5.5761	2.5098	0.16063	0.57055	7.9638	3.945	0.10696	0.32792	5.8851	2.9603	0.19871	0.32469	6.669	2.5651	0.19161	0.51761	3.4154	0.8052	0.094529	0.31163
Gart	Trifunctional purine biosynthetic protein adenosine-3;Phosphoribosylamine--glycine ligase;Phosphoribosylformylglycinamidine cyclo-ligase;Phosphoribosylglycinamide formyltransferase	Q64737;Q64737-2;D6RCG1	Q64737;Q64737-2	26;14;11	3	26	107.5	1010	1010;433;306	4.5993	2.4615	0.17692	0.41751	5.7653	2.3341	0.18772	0.51177	4.9446	2.4957	0.30668	0.49347	5.5701	2.2303	0.27928	0.67235	4.2615	1.4826	0.093055	0.25423
Hnrnpk;Gm7964	Heterogeneous nuclear ribonucleoprotein K	P61979-3;E9Q8D6;E9PVM4;P61979;P61979-2;D3Z5X4;D3YWG1	P61979-3;E9Q8D6;E9PVM4;P61979;P61979-2;D3Z5X4;D3YWG1	18;18;18;18;18;17;17	7	18	48.51	439	439;450;458;463;464;439;463	6.2208	2.4604	0.11823	0.27558	9.5811	3.6705	0.059446	0.1716	6.9616	3.6568	0.15971	0.25646	9.8909	3.7933	0.12137	0.33877	5.9786	2.3414	NaN	NaN
Hspa5	78 kDa glucose-regulated protein	P20029	P20029	34	1	34	72.421	655	655	5.1584	2.4591	0.14677	0.4518	6.337	2.551	0.14425	0.4162	5.3315	2.727	0.26051	0.42645	6.2715	2.4309	0.19238	0.4857	3.8483	1.0879	0.078755	0.30114
Rpsa;Rpsa-ps10	40S ribosomal protein SA	P14206;D3YTT7	P14206;D3YTT7	12;11	2	12	32.838	295	295;295	6.413	2.4335	0.20095	0.69835	5.5538	2.3587	0.23854	0.76191	4.0249	2.1197	0.52421	0.78952	5.5159	2.1781	0.28093	0.73056	15.085	3.5536	0.06892	0.38421
Ssb	Lupus La protein homolog	P32067;F8WHY1;F6SXM5;A2AR07;D6RI87	P32067;F8WHY1;F6SXM5	53;46;33;19;13	5	53	47.756	415	415;381;230;184;159	5.6107	2.4291	0.14316	0.46521	9.8658	4.3107	0.070823	0.22214	0.50324	0.26786	3.0091	4.6675	2.6643	1.0784	0.28892	0.78463	17.823	4.6176	0.041035	0.18521
Aldh2	Aldehyde dehydrogenase, mitochondrial	P47738;D3YYF3	P47738	7;1	2	7	56.537	519	519;185	5.7122	2.4287	NaN	NaN	NaN	NaN	NaN	NaN	NaN	NaN	NaN	NaN	NaN	NaN	NaN	NaN	NaN	NaN	NaN	NaN
Cnn3	Calponin-3	Q9DAW9	Q9DAW9	4	1	4	36.428	330	330	5.6354	2.4196	NaN	NaN	NaN	NaN	NaN	NaN	NaN	NaN	NaN	NaN	NaN	NaN	NaN	NaN	NaN	NaN	NaN	NaN
Kpnb1	Importin subunit beta-1	P70168	P70168	14	1	14	97.183	876	876	5.2828	2.389	0.11949	0.28704	7.329	2.7335	0.11275	0.30732	6.3655	2.8912	0.19	0.29719	7.3714	3.0441	0.1527	0.4139	3.3254	1.3036	NaN	NaN
Strbp	Spermatid perinuclear RNA-binding protein	Q91WM1;Q91WM1-2;A2BH82;A2BH83	Q91WM1;Q91WM1-2	41;37;10;5	4	41	73.704	672	672;648;167;128	5.9338	2.3822	0.20006	0.59019	5.9522	2.3935	0.13846	0.43188	NaN	NaN	44.297	68.525	1.6215	0.67138	0.68289	1.6891	7.9755	1.9055	0.13495	0.61493
Rps3a;Rps3a2;Rps3a3	40S ribosomal protein S3a	P97351;D3Z6C3;D3Z7W7	P97351;D3Z6C3;D3Z7W7	47;45;40	3	47	29.885	264	264;264;264	6.2797	2.3666	0.1891	0.64941	12.543	5.1144	0.091236	0.29416	3.2052	1.5566	0.5669	0.8729	5.5527	2.1871	0.24362	0.66348	16.668	3.7508	0.071438	0.39265
Ddx21	Nucleolar RNA helicase 2	Q9JIK5	Q9JIK5	64	1	64	93.55	851	851	6.617	2.3375	0.14059	0.45617	16.498	6.7909	0.046941	0.15167	1.5012	0.76103	0.83474	1.3053	4.997	1.8924	0.17288	0.47024	30.116	7.0875	0.036937	0.15803
Eef2	Elongation factor 2	P58252	P58252	48	1	48	95.313	858	858	6.0698	2.3028	0.10871	0.29814	10.283	4.1222	0.080185	0.22023	6.2149	3.1956	0.1939	0.31056	8.2197	3.2862	0.13642	0.33737	6.4095	1.7712	0.043909	0.18604
Rps10	40S ribosomal protein S10	P63325;Q3UW83	P63325;Q3UW83	8;7	2	8	18.916	165	165;154	4.0705	2.2995	0.23007	0.56802	2.7012	1.3025	NaN	NaN	NaN	NaN	NaN	NaN	3.7679	1.6932	0.35632	0.69848	12.05	2.5808	0.08377	0.18987
Rps4x	40S ribosomal protein S4, X isoform	P62702;Q545F8	P62702;Q545F8	35;34	2	35	29.597	263	263;245	5.0706	2.2849	0.19289	0.61797	8.3336	3.638	0.072722	0.22946	1.767	0.95036	0.56441	0.88554	4.7397	1.9937	0.20407	0.53064	12.605	3.7132	0.055715	0.27208
Cfl1	Cofilin-1	P18760;F8WGL3;E9Q1T2;P45591	P18760;F8WGL3;E9Q1T2	15;14;12;4	4	15	18.559	166	166;227;166;166	5.0134	2.272	0.1255	0.45023	9.9303	3.9775	0.10569	0.3551	NaN	NaN	0.14527	0.23253	10.001	4.1538	0.16992	0.44001	5.4959	1.4374	0.06011	0.32116
Rcc2	Protein RCC2	Q8BK67;A2AWQ2	Q8BK67	23;7	2	23	55.983	520	520;170	4.6787	2.2702	0.13562	0.41932	7.427	3.0305	0.073255	0.22369	4.0378	1.9893	0.28936	0.49158	5.3174	2.0976	0.19944	0.53138	5.9018	1.7002	0.044195	0.1873
Hspb1	Heat shock protein beta-1	P14602-2;P14602;P14602-3;D3YZ06	P14602-2;P14602;P14602-3;D3YZ06	11;11;10;8	4	11	21.96	197	197;209;175;147	5.9118	2.2625	0.17553	0.63044	6.0645	2.7764	0.21088	0.62488	5.5949	2.4987	0.27992	0.43247	7.9742	3.0062	0.21719	0.49938	4.5322	1.4455	0.11574	0.40073
Hist1h1t	Histone H1t	Q07133	Q07133	18	1	18	21.54	208	208	5.6442	2.2621	0.28426	1.0526	9.4034	4.2464	0.13803	0.41106	2.2112	1.1735	1.2404	1.935	4.4129	1.7822	0.35407	0.96633	12.277	2.8559	0.12074	0.51043
Lmnb1	Lamin-B1	P14733;P21619;P21619-2	P14733	27;3;2	3	27	66.785	588	588;596;474	6.4715	2.238	0.1655	0.47459	7.011	2.9168	NaN	NaN	5.3019	2.9362	0.32074	0.48169	6.3043	2.4925	0.27125	0.55937	NaN	NaN	0.085728	0.17141
Srsf7	Serine/arginine-rich splicing factor 7	Q8BL97-3;Q8BL97-4;Q8BL97-2;F8WH59;Q8BL97	Q8BL97-3;Q8BL97-4;Q8BL97-2;F8WH59;Q8BL97	10;10;10;10;10	5	10	17.89	157	157;226;238;266;267	4.6453	2.2308	0.13222	0.46759	4.6416	2.0604	0.10059	0.31693	3.3536	1.6272	0.26957	0.42381	4.8189	2.0789	0.11485	0.28591	10.579	2.6982	0.045013	0.18251
Rsl1d1		Q8BVY0;Q3UL54;E9Q0A1	Q8BVY0;Q3UL54;E9Q0A1	31;31;28	3	31	50.421	452	452;465;392	5.8165	2.2056	0.13612	0.43895	10.832	4.5191	0.054762	0.17425	1.1253	0.54476	1.1024	1.7576	3.6811	1.5749	0.18871	0.5204	12.329	3.2951	0.045437	0.20544
Prpf4b	Serine/threonine-protein kinase PRP4 homolog	Q61136;C7G3P2	Q61136;C7G3P2	22;22	2	22	116.97	1007	1007;1011	4.5406	2.19	0.21213	0.55578	7.3371	2.9929	0.1234	0.32262	2.8267	1.3982	0.55236	0.8903	3.5223	1.5243	0.26749	0.65176	9.1292	3.1593	0.098765	0.34552
Hspa9	Stress-70 protein, mitochondrial	Q7TSZ0;P38647	Q7TSZ0;P38647	26;25	2	26	73.46	679	679;679	4.8403	2.1772	0.19542	0.62366	5.846	2.3932	0.1712	0.56466	5.1066	2.7157	0.32085	0.49908	5.4002	2.1399	0.2655	0.74426	4.0354	0.95323	0.1169	0.50055
Gnb2l1	Guanine nucleotide-binding protein subunit beta-2-like 1	P68040	P68040	19	1	19	35.076	317	317	5.7166	2.1513	0.22684	0.63559	4.161	1.5621	0.29035	0.87278	1.901	0.87218	0.57277	0.91015	4.0606	1.5616	0.31121	0.81018	12.24	2.6692	0.078874	0.37345
Atp6v1a	V-type proton ATPase catalytic subunit A	P50516;P50516-2;D3Z1B9;D3YWH3;D3YZ23	P50516;P50516-2	12;11;5;4;1	5	12	68.325	617	617;509;237;196;77	4.3307	2.137	NaN	NaN	NaN	NaN	NaN	NaN	NaN	NaN	NaN	NaN	NaN	NaN	0.2079	0.57113	NaN	NaN	NaN	NaN
Hist1h1a	Histone H1.1	P43275	P43275	20	1	20	21.785	213	213	4.8875	2.0928	0.24052	0.76688	8.3828	3.3314	0.12513	0.40549	1.6239	0.8443	1.062	1.6953	3.561	1.4116	0.30291	0.82222	10.673	2.8002	0.10385	0.52221
Pop1		Q9D4G5;Q8K205	Q9D4G5;Q8K205	37;37	2	37	114.03	1015	1015;1045	4.8336	2.0722	0.17407	0.45492	8.7725	3.3974	0.071413	0.22105	NaN	NaN	NaN	NaN	3.0957	1.4008	0.30598	0.83487	27.276	7.494	0.038429	0.17129
Ddx54	ATP-dependent RNA helicase DDX54	Q8K4L0;F8WIL7	Q8K4L0;F8WIL7	20;19	2	20	97.747	874	874;908	4.4512	2.0656	0.14934	0.43233	6.4352	2.6522	0.13539	0.41463	1.4602	0.77645	NaN	NaN	2.8233	1.2062	0.27544	0.75128	NaN	NaN	0.11779	0.46753
Rrs1	Ribosome biogenesis regulatory protein homolog	Q9CYH6	Q9CYH6	5	1	5	41.551	365	365	4.8033	2.0512	NaN	NaN	NaN	NaN	NaN	NaN	NaN	NaN	NaN	NaN	NaN	NaN	NaN	NaN	6.3383	2.0597	NaN	NaN
Puf60	Poly(U)-binding-splicing factor PUF60	Q3UEB3-3;Q3UEB3-2;Q3UEB3	Q3UEB3-3;Q3UEB3-2;Q3UEB3	23;23;22	3	23	54.028	499	499;547;564	5.3227	2.0413	0.1441	0.36159	16.102	6.104	0.051985	0.15519	NaN	NaN	1.2277	1.8984	4.1542	1.5868	0.14313	0.37826	6.5872	1.6174	0.086929	0.19956
Etfa	Electron transfer flavoprotein subunit alpha, mitochondrial	Q99LC5	Q99LC5	5	1	5	35.009	333	333	5.0911	2.0235	NaN	NaN	12.627	5.3034	NaN	NaN	NaN	NaN	NaN	NaN	NaN	NaN	NaN	NaN	NaN	NaN	NaN	NaN
Rps21	40S ribosomal protein S21	Q9CQR2	Q9CQR2	9	1	9	9.1413	83	83	5.0978	2.0132	NaN	NaN	5.9528	2.283	NaN	NaN	4.7734	2.1835	0.50779	0.83412	6.5264	2.6592	0.28057	0.77309	15.508	3.489	0.082237	0.15045
Rps7;Gm9493	40S ribosomal protein S7	P62082;F6SVV1	P62082;F6SVV1	28;27	2	28	22.127	194	194;192	5.0749	1.9783	0.16274	0.49674	13.219	5.3027	0.035299	0.11646	2.2455	1.0287	0.46846	0.72304	2.4323	1.0266	0.23944	0.65716	19.842	5.0083	0.028208	0.1248
Prdx2	Peroxiredoxin-2	Q61171;D3Z4A4	Q61171;D3Z4A4	8;6	2	8	21.778	198	198;147	5.3361	1.9738	0.12192	0.42319	4.1923	1.7333	NaN	NaN	3.0511	1.4065	NaN	NaN	5.8222	2.1599	NaN	NaN	6.3636	1.5237	0.055226	0.34982
Ddx18	ATP-dependent RNA helicase DDX18	Q8K363;F6ZX28	Q8K363	18;3	2	18	74.18	660	660;171	5.293	1.9712	0.14152	0.33626	14.184	6.3732	0.044885	0.11575	NaN	NaN	NaN	NaN	5.3505	2.1677	0.16575	0.36987	17.422	3.8744	0.036069	0.10993
Rps6	40S ribosomal protein S6	P62754;D3Z6N6;D3YX41	P62754;D3Z6N6	33;26;14	3	33	28.68	249	249;249;249	4.1511	1.9606	0.29158	0.90689	4.6006	2.0911	0.25609	0.73706	2.3939	1.2778	0.80374	1.2453	3.5596	1.4997	0.37421	1.0022	7.6276	1.9745	0.15189	0.63667
Shmt2	Serine hydroxymethyltransferase	Q9CZN7	Q9CZN7	15	1	15	55.758	504	504	4.8747	1.9331	0.14435	0.5021	5.1307	2.3752	0.20564	0.67632	5.2518	2.3161	0.25366	0.41857	5.391	2.9729	0.2087	0.56755	3.238	0.77028	NaN	NaN
Tfip11	Tuftelin-interacting protein 11	Q9ERA6;D3YWC8	Q9ERA6	19;1	2	19	96.304	838	838;70	3.7613	1.9171	NaN	NaN	NaN	NaN	NaN	NaN	3.4854	1.879	0.36769	0.60791	3.5934	1.3465	0.28422	0.76999	NaN	NaN	NaN	NaN
Rps13	40S ribosomal protein S13	P62301;Q921R2	P62301;Q921R2	26;23	2	26	17.222	151	151;140	3.7702	1.9101	0.1593	0.55589	9.799	4.2341	0.072432	0.23663	2.1017	1.1122	0.68739	1.0543	4.6889	2.0386	0.18965	0.51512	13.426	3.3229	0.057916	0.28584
Rpl38	60S ribosomal protein L38	Q9JJI8	Q9JJI8	6	1	6	8.2038	70	70	3.7794	1.9093	0.28382	0.86713	3.3377	1.5494	0.21458	0.57847	2.9391	1.5806	0.52702	0.83017	3.732	1.6847	0.34292	0.90968	3.3233	1.1797	0.18761	0.73079
Txn	Thioredoxin	P10639	P10639	5	1	5	11.675	105	105	5.2153	1.9024	NaN	NaN	10.463	4.3702	NaN	NaN	7.8271	3.8429	NaN	NaN	11.128	4.2569	NaN	NaN	NaN	NaN	0.062742	0.2512
Psma6	Proteasome subunit alpha type-6	Q9QUM9;E0CXB1	Q9QUM9;E0CXB1	3;2	2	3	27.372	246	246;227	4.847	1.8997	NaN	NaN	NaN	NaN	NaN	NaN	NaN	NaN	NaN	NaN	NaN	NaN	NaN	NaN	NaN	NaN	NaN	NaN
Hat1	Histone acetyltransferase type B catalytic subunit	Q8BY71;A2ATU9	Q8BY71;A2ATU9	5;5	2	5	49.278	416	416;423	5.2682	1.8965	0.17874	0.59102	4.4949	1.7069	NaN	NaN	3.9466	1.7842	0.36377	0.5941	NaN	NaN	0.30663	0.64576	3.2011	0.72812	NaN	NaN
Kpna2	Importin subunit alpha-2	P52293;Q641N9;A2A600;A2A601;A6PW68;F2Z431;A2A602	P52293;Q641N9	11;9;4;4;3;1;1	7	11	57.927	529	529;441;163;170;189;75;80	4.5931	1.8785	0.16481	0.50866	5.2908	2.1649	NaN	NaN	5.3366	2.4589	0.26792	0.4394	6.2859	2.6304	0.19007	0.48536	4.5827	1.2875	0.060627	0.35802
Atp5b	ATP synthase subunit beta, mitochondrial	P56480	P56480	23	1	23	56.3	529	529	5.3662	1.873	0.15938	0.56194	5.9305	2.3509	0.16941	0.5507	6.0221	2.8899	0.27574	0.41971	6.1275	2.3122	0.22431	0.62625	4.4475	1.0767	0.096345	0.52301
Khsrp	Far upstream element-binding protein 2	Q3U0V1	Q3U0V1	15	1	15	76.775	748	748	3.7621	1.8635	0.22975	0.58201	4.3826	1.7758	0.29745	0.79938	4.568	2.4082	0.3997	0.64992	4.2018	1.5208	0.2993	0.82635	3.0541	0.7497	0.12827	0.51092
Hist1h3b;Hist1h3a;H3f3a	Histone H3.2;Histone H3.1;Histone H3;Histone H3.3	P84228;P68433;F8WI35;P84244;E9PV77;E0CZ27;E0CYR7;E0CYN1	P84228;P68433;F8WI35;P84244;E9PV77;E0CZ27	16;16;14;14;12;11;4;3	8	16	15.388	136	136;136;135;136;136;119;55;52	3.759	1.8488	0.13293	0.33108	11.573	4.9262	0.067757	0.21266	1.6564	0.88106	0.81193	1.2669	3.4875	1.4972	0.25299	0.64217	18.813	4.5813	0.046088	0.22697
Rpl5	60S ribosomal protein L5	P47962;D3YYV8	P47962	29;14	2	29	34.4	297	297;163	4.0265	1.8456	0.22511	0.75222	3.7204	1.4329	0.26048	0.75373	1.2824	0.65263	1.1416	1.7781	3.77	1.523	0.29795	0.78624	8.2509	1.9626	0.1001	0.44321
Psmc3	26S protease regulatory subunit 6A	A2AGN7;O88685;B7ZCF1;F6Q2E3	A2AGN7;O88685;B7ZCF1	10;10;9;2	4	10	44.669	400	400;442;451;203	3.7198	1.8341	0.27232	0.6704	4.5388	2.5088	0.24897	0.66588	4.4601	2.5248	NaN	NaN	5.0953	2.6659	0.36507	0.83665	2.4996	0.5977	NaN	NaN
Cct5	T-complex protein 1 subunit epsilon	P80316;E0CZA1	P80316	16;6	2	16	59.623	541	541;199	5.2501	1.8121	NaN	NaN	NaN	NaN	0.19773	0.56157	5.5963	2.7401	NaN	NaN	6.9438	2.5323	0.54004	1.1026	6.0071	1.9163	NaN	NaN
Sec61b;Gm10320	Protein transport protein Sec61 subunit beta	Q9CQS8;E9PW43;F6Y8B3	Q9CQS8;E9PW43	3;2;1	3	3	9.9583	96	96;113;94	4.6444	1.8038	NaN	NaN	NaN	NaN	NaN	NaN	NaN	NaN	NaN	NaN	NaN	NaN	NaN	NaN	NaN	NaN	NaN	NaN
Mif	Macrophage migration inhibitory factor	P34884	P34884	4	1	4	12.504	115	115	5.2207	1.7907	NaN	NaN	13.406	5.037	NaN	NaN	NaN	NaN	0.078489	0.11812	11.577	4.4026	0.043969	0.12303	2.77	0.73466	NaN	NaN
Trim28	Transcription intermediary factor 1-beta	Q62318;Q62318-2	Q62318;Q62318-2	34;24	2	34	88.846	834	834;500	4.0008	1.7812	0.25189	0.71452	5.096	2.3257	0.24323	0.81645	4.1904	2.103	0.411	0.62482	5.7541	2.2428	0.31297	0.7431	5.5508	1.3752	0.13437	0.42519
Ipo4	Importin-4	Q8VI75;Q5U4C5	Q8VI75;Q5U4C5	4;3	2	4	119.27	1082	1082;818	4.3312	1.7787	NaN	NaN	NaN	NaN	NaN	NaN	NaN	NaN	NaN	NaN	6.746	2.569	NaN	NaN	NaN	NaN	0.13324	0.424
Rars	Arginine--tRNA ligase, cytoplasmic	Q9D0I9	Q9D0I9	14	1	14	75.673	660	660	4.168	1.7717	0.21582	0.69782	NaN	NaN	0.22171	0.59656	4.3475	2.0007	NaN	NaN	5.0554	2.0016	NaN	NaN	NaN	NaN	NaN	NaN
Surf6	Surfeit locus protein 6	P70279;A2ALA0	P70279	30;14	2	30	41.234	355	355;208	3.8948	1.7481	0.40487	1.3576	3.9715	1.6157	0.35099	1.1456	2.4629	1.1105	0.95579	1.5443	2.5631	1.0328	0.5086	1.4055	4.7813	1.3555	0.24339	0.98396
Pfkp	6-phosphofructokinase type C;6-phosphofructokinase	Q9WUA3;Q8C605;Q9WUA3-2;F6YL81;D3YUA3;P47857	Q9WUA3;Q8C605;Q9WUA3-2	21;21;13;6;3;2	6	21	85.454	784	784;784;496;183;167;780	3.6651	1.7481	0.31923	0.8979	4.0044	1.5932	0.30776	0.94141	2.9686	1.392	0.62293	1.0034	3.42	1.5702	0.38368	1.0349	6.2902	1.5278	0.11747	0.29311
Rps17	40S ribosomal protein S17	P63276;F7BBI3;D3Z173	P63276;F7BBI3	18;18;5	3	18	15.524	135	135;141;134	3.6359	1.7169	0.1656	0.5814	7.9252	3.4301	0.074161	0.19523	2.4116	1.3243	0.58945	0.90749	3.6704	1.6109	0.26343	0.73023	16.862	4.0868	0.051364	0.26612
Rab10	Ras-related protein Rab-10	P61027;Q5SW86;D3Z5G6;Q5SW87;D3YX72;E9Q445;Q9D1G1;Q9DD03;Q5SW88;P62821;P61028;P55258;Q3UHW5;Q8K386;Q3TYH2	P61027	3;1;1;1;1;1;1;1;1;1;1;1;1;1;1	15	3	22.541	200	200;126;126;138;138;191;201;202;202;205;207;207;208;212;212	3.9362	1.6849	NaN	NaN	11.731	5.328	NaN	NaN	NaN	NaN	NaN	NaN	NaN	NaN	NaN	NaN	NaN	NaN	NaN	NaN
Hspa8	Heat shock cognate 71 kDa protein	P63017;Q504P4;P17156;D3Z5E2;D3YW43	P63017;Q504P4	51;49;17;13;12	5	51	70.87	646	646;627;633;116;158	4.1449	1.6827	0.25289	0.85429	5.0906	2.1923	0.23806	0.75773	3.8032	1.9903	0.56144	0.87405	4.8374	1.9793	0.3588	0.97092	3.6578	0.8517	0.14355	0.77605
Paics	Multifunctional protein ADE2;Phosphoribosylaminoimidazole-succinocarboxamide synthase;Phosphoribosylaminoimidazole carboxylase	Q9DCL9;D3Z6P1;D6RCU8	Q9DCL9	15;7;7	3	15	47.006	425	425;83;103	3.5167	1.6792	0.1753	0.61592	4.2657	1.831	0.18189	0.54437	4.8329	2.541	0.27082	0.43915	5.3418	2.0209	0.20169	0.56713	3.0193	0.91299	0.135	0.6251
Eif4a1	Eukaryotic initiation factor 4A-I	P60843;Q3TSJ4;Q8BTU6;P10630;P10630-2;E9Q561;D6RJ60;D6RJ11	P60843;Q3TSJ4	24;13;11;11;11;8;1;1	8	24	46.153	406	406;225;362;407;408;312;96;97	4.219	1.67	0.20884	0.65519	5.051	2.0867	0.20482	0.65667	4.9649	2.484	0.36786	0.58724	5.3594	2.2593	0.27017	0.74258	3.9671	1.0539	0.12056	0.51021
Mcm3	DNA replication licensing factor MCM3	P25206	P25206	25	1	25	91.545	812	812	3.8085	1.664	0.25932	0.78469	4.1119	1.7965	0.28906	0.78778	3.7479	1.8617	0.42946	0.7069	4.763	1.9961	0.32557	0.80344	3.3598	0.9322	0.17372	0.54099
Dlst	Dihydrolipoyllysine-residue succinyltransferase component of 2-oxoglutarate dehydrogenase complex, mitochondrial	Q9D2G2-2;Q9D2G2	Q9D2G2-2;Q9D2G2	3;3	2	3	22.23	201	201;454	4.3654	1.6557	0.22517	0.64815	NaN	NaN	0.19061	0.48458	NaN	NaN	0.26032	0.43973	NaN	NaN	0.23252	0.63068	NaN	NaN	NaN	NaN
Xpo1	Exportin-1	Q6P5F9;F6YA11;A2AKT6	Q6P5F9	12;3;1	3	12	123.09	1071	1071;233;59	3.474	1.6533	0.19595	0.36754	3.8759	1.7012	NaN	NaN	3.4347	1.6816	0.35299	0.5763	4.176	1.8937	0.27598	0.57333	4.1405	1.1984	0.109	0.16626
Phb2	Prohibitin-2	O35129;F6QPR1;E9Q313;F6Q8V7	O35129;F6QPR1;E9Q313	18;10;9;4	4	18	33.296	299	299;157;179;104	4.7453	1.6505	0.22551	0.74069	6.3418	2.7304	0.1611	0.47094	4.3021	2.4423	0.22487	0.34762	5.9293	2.2222	0.17361	0.37516	3.283	1.1526	0.10334	0.51009
Cct4	T-complex protein 1 subunit delta	P80315;G5E839;G3UYW5;G3UXF3;G3UXG2	P80315;G5E839	29;27;7;4;4	5	29	58.066	539	539;509;120;47;59	4.2398	1.6481	0.21213	0.7142	4.9162	2.0335	0.21749	0.71157	4.2852	2.0998	0.33926	0.52903	4.9634	2.0528	0.27014	0.68238	4.2264	0.99502	0.11259	0.35389
Dnaja1	DnaJ homolog subfamily A member 1	P63037;B1AXY1;B1AXY0;B1AXX9	P63037;B1AXY1;B1AXY0	8;5;4;1	4	8	44.868	397	397;278;208;128	3.7267	1.6442	0.2401	0.79753	3.5166	1.461	0.2208	0.72207	2.9024	1.3404	0.4912	0.81771	3.2053	1.2035	0.35095	0.91248	5.1358	1.3759	0.13328	0.45143
Uba52;Kxd1;Gm7866;Gm5239	Ubiquitin-60S ribosomal protein L40;Ubiquitin;60S ribosomal protein L40	P62984;E9QNP0;E9Q9J0;F6X7C4;D3YYZ2	P62984;E9QNP0;E9Q9J0;F6X7C4;D3YYZ2	13;13;10;9;7	5	13	14.728	128	128;232;96;132;122	3.5972	1.6347	0.24728	0.82141	4.0342	1.8505	0.1988	0.65822	3.2601	1.7207	0.42358	0.66568	2.5688	1.1412	0.32657	0.91242	4.6634	1.296	0.19783	0.70833
Srsf6		Q3TWW8	Q3TWW8	15	1	15	39.025	339	339	3.6092	1.6213	0.2558	0.81649	3.4777	1.4371	0.15459	0.50464	2.7775	1.3838	0.40491	0.62437	2.9711	1.2406	0.25783	0.71051	6.9052	1.7182	0.092531	0.40757
Cct3	T-complex protein 1 subunit gamma	P80318;E9Q133;Q3U0I3;F6Q609;F6ZVG8	P80318;E9Q133;Q3U0I3;F6Q609	31;30;27;17;3	5	31	60.629	545	545;507;521;307;85	4.225	1.6166	0.23275	0.75094	4.0887	1.7342	0.21452	0.64995	4.2639	2.1163	0.33199	0.52896	5.1665	2.0596	0.27701	0.74616	3.875	0.96427	0.11023	0.44884
Uba2	SUMO-activating enzyme subunit 2	Q9Z1F9;A2BH29	Q9Z1F9	14;1	2	14	70.568	638	638;119	4.4305	1.61	0.27022	0.89905	5.5334	2.247	0.25293	0.75244	4.9117	2.4422	0.42048	0.64705	5.6768	2.1629	0.3297	0.88134	3.4412	1.1472	0.12266	0.42159
Pcna	Proliferating cell nuclear antigen	P17918;E9Q7Z3	P17918;E9Q7Z3	16;13	2	16	28.785	261	261;259	3.8821	1.605	0.27923	0.97013	4.7039	1.8929	0.26639	0.88663	3.8417	1.9646	0.48712	0.75929	4.5808	1.7601	0.36578	1.005	5.184	1.1197	0.13954	0.83202
Cct8	T-complex protein 1 subunit theta	P42932	P42932	33	1	33	59.555	548	548	4.3812	1.6044	0.16458	0.49606	6.1416	2.5574	0.15612	0.45832	6.0187	2.9967	0.25907	0.41413	6.6187	2.7338	0.21657	0.5536	4.0864	0.93989	0.094667	0.34255
Snx2	Sorting nexin-2	Q9CWK8	Q9CWK8	6	1	6	58.47	519	519	4.3179	1.6042	0.20344	0.60146	5.1457	2.0544	NaN	NaN	4.5751	2.1154	0.25522	0.40685	4.7362	1.9368	0.27569	0.76876	NaN	NaN	NaN	NaN
Rps8	40S ribosomal protein S8	P62242;Q5SZV3;G3XA55;D3YW44	P62242;Q5SZV3;G3XA55	34;31;27;16	4	34	24.205	208	208;208;208;208	3.2873	1.5848	0.34176	1.0104	3.2151	1.4268	0.39909	1.1733	2.6855	1.4024	0.62843	0.9737	3.0884	1.2863	0.41886	1.1251	4.1575	1.1343	0.28028	1.2344
Atp1a1;Atp1a3;Atp1a2	Sodium/potassium-transporting ATPase subunit alpha-1;Sodium/potassium-transporting ATPase subunit alpha-3;Sodium/potassium-transporting ATPase subunit alpha-2	Q8VDN2;E9QAV3;Q6PIC6;Q8VCE0;D3YYN7;Q6PIE5;D3YVX6;Q9WV27;Q91WH7;Q64436;E9QNX7	Q8VDN2;E9QAV3;Q6PIC6;Q8VCE0;D3YYN7;Q6PIE5	17;11;10;10;9;9;4;4;1;1;1	11	17	112.98	1023	1023;791;1013;1053;947;1020;673;1032;1025;1033;1034	4.0388	1.5846	0.17236	0.42775	4.7797	2.4262	NaN	NaN	3.7296	1.7565	0.27966	0.45279	5.4875	2.2399	0.27767	0.7242	3.2222	1.2683	0.11365	0.30693
Ddx39a;Ddx39	ATP-dependent RNA helicase DDX39A	Q8VDW0;Q3UAF1;Q8VDW0-2;D6RHT5	Q8VDW0;Q3UAF1;Q8VDW0-2	12;9;7;3	4	12	49.067	427	427;227;182;208	4.1314	1.5812	0.13082	0.43549	5.9762	2.8121	0.10772	0.35494	5.4846	2.6625	0.202	0.32746	5.4687	2.3756	0.1637	0.45754	3.5712	0.9148	0.054823	0.34206
Psmd2	26S proteasome non-ATPase regulatory subunit 2	Q8VDM4;Q80V77	Q8VDM4;Q80V77	8;7	2	8	100.2	908	908;615	3.8151	1.5736	NaN	NaN	3.5312	1.3602	NaN	NaN	3.9765	2.02	NaN	NaN	4.3068	1.5918	NaN	NaN	3.7391	0.91424	0.2039	0.99146
Abcf2	ATP-binding cassette sub-family F member 2	Q99LE6	Q99LE6	11	1	11	71.781	628	628	3.9238	1.5704	0.2512	0.86462	3.0437	1.3119	0.26892	0.77912	2.0514	0.97744	0.62424	1.0619	2.7926	1.1923	0.30223	0.7984	5.4793	1.4096	0.10502	0.30021
Rpl8	60S ribosomal protein L8	P62918	P62918	33	1	33	28.024	257	257	3.2212	1.5537	0.19253	0.57965	3.245	1.4482	0.17612	0.55845	1.717	0.87931	0.60629	0.95549	3.1301	1.3096	0.2235	0.59615	6.2582	1.4749	0.09681	0.42656
Tcp1	T-complex protein 1 subunit alpha	P11983;P11983-2;F2Z483	P11983;P11983-2	29;26;4	3	29	60.448	556	556;507;103	3.9806	1.5527	0.24486	0.8488	4.223	1.7874	0.25004	0.76672	3.7566	1.7872	0.39227	0.6208	4.1492	1.6245	0.31391	0.83483	3.8548	1.0137	0.14559	0.73599
Tnpo1;Tnpo2	Transportin-1;Transportin-2	Q8BFY9-2;Q8BFY9;Q99LG2;E9PV58	Q8BFY9-2;Q8BFY9;Q99LG2	13;13;7;6	4	13	101.31	890	890;898;887;897	4.5518	1.5485	0.19725	0.47384	4.8507	2.0971	0.23783	0.62191	3.9571	1.8574	0.38866	0.61438	4.3023	1.7966	0.26917	0.74548	5.2407	1.2073	NaN	NaN
Ruvbl2	RuvB-like 2	Q9WTM5;D3YXQ8	Q9WTM5;D3YXQ8	15;9	2	15	51.112	463	463;221	4.1337	1.5464	0.23765	0.61835	NaN	NaN	NaN	NaN	4.0428	1.8705	0.3717	0.60005	4.8288	1.8321	0.30592	0.77359	NaN	NaN	0.1879	0.38133
Rbm39	RNA-binding protein 39	Q8VH51-2;Q8VH51;E9Q8F0;Q8VH51-3;F7AA45;B7ZD61;B7ZD63;B7ZD64;E9PZF9;D6RCZ8;E9Q999;D6RJ85	Q8VH51-2;Q8VH51;E9Q8F0;Q8VH51-3;F7AA45	35;35;32;29;21;16;4;1;1;1;1;1	12	35	58.683	524	524;530;415;367;311;273;156;38;39;40;47;62	4.3716	1.5457	0.23354	0.77791	7.402	2.9843	0.11193	0.33456	2.7911	1.3844	0.56295	0.89871	4.1323	1.5929	0.27948	0.78111	9.2035	2.2761	0.099813	0.51613
Rpl10	60S ribosomal protein L10	Q6ZWV3;B7FAU6	Q6ZWV3	27;8	2	27	24.604	214	214;167	3.422	1.5246	0.31113	0.97148	3.5194	1.4833	0.33114	1.043	2.6095	1.367	0.62358	0.98775	3.2168	1.3726	0.37669	0.99857	5.3536	1.3662	0.20557	1.047
Copg1	Coatomer subunit gamma-1	Q9QZE5;E9Q5P4;Q9QXK3-3;Q9QXK3-4;Q9QXK3;Q7TNQ1;F7ARP0;E9Q783;Q9QXK3-2	Q9QZE5;E9Q5P4	9;8;3;3;3;2;1;1;1	9	9	97.512	874	874;877;382;870;871;121;232;246;250	3.3711	1.5161	0.27027	0.68362	NaN	NaN	0.29364	0.92207	NaN	NaN	NaN	NaN	NaN	NaN	0.38038	0.9107	NaN	NaN	NaN	NaN
Gcat	2-amino-3-ketobutyrate coenzyme A ligase, mitochondrial	O88986;E9PWY6	O88986;E9PWY6	6;5	2	6	44.93	416	416;382	3.2784	1.5127	0.25559	0.63701	2.8343	1.2132	NaN	NaN	2.3528	1.2038	0.59695	0.96193	2.2236	0.84667	NaN	NaN	NaN	NaN	0.21678	0.3528
Usp9x	Ubiquitin carboxyl-terminal hydrolase;Probable ubiquitin carboxyl-terminal hydrolase FAF-X	Q4FE56;P70398;G3UY52;E9PWA9;F8VPU6;G3UZS3	Q4FE56;P70398	10;10;2;2;2;1	6	10	290.21	2554	2554;2559;174;756;2556;345	2.8717	1.51	0.31033	0.79603	NaN	NaN	0.35176	0.87401	2.4913	1.1528	0.56442	0.9011	NaN	NaN	0.38057	1.0242	3.1525	1.1153	0.18968	0.95804
Umps	Uridine 5-monophosphate synthase;Orotate phosphoribosyltransferase;Orotidine 5-phosphate decarboxylase	P13439;D6RJ62	P13439	10;2	2	10	52.292	481	481;57	3.4109	1.5047	0.30217	0.82546	4.2472	1.6218	0.31383	0.71718	3.3205	1.5749	0.49672	0.82972	3.633	1.4726	0.3713	0.89147	3.9748	1.2718	0.17257	0.19638
Rpl22	60S ribosomal protein L22	P67984	P67984	10	1	10	14.759	128	128	3.1737	1.503	0.19184	0.62673	6.9012	2.9066	0.090618	0.29294	2.8336	1.4916	0.55114	0.86138	3.5533	1.4322	0.29133	0.81957	12.79	3.1966	0.064333	0.26879
Arpc4	Actin-related protein 2/3 complex subunit 4	P59999;E9PWA7	P59999;E9PWA7	3;2	2	3	19.667	168	168;91	3.2069	1.5018	NaN	NaN	NaN	NaN	NaN	NaN	NaN	NaN	NaN	NaN	NaN	NaN	NaN	NaN	NaN	NaN	NaN	NaN
Pnn	Pinin	O35691;Q3TUQ5	O35691;Q3TUQ5	23;23	2	23	82.435	725	725;726	3.174	1.5018	0.23355	0.72907	2.6832	1.1288	0.23663	0.79103	2.8532	1.4341	0.348	0.53172	3.3679	1.2691	0.20377	0.57238	4.5561	1.1452	0.16629	0.65222
Psmd3	26S proteasome non-ATPase regulatory subunit 3	P14685;F7B7L8	P14685	19;7	2	19	60.718	530	530;222	4.028	1.4986	0.32888	0.86287	3.9594	1.4828	0.34863	1.1556	2.9369	1.3636	0.66942	1.0776	3.1973	1.5444	0.41885	1.0691	4.2669	1.0809	0.13833	0.4303
		E9QAC7;E9PZL2;Q64467;E9QP42;F7D6E8;Q8BJ40;F7CFF7;F6QHJ3	E9QAC7;E9PZL2	32;26;3;3;2;2;1;1	8	32	35.812	333	333;333;440;440;206;209;335;335	3.5009	1.497	NaN	NaN	NaN	NaN	NaN	NaN	NaN	NaN	NaN	NaN	NaN	NaN	NaN	NaN	NaN	NaN	NaN	NaN
Iqgap1	Ras GTPase-activating-like protein IQGAP1	Q9JKF1;G3UW45;F6ZJB0;Q3UQP1;Q3UQ44	Q9JKF1;G3UW45;F6ZJB0	10;10;10;1;1	5	10	188.75	1657	1657;1657;1681;734;1575	3.7791	1.4943	NaN	NaN	NaN	NaN	NaN	NaN	4.0128	1.9661	NaN	NaN	3.2292	1.4242	NaN	NaN	NaN	NaN	NaN	NaN
Cct6a	T-complex protein 1 subunit zeta	P80317;E9QPA6;Q61390;B1AT05	P80317;E9QPA6	24;22;4;2	4	24	58.004	531	531;532;531;492	3.5921	1.4919	0.20683	0.70907	5.402	2.3009	0.20864	0.69921	4.4758	2.1203	0.34995	0.55189	5.2304	2.1003	0.26111	0.68024	4.2849	1.7019	0.11018	0.34901
Lrpprc	Leucine-rich PPR motif-containing protein, mitochondrial	Q6PB66	Q6PB66	14	1	14	156.61	1392	1392	3.461	1.4859	0.20192	0.67083	5.245	2.8398	NaN	NaN	4.3568	2.2226	NaN	NaN	5.2072	2.3636	0.26919	0.73602	4.7525	1.3605	NaN	NaN
Nop56	Nucleolar protein 56	Q9D6Z1;F7CHQ7;E0CXZ0;A2APD7;F6U250;F6V095;F7CHP9;F6USW7	Q9D6Z1;F7CHQ7	31;16;12;11;8;8;8;7	8	31	64.464	580	580;222;261;296;135;173;173;125	3.9776	1.4825	0.19785	0.65887	5.5295	2.2073	0.12679	0.40255	2.1858	1.0495	0.70576	1.1362	2.7672	1.0358	0.33344	0.91593	10.046	2.358	0.095413	0.38892
Ipo5	Importin-5	Q8BKC5;Q8BKC5-2;E9PVZ5	Q8BKC5;Q8BKC5-2;E9PVZ5	23;21;17	3	23	123.59	1097	1097;1037;818	3.7786	1.4792	0.2751	0.72244	4.2886	1.8328	0.21511	0.63962	3.5814	1.8374	0.41527	0.66274	4.3518	2.3312	0.30587	0.75172	3.7795	1.406	0.11842	0.2863
Srsf2	Serine/arginine-rich splicing factor 2	Q62093;E9Q975;F7CZ20	Q62093;E9Q975;F7CZ20	13;13;7	3	13	25.476	221	221;254;275	2.7133	1.4775	NaN	NaN	NaN	NaN	0.040322	0.12375	2.8932	1.497	0.54277	0.87745	3.6995	1.3718	NaN	NaN	40.506	8.9587	0.055201	0.14625
Actn1;Actn4	Alpha-actinin-1;Alpha-actinin-4	A1BN54;Q7TPR4;P57780;D3Z761;D3Z0L8;E9Q2W9;O88990	A1BN54;Q7TPR4;P57780	5;5;3;1;1;1;1	7	5	102.72	887	887;892;912;133;206;518;900	3.5524	1.4709	NaN	NaN	NaN	NaN	NaN	NaN	7.6649	3.634	NaN	NaN	NaN	NaN	NaN	NaN	NaN	NaN	NaN	NaN
Stau1		A2A5S3	A2A5S3	35	1	35	54.855	495	495	3.9494	1.4698	0.37655	1.1593	4.3054	1.8331	0.23028	0.69283	0.077906	0.036011	NaN	NaN	1.4826	0.56971	0.90556	2.3381	5.2725	1.2182	0.23238	1.0753
Rps28	40S ribosomal protein S28	P62858;G3UYV7;D3YVD9	P62858;G3UYV7;D3YVD9	9;6;6	3	9	7.8409	69	69;56;69	3.0988	1.4535	0.14837	0.33674	NaN	NaN	0.26376	0.54405	1.4708	0.78059	NaN	NaN	NaN	NaN	NaN	NaN	NaN	NaN	0.063814	0.1181
Psmc4	26S protease regulatory subunit 6B	P54775	P54775	11	1	11	47.408	418	418	4.1596	1.4534	0.27838	0.971	4.1144	1.7985	0.31509	0.90529	3.8362	1.8538	0.46113	0.73663	4.8234	1.8149	0.34941	0.9272	3.978	0.94049	0.15656	0.40656
Ruvbl1	RuvB-like 1	P60122;D3YW60	P60122	11;2	2	11	50.213	456	456;134	3.7141	1.449	0.22512	0.76994	3.9269	2.0123	0.23745	0.79155	4.1637	1.9498	0.3558	0.58849	4.7044	1.74	0.2995	0.79788	3.1031	1.1058	0.14212	0.3925
Flnb	Filamin-B	Q80X90;Q8VHX6-2;D3YW87;Q8VHX6;D3Z576	Q80X90	16;2;2;2;2	5	16	277.82	2602	2602;2693;2704;2726;2737	3.1444	1.4458	NaN	NaN	3.8702	1.7131	NaN	NaN	4.5454	2.1121	0.23343	0.37103	4.7091	1.9732	0.19441	0.4492	1.9344	0.68124	NaN	NaN
Psmc2	26S protease regulatory subunit 7	P46471;Q8BVQ9	P46471;Q8BVQ9	11;11	2	11	48.647	433	433;475	3.7415	1.4363	0.27285	0.73278	3.3739	1.3726	0.2994	0.8815	4.0572	1.9019	0.3994	0.59392	4.8114	1.8213	NaN	NaN	4.5729	1.0331	0.18458	0.56638
Ldhb	L-lactate dehydrogenase B chain;L-lactate dehydrogenase	P16125;D3Z7F0	P16125;D3Z7F0	7;4	2	7	36.572	334	334;198	3.3888	1.4359	NaN	NaN	NaN	NaN	NaN	NaN	2.1015	0.98454	NaN	NaN	3.4771	1.3481	NaN	NaN	1.3398	0.48426	NaN	NaN
Prdx1	Peroxiredoxin-1	P35700;B1AXW5;B1AXW6;B1AXW4;G3UW54	P35700;B1AXW5;B1AXW6;B1AXW4;G3UW54	13;12;12;8;8	5	13	22.176	199	199;170;176;123;199	3.4739	1.4346	0.20126	0.62626	5.7284	2.4216	0.12778	0.41774	2.6331	1.3321	0.28863	0.45685	4.5069	1.7455	0.2336	0.66988	4.3287	1.0796	0.081098	0.43165
Thrap3	Thyroid hormone receptor-associated protein 3	Q569Z6;Q8BZN7;F6YSQ2;F6YH92	Q569Z6;Q8BZN7	17;16;3;1	4	17	108.18	951	951;709;136;195	3.9316	1.4306	0.21573	0.60264	3.8392	1.6445	0.24693	0.64297	3.5226	1.8039	0.34092	0.53736	3.9382	1.6657	0.2083	0.57233	3.6965	0.81515	0.14346	0.40224
Smarca5	SWI/SNF-related matrix-associated actin-dependent regulator of chromatin subfamily A member 5	Q91ZW3;B1AUP9;Q6PGB8;Q6PGB8-2;F6Z6F4	Q91ZW3	37;11;11;11;7	5	37	121.63	1051	1051;1033;1046;1062;768	3.6725	1.4303	0.36567	1.076	5.0383	2.1636	0.17061	0.56335	1.6607	0.76796	0.72387	1.173	3.3656	1.4471	0.33117	0.80356	11.404	3.1968	0.073568	0.2324
Tdh	L-threonine 3-dehydrogenase, mitochondrial	Q8K3F7;F6X7T7;F7AJL7;F6Y7H0	Q8K3F7	15;7;5;5	4	15	41.461	373	373;219;169;191	3.0765	1.4286	0.2339	0.76103	3.4994	1.4687	0.22642	0.62967	3.2029	1.7334	0.38548	0.5956	3.2658	1.3393	0.30051	0.7973	4.0924	1.0295	0.13296	0.48455
Cse1l	Exportin-2	E9Q1T9;Q9ERK4;F6ZEW4;E9QAX7	E9Q1T9;Q9ERK4;F6ZEW4	13;13;12;4	4	13	103.89	915	915;971;658;415	3.5928	1.4266	0.24837	0.61452	4.4138	1.7557	0.17018	0.47536	3.519	1.8245	0.52182	0.85435	3.7875	1.5806	0.2759	0.74027	6.7361	1.4361	0.11445	0.33657
Polr1c	DNA-directed RNA polymerases I and III subunit RPAC1	P52432;D3Z7Q8;F6ZXK9;G3UX92;G3UXX5;D3Z3D6	P52432;D3Z7Q8;F6ZXK9;G3UX92;G3UXX5;D3Z3D6	4;3;3;2;2;2	6	4	39.106	346	346;255;350;103;170;260	2.8499	1.4218	NaN	NaN	NaN	NaN	NaN	NaN	NaN	NaN	NaN	NaN	NaN	NaN	NaN	NaN	NaN	NaN	NaN	NaN
Rps9	40S ribosomal protein S9	Q6ZWN5;F7CJS8;D3YWH9;Q9CXW7;D3Z673;D3YUV6	Q6ZWN5;F7CJS8;D3YWH9;Q9CXW7	30;20;20;20;8;5	6	30	22.591	194	194;135;136;139;79;58	2.9676	1.4182	0.29378	0.8478	5.2558	2.2837	0.19077	0.59966	1.1671	0.61255	1.3473	2.0262	2.7469	1.1554	0.39102	0.97692	8.4349	2.0228	0.11818	0.51264
Slc25a4	ADP/ATP translocase 1	P48962	P48962	21	1	21	32.904	298	298	2.4984	1.4138	NaN	NaN	2.8832	1.2497	0.30659	0.99084	NaN	NaN	NaN	NaN	2.4538	0.97854	NaN	NaN	NaN	NaN	NaN	NaN
Npepps	Puromycin-sensitive aminopeptidase	Q11011;F6QYF8;E9Q039;E9Q6F4;F7ANF4;F6V7K3	Q11011;F6QYF8;E9Q039;E9Q6F4	16;13;12;8;2;1	6	16	103.32	920	920;876;889;674;219;248	3.8153	1.407	0.26928	0.57901	4.2192	1.813	NaN	NaN	3.3684	1.8303	0.43236	0.68862	3.1529	1.2237	0.26297	0.73552	4.8872	1.4836	NaN	NaN
Rbm25	RNA-binding protein 25	B2RY56-2;B2RY56;B2RY56-3	B2RY56-2;B2RY56	22;22;8	3	22	99.551	838	838;841;299	2.9422	1.4054	0.23719	0.81957	3.1681	1.3869	0.21942	0.59661	2.7312	1.4141	0.38753	0.61338	3.4537	1.37	0.24384	0.63951	3.591	0.97868	0.16865	0.53912
Ndufa4	NADH dehydrogenase [ubiquinone] 1 alpha subcomplex subunit 4	Q62425	Q62425	3	1	3	9.3267	82	82	2.8441	1.4049	NaN	NaN	NaN	NaN	NaN	NaN	1.9319	0.90482	NaN	NaN	NaN	NaN	NaN	NaN	NaN	NaN	NaN	NaN
Dhx15	Putative pre-mRNA-splicing factor ATP-dependent RNA helicase DHX15	O35286;Q05BH3;G3X8X0	O35286	33;1;1	3	33	91.006	795	795;741;1044	3.2349	1.4045	0.26219	0.77158	3.832	1.6555	0.20867	0.6284	2.4963	1.1785	0.4571	0.72068	3.104	1.1828	0.28829	0.67239	5.5298	1.5281	0.13087	0.44755
Eif2ak2	Interferon-induced, double-stranded RNA-activated protein kinase	Q03963	Q03963	20	1	20	58.279	515	515	3.0881	1.4026	0.30484	1.012	3.4051	1.434	0.27515	0.90156	NaN	NaN	NaN	NaN	1.6393	0.71107	0.57519	1.6013	3.7933	0.97643	0.2639	0.9424
Igf2bp1	Insulin-like growth factor 2 mRNA-binding protein 1	O88477	O88477	80	1	80	63.45	577	577	3.5315	1.4005	0.20333	0.623	17.374	7.2121	0.037493	0.1218	0.5026	0.25341	4.4471	6.9403	4.604	1.7547	0.16253	0.45173	35.3	7.9216	0.024616	0.13089
Rpl18	60S ribosomal protein L18	P35980;G3UZK4;G3UZJ6;G3UX28;G3UYV6	P35980;G3UZK4;G3UZJ6	19;14;10;6;5	5	19	21.644	188	188;136;126;80;57	2.9013	1.3943	0.23738	0.73392	2.4607	1.0514	0.29893	0.90796	2.0226	0.98137	0.63223	1.0314	3.3657	1.4325	0.26709	0.70151	5.5406	1.4703	0.12907	0.55362
Cdk1	Cyclin-dependent kinase 1	P11440;D3Z2T9;Q80YP0	P11440;D3Z2T9	11;8;2	3	11	34.106	297	297;200;303	4.0117	1.3921	0.24398	0.67853	4.2389	1.6995	0.24572	0.77466	3.3758	1.5456	0.42876	0.7101	4.5446	1.6557	0.27982	0.75391	NaN	NaN	0.13433	0.45997
Srrm2	Serine/arginine repetitive matrix protein 2	Q8BTI8-3;Q8BTI8-2;Q8BTI8	Q8BTI8-3;Q8BTI8-2;Q8BTI8	18;18;18	3	18	285.15	2603	2603;2607;2703	3.642	1.3859	0.27252	0.94514	3.2041	1.2636	0.25977	0.70907	3.335	1.5093	0.32286	0.53028	4.2914	1.6052	0.21356	0.52911	5.1227	1.1746	0.14895	0.55718
Rpl6;Gm5428	60S ribosomal protein L6	P47911;D3Z4I7;E9PUX4	P47911;D3Z4I7;E9PUX4	27;22;21	3	27	33.509	296	296;295;296	2.9574	1.3836	0.20405	0.70999	2.0831	0.8524	0.32387	1.0437	1.1502	0.57159	0.99448	1.5512	2.8689	1.1284	0.25936	0.71746	6.5736	1.544	0.088653	0.42172
Hsd17b10	3-hydroxyacyl-CoA dehydrogenase type-2	Q99N15;A2AFQ2;O08756	Q99N15;A2AFQ2;O08756	8;7;5	3	8	27.273	261	261;271;261	3.1498	1.3818	NaN	NaN	NaN	NaN	0.33685	1.0241	NaN	NaN	NaN	NaN	NaN	NaN	NaN	NaN	NaN	NaN	0.44293	2.6118
Rsbn1	Round spermatid basic protein 1	Q80T69	Q80T69	14	1	14	89.25	795	795	3.1276	1.3811	0.32371	0.92304	4.8913	2.3143	0.17809	0.56313	1.2947	0.63564	1.2055	1.9091	1.9125	0.78703	NaN	NaN	7.6762	2.1057	0.13683	0.51105
Nop2	Putative ribosomal RNA methyltransferase NOP2	E9QN31;Q922K7	E9QN31;Q922K7	21;19	2	21	86.906	794	794;793	3.5301	1.3754	0.16903	0.46851	5.8592	2.4868	0.10462	0.27078	1.8096	0.8878	0.76394	1.2196	3.1358	1.1778	0.23276	0.59336	11.041	2.7642	0.055102	0.12787
Ebna1bp2	Probable rRNA-processing protein EBP2	Q9D903;A2ACZ1	Q9D903;A2ACZ1	16;12	2	16	34.702	306	306;187	3.0137	1.3739	0.1624	0.57723	3.9665	1.6744	0.22767	0.5369	1.9841	1.1253	0.78743	1.2072	3.14	1.5584	0.28635	0.79331	5.0843	2.244	0.13399	0.33784
Pdhb	Pyruvate dehydrogenase E1 component subunit beta, mitochondrial	Q9D051	Q9D051	5	1	5	38.937	359	359	3.0191	1.3725	NaN	NaN	3.6953	1.3708	NaN	NaN	4.3523	2.0457	0.2906	0.47405	2.7128	1.1049	NaN	NaN	NaN	NaN	NaN	NaN
Mcm4	DNA replication licensing factor MCM4	P49717;F6Z957;Q9CWV1-2;Q9CWV1	P49717;F6Z957	26;21;1;1	4	26	96.735	862	862;676;805;833	3.3507	1.3717	0.23538	0.56047	4.0741	1.7277	0.22302	0.63958	2.9372	1.5492	0.49062	0.78703	3.2624	1.3236	0.3345	0.87507	4.995	1.4076	0.12692	0.35179
Rpl7a;Gm5619;Rpl7a-ps10;Rpl7a-ps3;Rpl7a-ps5;Gm17415;Gm5459	60S ribosomal protein L7a	P12970;D3Z3R0;F6TJZ4;D3YXT4;D3YVE6;D3YU93;F6U2H0;F6YI27;F6ZVW4;F6VBB8;F6TIC7;F6SSI5;F7AMA9	P12970;D3Z3R0;F6TJZ4;D3YXT4;D3YVE6;D3YU93;F6U2H0;F6YI27;F6ZVW4	35;35;35;33;31;24;24;23;21;16;14;7;2	13	35	29.976	266	266;266;270;266;266;266;268;266;270;271;270;269;147	3.1761	1.371	0.1832	0.53169	2.2694	0.9241	0.28253	0.85281	1.4489	0.7615	0.71569	1.1239	3.324	1.3221	0.2166	0.55542	6.5951	1.8746	0.086121	0.35073
Tubb2b	Tubulin beta-2B chain	Q9CWF2	Q9CWF2	36	1	36	49.953	445	445	2.8239	1.3659	0.39915	1.2842	2.7394	1.1815	0.37516	1.2175	2.4946	1.2343	0.74587	1.1669	2.6949	1.1021	0.5054	1.3796	4.1301	0.99226	0.21342	0.95978
Mov10	Putative helicase MOV-10	P23249;D3YVL0;E9PW39;D3YYR1	P23249;D3YVL0;E9PW39	25;25;25;5	4	25	113.58	1004	1004;1004;1077;155	3.783	1.3651	0.25477	0.72111	2.9751	1.2232	0.25863	0.78928	1.13	0.56994	1.2416	1.8916	1.9288	0.85616	0.53313	1.4461	5.4836	1.3606	0.16275	0.43413
Atp5a1	ATP synthase subunit alpha, mitochondrial;ATP synthase subunit alpha	Q03265;D3Z6F5;D6RJ16	Q03265;D3Z6F5	46;45;2	3	46	59.752	553	553;503;89	3.2457	1.3607	0.25762	0.89504	3.5419	1.4459	0.26202	0.83665	3.0334	1.5024	0.44667	0.68933	3.5679	1.4645	0.34391	0.91151	3.6003	0.87369	0.14895	0.66412
Eef1a1	Elongation factor 1-alpha 1	P10126;D3YZ68;D3Z3I8	P10126;D3YZ68;D3Z3I8	41;24;22	3	41	50.113	462	462;249;186	3.3319	1.3605	0.27828	0.89855	3.9619	1.6982	0.2425	0.77175	2.9692	1.5443	0.46693	0.73941	3.465	1.355	0.34086	0.94299	4.296	1.1546	0.14692	0.68303
Rpl21;Rpl21-ps6	60S ribosomal protein L21	Q9CQM8;O09167;D3Z248;D3YX83;D3Z422;D3YY19;D3Z5J6;D3Z3K3;D3YX47;D3YVN8;D3Z4H4;D3Z4H9;D3YWP4;D3YWQ7;D3Z1Q1;D3YZW4;F8VQF1;D3Z3D4;D3Z4H7	Q9CQM8;O09167;D3Z248;D3YX83;D3Z422;D3YY19;D3Z5J6;D3Z3K3;D3YX47;D3YVN8;D3Z4H4;D3Z4H9;D3YWP4;D3YWQ7;D3Z1Q1;D3YZW4	26;23;22;20;19;18;18;17;16;16;16;16;14;14;13;13;12;11;6	19	26	18.579	160	160;160;160;160;160;160;160;160;155;155;160;160;160;162;160;160;156;155;146	3.2808	1.3598	0.23721	0.74077	3.1066	1.2593	0.27926	0.80141	2.7272	1.5046	0.54083	0.85005	3.4188	1.3781	0.28323	0.78644	5.4416	1.2975	0.15629	0.57948
Fbl	rRNA 2-O-methyltransferase fibrillarin	P35550;Q80WS3	P35550	12;1	2	12	34.306	327	327;314	2.7591	1.3584	0.2348	0.65757	5.2715	2.1272	0.11577	0.32661	1.4569	0.78148	NaN	NaN	2.7633	1.2029	0.25629	0.54706	11.349	3.0056	0.05377	0.22482
Tubb3	Tubulin beta-3 chain	Q9ERD7	Q9ERD7	21	1	21	50.418	450	450	3.9292	1.3578	0.50417	1.4494	NaN	NaN	NaN	NaN	NaN	NaN	NaN	NaN	NaN	NaN	NaN	NaN	NaN	NaN	NaN	NaN
Hist1h1c	Histone H1.2	P15864	P15864	34	1	34	21.266	212	212	3.372	1.3548	0.28093	0.92117	4.8697	2.1636	0.16647	0.52441	1.764	0.94088	0.84241	1.3315	2.8363	1.0796	0.36486	1.0047	6.4278	1.6791	0.14954	0.75854
H2afj	Histone H2A.J	Q8R1M2	Q8R1M2	10	1	10	14.045	129	129	3.206	1.3539	0.2855	0.89888	8.0169	3.2001	0.13372	0.42556	2.1354	1.0825	0.91378	1.4057	2.8828	1.2562	0.37852	0.92734	10.532	2.5812	0.095866	0.55023
Psmd5	26S proteasome non-ATPase regulatory subunit 5	Q8BJY1;F7BA91	Q8BJY1	9;1	2	9	55.971	504	504;140	3.1754	1.3523	NaN	NaN	NaN	NaN	NaN	NaN	NaN	NaN	NaN	NaN	NaN	NaN	NaN	NaN	NaN	NaN	NaN	NaN
Mcm5	DNA replication licensing factor MCM5	P49718;Q52KC3	P49718;Q52KC3	27;27	2	27	82.342	733	733;734	3.5266	1.3457	0.28976	0.84941	3.6305	1.6155	0.3244	0.97178	3.0078	1.5483	0.53601	0.8595	4.1997	1.6102	0.40289	1.0776	4.2284	1.2543	0.16961	0.3326
Atp2a2	Sarcoplasmic/endoplasmic reticulum calcium ATPase 2	O55143;O55143-2;F8WI94;Q8R429;B1ATS4;Q64518-2;B1ATS5;Q64518-3;E9Q559;Q64518	O55143;O55143-2;F8WI94	16;15;15;4;2;2;2;2;2;2	10	16	114.86	1044	1044;998;1047;994;981;999;1020;1025;1026;1038	3.6321	1.3439	0.25385	0.63274	4.0165	1.7822	0.29639	0.89998	2.7616	1.3443	0.61241	0.98944	3.4343	1.3313	0.37437	0.90807	5.1191	1.3218	0.12833	0.37572
Msto1	Protein misato homolog 1	Q2YDW2;E9PUB7;D3YX87;Q2YDW2-2	Q2YDW2;E9PUB7;D3YX87;Q2YDW2-2	10;10;8;6	4	10	61.23	556	556;556;586;444	3.4682	1.3436	0.40915	1.1122	NaN	NaN	NaN	NaN	2.5634	1.177	0.61161	0.98413	3.3936	1.2997	0.40765	1.1041	5.0325	1.259	0.2484	0.49285
Cdc5l	Cell division cycle 5-like protein	Q6A068;E9Q5F8	Q6A068;E9Q5F8	11;9	2	11	92.188	802	802;802	3.8774	1.3432	0.1985	0.63823	NaN	NaN	NaN	NaN	4.0707	2.1023	0.4024	0.65959	3.9082	1.4686	0.21654	0.58922	6.8185	1.6747	0.088216	0.49037
Rpl13;Rpl13-ps3	60S ribosomal protein L13	P47963;D3YX54;E9PZ94	P47963;D3YX54;E9PZ94	33;28;22	3	33	24.305	211	211;207;190	2.8417	1.339	0.22089	0.68727	2.7527	1.2246	0.22792	0.6942	2.4769	1.3468	0.4075	0.63811	2.748	1.1168	0.23917	0.63731	3.5442	0.87565	0.1688	0.81128
Nol7	Nucleolar protein 7	Q9D7Z3;Q9D7Z3-2	Q9D7Z3;Q9D7Z3-2	6;5	2	6	28.97	254	254;243	3.708	1.3298	NaN	NaN	3.766	1.478	0.23822	0.78757	NaN	NaN	NaN	NaN	2.6232	0.98252	NaN	NaN	6.8855	2.4263	NaN	NaN
Rpl10a	Ribosomal protein;60S ribosomal protein L10a	Q5XJF6;P53026;D6RE43;D3YXT2	Q5XJF6;P53026	21;20;7;7	4	21	24.831	217	217;217;58;214	3.298	1.3277	0.20258	0.64072	2.6219	1.3854	0.28924	0.9269	1.618	0.80109	0.7457	1.1885	3.6175	1.3546	0.21737	0.58614	6.8179	1.7429	0.088653	0.29017
Rps26	40S ribosomal protein S26	P62855	P62855	10	1	10	13.015	115	115	2.9468	1.3274	0.26341	0.94123	3.8042	1.5688	0.2639	0.87474	2.7358	1.4128	0.63565	1.0025	3.43	1.3316	0.33468	0.90051	5.544	1.251	0.16842	1.0914
Gm8730		E9Q070	E9Q070	17	1	17	34.216	317	317	3.3355	1.3212	0.18714	0.59585	2.1975	0.8799	0.34313	1.0819	1.5324	0.70673	0.7674	1.2311	3.5489	1.3057	0.22592	0.62413	7.0401	1.5017	0.085997	0.51686
Sae1	SUMO-activating enzyme subunit 1	Q9R1T2;Q9R1T2-2	Q9R1T2;Q9R1T2-2	14;13	2	14	38.62	350	350;328	3.6415	1.3131	0.28887	0.60464	4.3308	1.8967	0.26787	0.83432	3.8364	1.9668	0.5126	0.82156	4.2902	1.7767	0.34585	0.88859	5.7519	1.4285	0.1678	0.54268
Gnl3	Guanine nucleotide-binding protein-like 3	Q8CI11-2;Q8CI11	Q8CI11-2;Q8CI11	30;30	2	30	57.187	505	505;538	3.1469	1.311	0.32979	0.93776	2.8377	1.2014	0.34152	0.93854	2.896	1.495	0.55977	0.88347	2.878	1.1201	0.3531	0.94518	3.2219	0.90172	0.2806	0.7656
Rps14	40S ribosomal protein S14	P62264;D3YVF4;D3Z7I1;D3Z1P6	P62264;D3YVF4;D3Z7I1;D3Z1P6	11;7;7;7	4	11	16.273	151	151;119;138;151	2.4608	1.3088	0.27129	0.87055	3.7978	1.8066	0.21345	0.5883	1.9625	1.1037	0.6135	0.94811	3.1642	1.3199	0.3286	0.84674	5.8459	1.6774	0.12805	0.45572
Tubb5	Tubulin beta-5 chain	P99024;G3UZR1	P99024	39;3	2	39	49.67	444	444;67	2.7833	1.3087	0.3808	1.3332	2.7523	1.1372	0.38738	1.2617	2.482	1.248	0.66348	1.0278	2.5934	1.0259	0.47323	1.2779	3.7006	0.84203	0.20705	1.1548
Hnrnpul1	Heterogeneous nuclear ribonucleoprotein U-like protein 1	Q8VDM6-2;Q8VDM6;Q8VDM6-3	Q8VDM6-2;Q8VDM6	9;9;1	3	9	85.045	759	759;859;340	2.4914	1.3077	NaN	NaN	NaN	NaN	NaN	NaN	NaN	NaN	NaN	NaN	NaN	NaN	NaN	NaN	NaN	NaN	NaN	NaN
Erh	Enhancer of rudimentary homolog	P84089;G3UW85;Q9D9P6	P84089;G3UW85	8;6;2	3	8	12.259	104	104;123;105	2.7802	1.3067	0.1993	0.49533	4.2412	1.864	0.18795	0.54412	3.491	1.8992	0.32781	0.51723	4.3315	1.9051	0.18418	0.52111	6.4122	1.5246	0.10911	0.48437
Rnps1	RNA-binding protein with serine-rich domain 1	Q99M28-2;Q99M28;E9PVX3	Q99M28-2;Q99M28;E9PVX3	6;6;5	3	6	31.709	282	282;305;361	3.0095	1.303	0.25535	0.90391	2.919	1.1351	0.26139	0.79385	2.6111	1.2836	0.38785	0.6206	3.2532	1.2351	0.25984	0.70471	4.643	1.1898	0.17529	0.57538
Rpl24	60S ribosomal protein L24	Q8BP67;E9QNJ0;E9Q132;F6RSK3	Q8BP67;E9QNJ0;E9Q132	37;37;31;12	4	37	17.779	157	157;159;133;157	3.0354	1.2986	0.33348	1.0436	3.502	1.5477	0.33166	1.0097	3.4141	1.8247	0.47582	0.75258	3.3471	1.3119	0.35723	0.95429	4.1629	1.0372	0.2878	1.4074
Myef2	Myelin expression factor 2	G8JL68;Q8C854-3;Q8C854;A2ATP5;A2ATP6;F6XJA1;Q8C854-2;Q8C854-1	G8JL68;Q8C854-3;Q8C854;A2ATP5;A2ATP6;F6XJA1;Q8C854-2;Q8C854-1	13;13;13;12;12;9;9;8	8	13	57.033	530	530;574;591;550;567;446;498;488	2.6627	1.2952	NaN	NaN	NaN	NaN	NaN	NaN	1.608	0.7281	0.61263	0.89765	2.1241	0.95115	NaN	NaN	9.6568	2.1449	0.14022	0.26013
Rpl14	60S ribosomal protein L14	Q9CR57;Q9CWK0	Q9CR57;Q9CWK0	20;16	2	20	23.564	217	217;227	3.1452	1.2933	0.18848	0.55697	2.2499	0.92518	0.29406	0.92103	1.4814	0.76723	0.76589	1.2137	3.3433	1.3405	0.24105	0.66865	7.0134	1.8222	0.085016	0.40438
Rplp2	60S acidic ribosomal protein P2	P99027;G3UW69	P99027;G3UW69	6;5	2	6	11.651	115	115;115	2.7177	1.2898	0.21329	0.51965	2.0743	0.83837	0.28391	0.79478	1.4429	0.72345	0.7397	1.187	3.0047	1.2939	0.19719	0.5467	5.1958	1.2498	0.086073	0.32531
Hist1h1e	Histone H1.4	P43274	P43274	29	1	29	21.977	219	219	3.0006	1.2876	0.30925	1.0678	3.5711	1.4182	0.21132	0.58253	1.7394	0.89821	0.81278	1.2728	2.3441	0.96008	0.39115	1.0821	4.4661	1.0869	0.17107	0.73715
Mcm7	DNA replication licensing factor MCM7	Q61881;D3Z6N3;D3Z0J6;D3Z2K9;D3Z335	Q61881;D3Z6N3	30;15;6;6;3	5	30	81.21	719	719;389;110;142;50	3.0856	1.2843	0.26706	0.87623	3.9318	1.4333	0.27521	0.77926	2.6471	1.254	0.55292	0.89756	3.3333	1.2482	0.3869	1.0135	4.4856	1.0426	0.13602	0.67207
Rps18;Rps18-ps3	40S ribosomal protein S18	P62270;F5H8M6;G3UZW2;F6YVP7;D3YWV7	P62270;F5H8M6;G3UZW2	26;26;23;8;8	5	26	17.718	152	152;152;107;141;148	2.6469	1.2831	0.17737	0.60321	2.6027	1.1573	0.22607	0.65333	1.5949	0.88114	0.79694	1.2371	2.6666	1.0948	0.29287	0.74591	9.9277	2.3691	0.0595	0.26832
Rps29;Gm10126	40S ribosomal protein S29	P62274;D3YYL7	P62274;D3YYL7	4;2	2	4	6.6767	56	56;56	3.6471	1.2786	0.21729	0.76097	2.9552	1.2206	0.17577	0.57497	2.6267	1.1825	0.43717	0.69649	2.5168	0.93912	0.28407	0.78217	5.2432	1.1374	0.12838	0.80172
Snrpb;Snrpn	Small nuclear ribonucleoprotein-associated protein B;Small nuclear ribonucleoprotein-associated protein N	P27048;P63163	P27048;P63163	7;5	2	7	23.656	231	231;240	3.2543	1.2766	0.21243	0.69628	3.3992	1.4908	0.18211	0.60336	NaN	NaN	NaN	NaN	NaN	NaN	0.30948	0.85011	12.278	3.4962	0.050107	0.3004
Tardbp	TAR DNA-binding protein 43	Q921F2;E9Q830;Q8R0B4;Q8BLD4;Q6VYI5;Q6VYI4;F8WIJ9	Q921F2;E9Q830;Q8R0B4;Q8BLD4;Q6VYI5;Q6VYI4;F8WIJ9	10;8;8;8;8;8;7	7	10	44.547	414	414;294;295;298;302;304;288	2.9056	1.272	0.26775	0.96326	2.8386	1.1085	0.2948	0.89419	2.1278	1.006	0.51666	0.80601	2.699	1.0475	0.31245	0.87338	3.5048	0.83867	0.15662	0.55547
Psmc5	26S protease regulatory subunit 8	P62196;E9Q0L5	P62196;E9Q0L5	12;10	2	12	45.626	406	406;327	3.5828	1.2703	0.32123	0.92512	3.5636	1.4791	0.25344	0.75885	3.3736	1.516	0.44971	0.75964	4.2132	1.652	0.32235	0.88504	3.4557	0.83252	NaN	NaN
Hist1h2bc;Hist1h2bh	Histone H2B type 1-C/E/G;Histone H2B type 1-H	Q6ZWY9;Q64478	Q6ZWY9;Q64478	18;18	2	18	13.906	126	126;126	3.281	1.2644	0.24584	0.82874	7.1672	3.0704	0.14101	0.44427	2.1146	1.0694	0.86153	1.3594	3.287	1.2446	0.35409	0.98267	10.166	2.189	0.10528	0.57615
Hist1h1b	Histone H1.5	P43276	P43276	26	1	26	22.576	223	223	3.0493	1.2634	0.30969	1.0698	4.3983	1.7919	0.20887	0.64475	1.743	0.9107	0.8069	1.2968	2.5482	1.0264	0.40224	1.1115	5.5994	1.4308	0.17194	0.74822
Nop16	Nucleolar protein 16	Q9CPT5;D3Z7M5;D6RDE0	Q9CPT5;D3Z7M5	15;14;3	3	15	21.139	178	178;181;36	3.6865	1.2612	0.20346	0.59917	5.1019	2.2068	0.14476	0.41131	2.4918	1.4368	0.66331	1.0639	3.0705	1.2515	0.25022	0.68098	7.2821	1.8026	0.10162	0.24378
Rpl4	60S ribosomal protein L4	Q9D8E6	Q9D8E6	51	1	51	47.153	419	419	3.0165	1.2548	0.21041	0.69503	2.7908	1.1485	0.21924	0.67774	1.3958	0.72623	0.7617	1.1844	3.0006	1.2059	0.24068	0.65855	6.0833	1.4069	0.10353	0.52713
Far1	Fatty acyl-CoA reductase 1	Q922J9-3;Q922J9;Q922J9-4;Q922J9-2;D3Z5W6;D3Z4N9	Q922J9-3;Q922J9;Q922J9-4;Q922J9-2	5;5;5;4;2;2	6	5	59.296	515	515;515;519;260;181;207	3.661	1.2517	0.38489	1.3186	NaN	NaN	0.33878	0.98665	3.5487	1.7418	NaN	NaN	3.3886	1.4031	0.41865	1.0527	5.7016	1.2978	NaN	NaN
Rsl24d1	Probable ribosome biogenesis protein RLP24	Q99L28;E9PY85;Q3U5N8;G3UW80;F6RRJ1;E9Q4P7	Q99L28;E9PY85;Q3U5N8	8;6;6;3;3;1	6	8	19.611	163	163;164;171;71;129;40	2.5911	1.2474	NaN	NaN	NaN	NaN	NaN	NaN	NaN	NaN	NaN	NaN	NaN	NaN	NaN	NaN	NaN	NaN	NaN	NaN
Atp5c1	ATP synthase subunit gamma;ATP synthase subunit gamma, mitochondrial	Q8C2Q8;Q91VR2;A2AKU9;A2AKV1;A2AKV2;A2AKV3;A2AKV0	Q8C2Q8;Q91VR2;A2AKU9;A2AKV1;A2AKV2;A2AKV3;A2AKV0	16;14;13;12;12;12;8	7	16	30.255	274	274;298;297;154;171;188;101	3.0445	1.2471	0.30304	1.0529	3.1355	1.2577	0.31764	0.98817	NaN	NaN	0.62326	0.98749	2.717	1.0778	0.36392	0.9783	4.4711	1.2347	0.16479	0.70668
Rps24	40S ribosomal protein S24	P62849-2;P62849-3;E9Q3V8;Q9D7P1;P62849	P62849-2;P62849-3;E9Q3V8;Q9D7P1;P62849	21;21;21;21;21	5	21	15.069	130	130;131;131;132;133	2.8627	1.247	0.32909	1.0765	4.0245	1.7078	0.28665	0.83141	2.5278	1.328	0.61719	0.99058	3.0686	1.2191	0.36749	1.0305	5.2534	1.44	0.22009	0.97544
Rpl11;Gm10036;Gm10288;Gm5093;Gm7589	60S ribosomal protein L11	Q9CXW4;E9PYL9;D3Z3K1;A2BH06;E9PZB3;D3YW69;E9Q0L4	Q9CXW4;E9PYL9;D3Z3K1;A2BH06;E9PZB3;D3YW69	19;19;18;15;11;10;6	7	19	20.252	178	178;178;178;172;174;178;171	2.6373	1.2432	0.19951	0.55353	2.8812	1.2265	0.23127	0.7034	1.5316	0.81427	0.62891	0.98346	3.6225	1.4691	0.21832	0.58587	7.1485	1.6852	0.090584	0.32328
Ahsa1	Activator of 90 kDa heat shock protein ATPase homolog 1	Q8BK64	Q8BK64	14	1	14	38.117	338	338	2.781	1.2363	0.41389	1.4402	2.8817	1.2374	0.32941	1.0669	2.4439	1.1806	0.58981	0.9846	2.7678	1.032	0.51573	1.3237	3.6439	0.99052	0.24989	0.73768
Pycr2	Pyrroline-5-carboxylate reductase 2	Q922Q4;Q922W5;A2ABZ2;A2ABZ3;A2ABZ0	Q922Q4	9;3;2;1;1	5	9	33.659	320	320;309;238;158;164	3.1564	1.232	0.48997	1.7167	3.5329	1.4379	0.39938	1.3306	2.901	1.3362	0.63404	1.0282	3.098	1.1667	0.53218	1.4721	3.5598	0.91089	NaN	NaN
Trap1	Heat shock protein 75 kDa, mitochondrial	F6YP65;Q9CQN1	F6YP65;Q9CQN1	17;17	2	17	80.087	705	705;706	3.1877	1.2318	0.26252	0.59627	4.1254	1.9637	0.2822	0.74734	3.6153	1.9044	0.39454	0.66319	3.7103	1.6632	0.36725	0.74453	5.2975	1.4313	0.17853	0.63487
Msh6	DNA mismatch repair protein Msh6	P54276	P54276	44	1	44	151.08	1358	1358	2.9259	1.23	0.21294	0.61934	3.5866	1.5684	0.19021	0.56607	2.7672	1.4028	0.40562	0.65241	3.4175	1.4303	0.29585	0.77116	4.591	1.4747	0.12566	0.28811
Pes1	Pescadillo homolog	Q9EQ61;Q5SQ20	Q9EQ61;Q5SQ20	6;6	2	6	67.795	584	584;588	2.8516	1.2296	NaN	NaN	NaN	NaN	NaN	NaN	NaN	NaN	0.54988	0.89809	NaN	NaN	NaN	NaN	NaN	NaN	NaN	NaN
Srrm1	Serine/arginine repetitive matrix protein 1	Q52KI8-2;E9QKA4;A2A8V8;A2A8V9;E9PUK6;Q52KI8;A2A983;F6T4M4;F7BWM1	Q52KI8-2;E9QKA4;A2A8V8;A2A8V9;E9PUK6;Q52KI8;A2A983	19;19;19;19;19;19;12;7;2	9	19	101.1	897	897;897;909;918;923;946;198;140;239	2.5597	1.2282	0.26652	0.60828	5.1421	2.1674	0.099976	0.27175	1.8299	0.99509	0.51673	0.83923	1.8749	0.79652	0.29154	0.79265	5.9735	2.4032	0.092695	0.27402
Hnrnpm	Heterogeneous nuclear ribonucleoprotein M	Q9D0E1-2;Q9D0E1;B8JK33;B8JK32;E9Q0P7;F6W322;F7C9U3;Q91VC4;G3X924	Q9D0E1-2;Q9D0E1;B8JK33;B8JK32;E9Q0P7	56;56;52;52;39;14;3;1;1	9	56	73.74	690	690;729;640;679;371;243;57;438;438	3.0992	1.2264	0.31602	1.1117	2.4445	0.9745	0.36307	1.1818	2.1416	1.0152	0.65684	1.0254	2.5654	1.0066	0.42074	1.1348	6.68	1.492	0.14741	0.89208
Nsa2	Ribosome biogenesis protein NSA2 homolog	Q9CR47	Q9CR47	6	1	6	30.036	260	260	3.3384	1.2249	0.23534	0.76402	3.3751	1.325	0.23151	0.76359	2.7109	1.2703	0.49661	0.82634	3.7743	1.4017	0.31114	0.85356	4.2504	0.92904	0.16825	0.35438
Ass1	Argininosuccinate synthase	P16460	P16460	26	1	26	46.584	412	412	2.6921	1.2218	0.27666	0.83789	3.1665	1.3558	0.28697	0.9141	2.562	1.2777	0.56925	0.9	2.7819	1.16	0.36343	0.98264	4.8157	1.384	0.14821	0.41284
Flna	Filamin-A	B7FAV1;B7FAU9;Q8BTM8;F6XC15;Q8BTM8-2	B7FAV1;B7FAU9;Q8BTM8	20;20;20;7;3	5	20	274.63	2583	2583;2639;2647;511;249	2.7694	1.2182	0.2008	0.60868	4.9145	2.0186	NaN	NaN	3.6773	1.7273	0.31522	0.5126	NaN	NaN	0.2323	0.60571	NaN	NaN	NaN	NaN
Vim	Vimentin	P20152;E9PZV5;A2AKJ2;P15331-3;P31001;P15331;G5E846;P15331-2;G3X981;D3YZ35;P46660;P08553;P03995-2;P03995;P08551	P20152;E9PZV5	28;27;6;3;3;3;3;3;3;2;2;2;1;1;1	15	28	53.687	466	466;453;102;461;469;475;475;507;507;470;504;848;428;430;543	3.1176	1.2177	0.32693	0.9246	3.3323	1.5837	0.27371	0.68239	4.885	2.4376	0.35689	0.59241	3.8795	1.5934	0.28696	0.72751	2.7726	0.97315	0.24137	0.70274
Rpl15;Gm10020;Gm8420	60S ribosomal protein L15;Ribosomal protein L15	Q9CZM2;E9QAZ2;E9PWH9;F8WI79;E9Q1X1;D3Z0H4;B8JKK2	Q9CZM2;E9QAZ2;E9PWH9;F8WI79;E9Q1X1	22;22;22;16;14;10;9	7	22	24.146	204	204;204;204;204;204;193;107	3.1666	1.2164	0.17278	0.62739	2.0095	0.8649	0.3037	0.99735	1.0928	0.55583	0.72142	1.119	3.4005	1.4347	0.21294	0.55632	6.3677	1.6342	0.08445	0.50645
Mthfd1	C-1-tetrahydrofolate synthase, cytoplasmic;Methylenetetrahydrofolate dehydrogenase;Methenyltetrahydrofolate cyclohydrolase;Formyltetrahydrofolate synthetase	Q922D8;F6YW06;Q8BXX7	Q922D8;F6YW06;Q8BXX7	44;43;31	3	44	101.2	935	935;937;725	3.4084	1.216	0.29414	0.90396	4.0683	1.5785	0.26329	0.74122	3.3017	1.549	0.4375	0.69132	3.6903	1.4589	0.33202	0.85747	3.7624	0.96557	0.16416	0.61457
Mdn1	Midasin	A2ANY6	A2ANY6	18	1	18	630.33	5589	5589	2.6321	1.2008	0.38017	0.87353	NaN	NaN	NaN	NaN	3.3834	1.7756	0.77419	1.283	3.6024	1.437	NaN	NaN	NaN	NaN	NaN	NaN
Tuba1b	Tubulin alpha-1B chain	P05213;CON__ENSEMBL:ENSBTAP00000016242	P05213;CON__ENSEMBL:ENSBTAP00000016242	34;34	2	34	50.151	451	451;451	2.8753	1.1995	0.3573	1.1441	3.0063	1.2591	0.34823	1.0971	2.5819	1.3343	0.62212	0.97446	3.0254	1.1579	0.43892	1.1923	4.2348	0.97818	0.1903	0.92705			+
Eftud2	116 kDa U5 small nuclear ribonucleoprotein component	O08810;A2AH85;G3UZ34;G3UXK8	O08810;A2AH85;G3UZ34	19;19;18;5	4	19	109.36	971	971;972;962;85	3.2864	1.1984	0.23566	0.82187	2.5201	1.0152	0.25194	0.6767	2.3719	1.1022	0.45454	0.70928	3.0425	1.1353	0.2747	0.69357	3.9871	1.0237	0.1725	0.38479
1810009A15Rik		Q9D937	Q9D937	13	1	13	14.098	123	123	2.8877	1.1962	0.22035	0.76684	4.4746	1.7799	0.1735	0.50587	2.5362	1.2682	0.63236	1.004	2.961	1.2895	0.30289	0.8488	5.272	1.305	0.16326	0.54297
Gapdh;Gm6316;Gm7293;Gm5069	Glyceraldehyde-3-phosphate dehydrogenase	P16858;E9PX42;E9PX72;E9Q9E5;E9Q5U3;F8WJL5;E9Q0E3;E9Q1S8;E9PZH9;F6ZQM8;E9PXL6;D3YU05;D3YUV0;E9PYX4;D3Z1B7;D3YV03;D3YYI5;D3Z0Z9;E9Q1F8;E9PZP4;F6QXU4;F6UT49;E9PX99	P16858;E9PX42;E9PX72;E9Q9E5;E9Q5U3;F8WJL5;E9Q0E3;E9Q1S8;E9PZH9;F6ZQM8;E9PXL6;D3YU05;D3YUV0;E9PYX4;D3Z1B7;D3YV03;D3YYI5;D3Z0Z9	35;32;32;31;30;29;28;28;26;24;23;23;21;20;19;18;18;18;14;13;10;9;6	23	35	35.81	333	333;333;333;333;333;302;333;333;332;329;333;339;333;335;335;333;336;337;335;333;335;335;335	3.1947	1.1956	0.27859	0.93283	3.5777	1.4736	0.26333	0.85313	2.7494	1.3931	0.5136	0.81082	3.1554	1.1578	0.36126	0.99578	4.2879	0.99306	0.15486	0.86089
Rpl13a	60S ribosomal protein L13a	P19253;E9Q5A0;Q3TDS9;D3YY61	P19253;E9Q5A0;Q3TDS9	37;35;26;13	4	37	23.464	203	203;423;173;203	2.6589	1.1954	0.22521	0.66773	2.7978	1.1602	0.24934	0.78556	2.1308	1.0319	0.39648	0.63861	2.6675	1.0563	0.25771	0.62218	3.9793	1.1467	0.17007	0.65695
Mybbp1a	Myb-binding protein 1A	Q7TPV4;Q3TLF6	Q7TPV4;Q3TLF6	109;68	2	109	152.04	1344	1344;736	2.966	1.1948	0.40957	1.3832	3.2241	1.3463	0.34371	1.0822	2.5669	1.3105	0.66471	1.0317	2.6533	1.0504	0.48418	1.3236	4.5281	1.0642	0.24548	1.1522
L1td1	LINE-1 type transposase domain-containing protein 1	Q587J6;G3UYN0;E9PXD6;E9PZU6	Q587J6;G3UYN0	18;18;1;1	4	18	88.188	782	782;848;119;147	3.268	1.1903	0.25701	0.89007	3.2401	1.3221	0.32138	1.0447	2.9597	1.3873	0.44819	0.70347	3.2329	1.2196	0.36092	0.91555	3.6709	0.97916	NaN	NaN
Tcof1	Treacle protein	O08784;E9PYV2;Q05CS0;F8WIZ3	O08784;E9PYV2	33;31;13;11	4	33	135	1320	1320;1272;1013;942	3.1342	1.1896	0.35447	1.0324	3.0257	1.2641	0.2049	0.6644	1.5373	0.76716	0.94082	1.4901	1.705	0.698	0.63289	1.6855	4.8447	1.3266	0.15285	0.58119
Atp6v1h	V-type proton ATPase subunit H	Q8BVE3	Q8BVE3	10	1	10	55.854	483	483	2.7603	1.1887	0.34957	1.2213	3.2172	1.3116	0.33084	1.1046	2.1416	0.95978	0.49646	0.79324	NaN	NaN	0.31717	0.82506	3.383	0.98499	0.14809	0.56642
Rps3	40S ribosomal protein S3	P62908;D3YV43	P62908;D3YV43	35;28	2	35	26.674	243	243;191	2.9571	1.1775	0.25349	0.77925	2.588	1.057	0.27437	0.87979	1.6445	0.85769	0.5626	0.89284	2.4783	0.95248	0.34242	0.9381	6.8678	1.6216	0.1012	0.47079
Hist1h1d	Histone H1.3	P43277	P43277	32	1	32	22.099	221	221	3.0555	1.1753	0.31241	1.1188	3.9759	1.6635	0.21332	0.69309	1.7209	0.88211	0.83518	1.3274	2.3925	0.94322	0.39989	1.0871	5.4102	1.4668	0.16803	0.79949
Acin1	Apoptotic chromatin condensation inducer in the nucleus	F6RJ39;Q9JIX8-4;E9Q9R4;Q9JIX8;Q9JIX8-3;Q9JIX8-2;B8JJ91;Q52KR6;B8JJ92;B8JJ90;F6Q8C0;REV__F6Q8C0	F6RJ39;Q9JIX8-4;E9Q9R4;Q9JIX8;Q9JIX8-3;Q9JIX8-2;B8JJ91;Q52KR6;B8JJ92	18;18;18;18;17;17;17;16;16;5;2;1	12	18	143.54	1272	1272;1298;1298;1338;565;581;634;552;580;222;141;141	2.6022	1.1748	0.23578	0.6116	2.3426	1.0389	0.2369	0.75122	2.403	1.2205	0.34498	0.54366	2.8653	1.4124	0.26061	0.64326	3.6886	1.136	0.1714	0.61692
Eif4a3;Gm8994	Eukaryotic initiation factor 4A-III	Q91VC3;D3YU49;E9PV04;A2AFK7	Q91VC3;D3YU49;E9PV04;A2AFK7	21;17;15;13	4	21	46.839	411	411;411;411;299	3.1364	1.1744	0.21289	0.63649	2.965	1.1921	0.24775	0.7693	2.6508	1.3735	0.36661	0.59074	3.6746	1.5842	0.25408	0.63638	4.0536	1.1967	0.15221	0.58334
Magoh;Magohb	Protein mago nashi homolog;Protein mago nashi homolog 2	P61327;Q9CQL1;G3UYI5;G3UZW7	P61327;Q9CQL1;G3UYI5	7;6;5;3	4	7	17.163	146	146;146;115;102	2.5713	1.1732	NaN	NaN	NaN	NaN	0.24462	0.69063	NaN	NaN	NaN	NaN	NaN	NaN	0.16046	0.40251	NaN	NaN	0.16788	0.81446
Nampt	Nicotinamide phosphoribosyltransferase	Q99KQ4	Q99KQ4	9	1	9	55.446	491	491	2.6428	1.1723	0.39191	0.86988	3.9139	1.6174	0.26482	0.7948	2.4748	1.2368	0.77598	1.1966	2.9313	1.2138	0.54721	1.3672	NaN	NaN	NaN	NaN
Tubb4b;Tubb4a	Tubulin beta-4B chain;Tubulin beta-4A chain	P68372;Q9D6F9	P68372;Q9D6F9	41;29	2	41	49.83	445	445;444	2.8184	1.1687	0.38041	1.2755	2.8906	1.2115	0.38009	1.235	2.2931	1.1613	0.64716	1.0127	2.7357	1.0891	0.47202	1.2732	3.9761	0.89936	0.22041	1.2002
Cyfip1;Cyfip2	Cytoplasmic FMR1-interacting protein 1;Cytoplasmic FMR1-interacting protein 2	Q7TMB8-2;Q7TMB8;F6QD74;E9Q594;Q5SQX6;E9PZS0;E9Q245	Q7TMB8-2;Q7TMB8;F6QD74;E9Q594;Q5SQX6	4;4;2;2;2;1;1	7	4	144.98	1251	1251;1253;948;968;1253;451;894	3.1044	1.1607	NaN	NaN	NaN	NaN	NaN	NaN	NaN	NaN	NaN	NaN	NaN	NaN	NaN	NaN	NaN	NaN	NaN	NaN
Mcm6	DNA replication licensing factor MCM6	Q3ULG5;P97311;REV__Q6P9R4-3	Q3ULG5;P97311	34;34;1	3	34	89.783	794	794;821;618	3.2898	1.1566	0.23302	0.71222	4.4049	1.7972	0.23562	0.66981	3.129	1.4502	0.50505	0.81099	3.8746	1.4542	0.32807	0.8578	4.9222	1.2384	0.12155	0.54656
Slc25a5	ADP/ATP translocase 2	P51881;Q3V132	P51881	39;6	2	39	32.931	298	298;320	2.8382	1.1564	0.32964	1.1154	2.9181	1.238	0.32317	1.0482	2.1455	1.0933	0.55996	0.89331	2.7679	1.1111	0.39052	1.0695	4.2511	1.0122	0.18499	0.89611
Rfc2	Replication factor C subunit 2	Q9WUK4	Q9WUK4	4	1	4	38.724	349	349	2.7899	1.1548	0.24998	0.62465	NaN	NaN	0.37035	0.859	2.5263	1.1874	NaN	NaN	NaN	NaN	0.30431	0.75755	NaN	NaN	NaN	NaN
Smc2	Structural maintenance of chromosomes protein 2	Q8CG48;E9Q1E9;B1AWH6	Q8CG48;E9Q1E9;B1AWH6	14;14;7	3	14	134.24	1191	1191;1232;471	2.8988	1.1545	NaN	NaN	2.8312	1.1673	NaN	NaN	NaN	NaN	0.58873	0.95006	2.6855	0.99802	NaN	NaN	NaN	NaN	0.17547	0.44033
Prpf8	Pre-mRNA-processing-splicing factor 8	Q99PV0;E9Q3K7;B7ZC27	Q99PV0	46;14;14	3	46	273.61	2335	2335;1013;1044	2.7754	1.1544	0.23112	0.76805	3.4178	1.6681	0.30411	0.88927	2.2253	1.0858	0.41484	0.65737	2.9734	1.1442	0.26547	0.67114	3.6881	1.4261	0.14912	0.40623
Son	Protein SON	Q9QX47-3;Q9QX47;Q9QX47-4;Q9QX47-2;F7CU80;Q8BM30	Q9QX47-3;Q9QX47;Q9QX47-4;Q9QX47-2	38;38;33;30;6;3	6	38	261.44	2404	2404;2444;2281;2126;478;119	3.2178	1.1502	0.24192	0.84335	3.404	1.3499	0.24892	0.82516	3.2735	1.5425	0.31908	0.50002	3.5161	1.3597	0.22563	0.59828	3.5783	0.81412	0.21741	1.23
U2surp	U2 snRNP-associated SURP motif-containing protein	Q6NV83-3;Q6NV83-2;Q6NV83	Q6NV83-3;Q6NV83-2;Q6NV83	15;15;15	3	15	113.26	985	985;1028;1029	2.7786	1.1502	NaN	NaN	3.7694	1.5641	0.22624	0.60566	NaN	NaN	0.57241	0.93424	4.8352	2.3692	0.3796	0.98717	6.494	1.4354	0.15311	0.65048
Cand1	Cullin-associated NEDD8-dissociated protein 1	Q6ZQ38;D3YWC5	Q6ZQ38	24;2	2	24	136.33	1230	1230;247	3.2588	1.1483	0.29113	0.71458	2.6052	1.1396	0.26286	0.70782	2.8112	1.4947	0.49162	0.76854	3.3966	1.3138	0.33091	0.88875	4.8117	1.1228	0.13362	0.35569
Rps5	40S ribosomal protein S5;40S ribosomal protein S5, N-terminally processed	Q91V55;D3YYM6;P97461	Q91V55;D3YYM6;P97461	20;17;17	3	20	22.876	204	204;182;204	2.7728	1.1452	0.17453	0.56247	2.484	1.032	0.2619	0.86512	1.4246	0.64673	0.72632	1.1397	2.6017	1.0447	0.26604	0.71916	10.246	2.3215	0.055522	0.33949
Eprs	Bifunctional glutamate/proline--tRNA ligase;Glutamate--tRNA ligase;Proline--tRNA ligase	Q8CGC7;E9Q1B1	Q8CGC7	26;2	2	26	170.08	1512	1512;215	3.2849	1.1428	0.22904	0.72046	4.2248	1.973	0.31288	0.97891	3.7723	1.9512	0.38217	0.62114	3.8666	2.077	0.25822	0.69635	4.3123	1.1998	0.14854	0.5672
Ctbp2	C-terminal-binding protein 2	P56546;Q91YZ2;P56546-2;E9PWQ9;E9Q0T4;O88712-3;O88712-2;O88712;E9Q0V8;E9PZG2;E9PX05;G3UWG8	P56546;Q91YZ2;P56546-2;E9PWQ9;E9Q0T4	11;10;10;7;6;2;2;2;1;1;1;1	12	11	48.956	445	445;420;988;188;177;367;430;441;16;17;23;52	2.8399	1.1411	0.28908	0.84479	NaN	NaN	0.26852	0.87947	2.9958	1.496	0.53051	0.82993	NaN	NaN	0.36411	0.84712	4.0922	1.2595	0.28045	0.42117
Bclaf1	Bcl-2-associated transcription factor 1	Q8K019-3;F8WI22;Q8K019-2;Q8K019;E9Q5V0	Q8K019-3;F8WI22;Q8K019-2;Q8K019;E9Q5V0	22;22;22;22;13	5	22	86.035	748	748;870;917;919;459	2.9255	1.134	0.21657	0.71729	2.4795	1.0985	0.22676	0.59301	2.977	1.515	0.32164	0.50797	3.3519	1.397	0.17928	0.46385	4.5989	1.3289	NaN	NaN
Hells	Lymphocyte-specific helicase	Q60848-2;Q60848;D3Z414	Q60848-2;Q60848	9;9;3	3	9	93.785	808	808;821;209	2.869	1.1337	NaN	NaN	3.0104	1.2648	NaN	NaN	2.3746	1.173	0.97519	1.5845	NaN	NaN	NaN	NaN	3.9817	1.1497	NaN	NaN
Prdx6;Prdx6b	Peroxiredoxin-6	Q6GT24;O08709;D3Z0Y2;Q8BG37	Q6GT24;O08709;D3Z0Y2;Q8BG37	5;5;4;3	4	5	24.826	224	224;224;200;224	3.3082	1.1336	NaN	NaN	3.5751	1.4545	NaN	NaN	2.8141	1.3742	NaN	NaN	4.0883	1.746	0.27242	0.65286	3.8136	1.571	NaN	NaN
Nup107	Nuclear pore complex protein Nup107	Q8BH74;E9Q4V9	Q8BH74;E9Q4V9	5;4	2	5	106.72	926	926;924	2.7667	1.1326	NaN	NaN	2.9313	1.2284	NaN	NaN	2.5791	1.1749	0.45759	0.70566	2.7094	1.0753	0.35749	0.94039	NaN	NaN	NaN	NaN
Prpf40a	Pre-mRNA-processing factor 40 homolog A	Q9R1C7;Q9R1C7-2;A2AQW6	Q9R1C7;Q9R1C7-2	25;23;11	3	25	108.48	953	953;911;409	2.6195	1.131	0.25298	0.65103	3.3056	1.3795	0.23239	0.65222	2.853	1.4887	0.36524	0.57569	3.0749	1.2054	0.25994	0.68111	3.7275	1.0336	0.16861	0.75561
Rps2;Rps2-ps6;Gm18025;Gm6576;Gm8225	40S ribosomal protein S2	P25444;D3YWA0;E9PV46;D3Z659;D3YVC1;D3YWJ3;E9Q1N8;F6YTZ4;D3Z536;F8VQ36	P25444;D3YWA0;E9PV46;D3Z659;D3YVC1;D3YWJ3;E9Q1N8;F6YTZ4;D3Z536;F8VQ36	25;24;23;22;21;21;19;17;14;13	10	25	31.231	293	293;293;293;221;269;302;221;275;292;287	3.0081	1.1309	0.25996	0.78795	3.0188	1.2611	0.24886	0.8033	1.5228	0.76144	0.65705	1.0393	2.4957	0.95535	0.34968	0.96593	7.0579	1.6094	0.10355	0.52605
Fubp3		A2AJ72;Q3TIX6;F7AM43;F6S444	A2AJ72;Q3TIX6	14;14;2;1	4	14	61.447	569	569;575;264;185	2.7424	1.1284	0.36264	0.83357	2.3661	0.92831	0.35696	0.93775	2.2724	1.1188	0.57362	0.95788	2.8267	1.1265	0.46847	1.2789	3.09	0.70841	0.22304	0.52408
Senp3	Sentrin-specific protease 3	Q9EP97;F6Z9L5;E9PWT6	Q9EP97;F6Z9L5;E9PWT6	11;6;6	3	11	64.402	568	568;169;282	2.6897	1.1237	0.46889	1.0705	3.0646	1.6076	NaN	NaN	2.471	1.2396	0.89567	1.4749	3.2378	1.5074	0.61582	1.5226	6.247	2.0974	0.18192	0.49391
Slc25a3	Phosphate carrier protein, mitochondrial	Q8VEM8;G5E902	Q8VEM8;G5E902	13;12	2	13	39.632	357	357;358	3.0116	1.1224	0.2664	0.70081	3.6081	1.4988	0.24842	0.70004	NaN	NaN	NaN	NaN	3.4215	1.3857	0.32994	0.75901	3.592	0.87688	0.13623	0.41723
Msh2	DNA mismatch repair protein Msh2	P43247;G3UXD8;G3UWZ8	P43247	35;9;2	3	35	104.15	935	935;210;68	3.1232	1.122	0.34182	1.1736	3.1697	1.2869	0.35175	1.124	2.7544	1.3237	0.61586	0.94771	3.1172	1.2084	0.41366	1.0978	4.1342	0.94711	0.17703	0.8087
Eif6	Eukaryotic translation initiation factor 6	O55135;A6PWZ2;D6RG53;D6RJJ3;B1AZQ4	O55135;A6PWZ2;D6RG53;D6RJJ3;B1AZQ4	2;1;1;1;1	5	2	26.511	245	245;58;59;71;81	2.9062	1.1187	NaN	NaN	NaN	NaN	NaN	NaN	NaN	NaN	NaN	NaN	NaN	NaN	NaN	NaN	5.1992	1.2158	NaN	NaN
Rps11	40S ribosomal protein S11	P62281;E9PXE7;D3Z3M6	P62281;E9PXE7	30;30;10	3	30	18.431	158	158;165;158	2.5546	1.1152	0.32319	0.99537	3.0106	1.27	0.30611	0.91629	2.2855	1.2334	0.63262	1.0231	2.8214	1.1216	0.41954	1.1149	5.1814	1.2375	0.18192	0.85887
Rpl23a;Rpl23a-ps3;Gm10335;Gm3940;Gm10923	60S ribosomal protein L23a	P62751;D3YWP3;D3Z1D6;F8WH61;D3Z5J9;D3Z5J8;D3YU45;D3YU46;D3YW68;D3YTY6;D3YW72;D3YTY5;D3Z2I1;D3Z5M9;D3YUB4;D3YTY4;REV__D3YU45;REV__D3YW72;REV__F8WH61;REV__D3Z5M9;REV__D3Z5J9;REV__D3Z5J8;REV__D3YUB4;REV__D3YTY4;REV__P62751;REV__D3Z1D6;REV__D3YWP3	P62751;D3YWP3;D3Z1D6;F8WH61;D3Z5J9;D3Z5J8;D3YU45;D3YU46	35;34;31;29;28;26;24;18;12;7;5;4;3;2;2;2;1;1;1;1;1;1;1;1;1;1;1	27	35	17.695	156	156;156;156;155;155;155;143;153;155;151;154;155;155;155;155;155;143;154;155;155;155;155;155;155;156;156;156	2.7175	1.114	0.26846	0.88136	4.1842	1.7405	0.18823	0.61425	2.2947	1.1906	0.63037	1.0056	2.9087	1.1236	0.3402	0.94488	5.0535	1.3666	0.17034	0.78987
Slc25a13	Calcium-binding mitochondrial carrier protein Aralar2	Q9QXX4;F6ZSC6;Q8BH59	Q9QXX4;F6ZSC6	12;12;2	3	12	74.466	676	676;676;677	2.5783	1.1126	0.30483	0.85722	NaN	NaN	NaN	NaN	NaN	NaN	0.51404	0.80285	NaN	NaN	0.36238	0.81888	3.6277	0.86761	0.15408	0.17722
Ptbp1	Polypyrimidine tract-binding protein 1	Q8BGJ5;Q922I7;Q8CB58;E9Q4L8;P17225;Q8C2R5;E9QMW9;F7DCW4;E9Q0W3;E9Q279;F7C521;F7AXP1;Q8BHD7-2;Q8BHD7;G8JL74;G3UXA6	Q8BGJ5;Q922I7;Q8CB58;E9Q4L8;P17225;Q8C2R5;E9QMW9	12;12;11;11;8;7;7;4;1;1;1;1;1;1;1;1	16	12	56.891	529	529;555;489;528;527;299;353;107;55;62;104;162;520;523;551;554	2.9937	1.1119	0.22185	0.64736	4.8221	1.9471	0.22295	0.67794	2.7304	1.3885	0.76195	1.289	4.2285	1.7202	0.35225	0.76239	NaN	NaN	0.13101	0.41076
Snrnp200	U5 small nuclear ribonucleoprotein 200 kDa helicase	Q6P4T2;E9QAF6	Q6P4T2	37;16	2	37	244.54	2136	2136;690	2.8382	1.1098	0.2446	0.6534	2.801	1.1151	0.29254	0.8247	2.0469	0.93948	0.47927	0.7945	2.7181	1.0978	0.28624	0.77021	3.7401	1.2819	0.15509	0.61571
Rpl7	60S ribosomal protein L7	P14148;F6XI62;D3Z6N4;F6ZA13	P14148;F6XI62;D3Z6N4	38;33;22;12	4	38	31.419	270	270;279;270;223	2.5154	1.1073	0.23168	0.74813	1.8748	0.84898	0.28834	0.91778	1.4453	0.78149	0.50892	0.79725	2.2082	0.87482	0.26794	0.70233	4.051	0.98098	0.14488	0.53421
Pcbp1	Poly(rC)-binding protein 1	P60335;G3UYM5;P57724	P60335	17;1;1	3	17	37.497	356	356;161;403	3.0803	1.107	0.24131	0.85378	3.5761	1.3784	0.23635	0.75532	2.9955	1.4627	0.40389	0.63988	3.3241	1.294	0.28521	0.80265	3.5816	0.80057	0.16317	0.88455
Mki67ip	MKI67 FHA domain-interacting nucleolar phosphoprotein	Q91VE6;Q91VE6-2;E0CXU3	Q91VE6;Q91VE6-2	9;8;3	3	9	36.265	317	317;269;101	2.8853	1.1063	0.24044	0.88161	3.8023	1.7026	0.16719	0.51333	NaN	NaN	NaN	NaN	NaN	NaN	NaN	NaN	NaN	NaN	NaN	NaN
Utp20	Small subunit processome component 20 homolog	Q5XG71;E9QK83	Q5XG71;E9QK83	23;23	2	23	317.74	2788	2788;2789	3.1999	1.1038	0.25386	0.71074	2.4076	0.97884	0.27396	0.89182	2.3365	1.0775	0.59215	0.94585	2.5075	0.96601	0.35442	0.98867	4.7998	1.157	0.17072	0.27155
Nop58	Nucleolar protein 58	Q6DFW4	Q6DFW4	13	1	13	60.342	536	536	2.9184	1.1037	0.27669	0.92198	3.3837	1.2623	0.22899	0.73516	2.4221	1.1122	0.60089	0.9715	2.5459	0.94181	0.41676	1.1589	4.5677	1.1899	0.1552	0.3989
Rpl17	60S ribosomal protein L17	Q9CPR4;Q6ZWZ7;D3Z3R2;F6VWT4;F8VQL2;F8VQM6;B2RY53;F6YKV1;E9PWX3;A2AWA9	Q9CPR4;Q6ZWZ7;D3Z3R2;F6VWT4;F8VQL2	36;36;30;29;24;7;7;5;3;1	10	36	21.423	184	184;184;184;194;193;185;190;195;209;1064	2.5646	1.1021	0.27984	0.94328	3.0513	1.3056	0.2498	0.81116	2.3374	1.2476	0.5248	0.83148	2.6623	1.0672	0.32661	0.87713	3.6897	0.98417	0.20371	0.95575
Tufm;Gm9755	Elongation factor Tu, mitochondrial;Elongation factor Tu	Q8BFR5;D3YVN7;Q8BFR5-2	Q8BFR5;D3YVN7;Q8BFR5-2	16;16;14	3	16	49.508	452	452;452;435	2.9732	1.097	0.30522	0.90728	3.4929	1.3673	0.32263	0.96806	2.8674	1.4223	0.56566	0.90402	3.2212	1.2589	0.41005	1.1274	4.4278	1.0565	0.19285	0.53856
Phgdh	D-3-phosphoglycerate dehydrogenase	Q61753;F6ZSB7;E9QAP9	Q61753	11;3;1	3	11	56.585	533	533;149;134	2.7152	1.0954	0.20309	0.45897	2.874	1.0847	NaN	NaN	2.5821	1.2676	0.47537	0.77215	2.7562	1.0188	0.3708	1.0166	3.3678	0.88913	NaN	NaN
Rps23	40S ribosomal protein S23	P62267;Q9CZI5;D3YXF9;F7D153	P62267;Q9CZI5;D3YXF9	23;21;12;1	4	23	15.807	143	143;145;143;148	2.694	1.0887	0.36294	1.102	3.6731	1.5133	0.37691	1.2048	3.6239	1.8585	0.70737	1.0888	3.5034	1.3689	0.42007	1.1467	4.2114	1.0741	0.30432	1.1962
Ppig	Peptidyl-prolyl cis-trans isomerase G	A2AR02;A2AR01	A2AR02;A2AR01	9;7	2	9	88.324	752	752;127	3.0049	1.0859	0.2428	0.82046	NaN	NaN	NaN	NaN	2.7252	1.3453	0.32685	0.51061	2.839	1.1981	0.24331	0.66295	3.8561	2.0172	0.18493	0.69444
Rpl23	60S ribosomal protein L23	P62830;A2A6F8	P62830	16;5	2	16	14.865	140	140;60	2.3293	1.082	0.29649	0.8949	3.0755	1.2353	0.28917	0.86544	2.2021	1.0576	0.63745	1.0186	2.7374	1.0516	0.36848	1.0378	4.7965	1.1454	0.18159	0.64806
Rps15	40S ribosomal protein S15	P62843;D3YTQ9;Q3UXS6;F7ANJ3	P62843;D3YTQ9;Q3UXS6	13;11;10;4	4	13	17.04	145	145;118;124;135	2.4981	1.0809	0.20134	0.65993	3.1022	1.4345	0.13005	0.43386	NaN	NaN	0.67127	1.0848	1.9958	0.78349	0.31692	0.8245	5.9629	1.9845	0.086661	0.45183
Rpl28	60S ribosomal protein L28	P41105;F6Z0X0;F6QDU1	P41105	28;7;1	3	28	15.733	137	137;85;131	2.417	1.0745	0.27043	0.87698	2.9397	1.2602	0.30778	0.96051	2.7168	1.4528	0.46527	0.72507	3.1517	1.314	0.3046	0.80669	3.9238	1.0153	0.22052	1.0934
Rpl30	60S ribosomal protein L30	P62889;D3YU37;F7CZ57;D3YU72;D3Z2H8	P62889;D3YU37;F7CZ57	14;8;7;3;2	5	14	12.784	115	115;115;115;115;115	2.5133	1.0734	0.1781	0.56463	2.3861	0.99937	0.29152	0.94479	1.5737	0.79121	0.73179	1.1386	3.8148	1.5238	0.21386	0.5458	7.3166	1.8326	0.075135	0.43344
		D3YXG3	D3YXG3	9	1	9	13.708	125	125	2.8581	1.0686	0.16632	0.5884	2.8246	1.1489	0.20128	0.66455	1.6198	0.75309	0.8212	1.3288	2.8387	1.0199	0.2584	0.71757	11.035	2.4914	0.051987	0.32624
Rps20	40S ribosomal protein S20	P60867	P60867	14	1	14	13.373	119	119	2.6189	1.0684	0.21771	0.7125	3.0068	1.4744	0.23052	0.73983	1.8266	0.92082	0.64779	1.0148	3.1629	1.2512	0.30291	0.84277	8.7473	2.8478	0.081153	0.24698
Hnrnpa0	Heterogeneous nuclear ribonucleoprotein A0	Q9CX86	Q9CX86	18	1	18	30.53	305	305	2.3723	1.0681	0.36616	1.0704	4.2957	1.739	0.13899	0.42142	2.0815	0.99277	NaN	NaN	NaN	NaN	0.30481	0.8576	22.103	4.967	0.026005	0.13239
Rps19	40S ribosomal protein S19	Q9CZX8;D3Z722;D3Z5R8;F8VQH5;F6Q5Z8;D3YUG3;D3YUT3;F8VQL3	Q9CZX8;D3Z722;D3Z5R8;F8VQH5;F6Q5Z8;D3YUG3	24;21;20;19;18;16;9;2	8	24	16.085	145	145;212;177;149;151;138;72;156	2.2788	1.0679	0.16384	0.52521	2.5901	1.1221	0.25349	0.78488	1.4024	0.70098	0.80721	1.2605	2.3457	0.9348	0.27559	0.73432	10.307	2.3849	0.048958	0.24917
Upf1	Regulator of nonsense transcripts 1	Q9EPU0-2;Q9EPU0;Q6ZQJ5	Q9EPU0-2;Q9EPU0	15;15;1	3	15	122.66	1113	1113;1124;1062	2.3726	1.0637	0.29672	0.64662	2.5208	1.1809	0.35247	0.74702	1.656	0.75382	0.97593	1.6014	2.309	0.87077	0.4392	1.0942	3.8948	1.2959	0.24156	0.5282
Nsun2	tRNA (cytosine(34)-C(5))-methyltransferase	Q1HFZ0;Q1HFZ0-2	Q1HFZ0;Q1HFZ0-2	23;20	2	23	85.451	757	757;691	2.9583	1.0635	0.31054	0.99141	3.7006	1.3987	0.29211	0.89301	3.0405	1.3943	0.60449	0.98464	3.1485	1.2272	0.40135	1.0874	4.6418	1.1766	0.19232	0.719
Dars	Aspartate--tRNA ligase, cytoplasmic	Q922B2;Q8BJY7	Q922B2	14;3	2	14	57.147	501	501;87	2.5155	1.062	0.20624	0.52837	NaN	NaN	0.1988	0.59538	3.7938	1.7441	0.37827	0.5802	4.4428	1.8027	0.25768	0.61692	3.4202	1.0069	NaN	NaN
Knop1	Lysine-rich nucleolar protein 1	Q9Z2Q2;E9QKQ3;Q9Z2Q2-2;Q9Z2Q2-3;F6ZLH4;D3Z5V3	Q9Z2Q2;E9QKQ3;Q9Z2Q2-2;Q9Z2Q2-3;F6ZLH4	17;17;12;10;10;2	6	17	53.846	478	478;532;318;295;317;192	2.7099	1.0589	0.51675	1.7194	2.9021	1.299	0.38922	1.207	2.1668	1.0198	0.96345	1.5132	2.4106	1.0057	0.65086	1.7214	3.8913	1.1862	0.35856	1.2522
Gltscr2		Q8BK35	Q8BK35	16	1	16	55.792	484	484	2.5738	1.0557	0.22629	0.72034	4.3756	1.8341	0.15837	0.52798	2.3141	1.1384	0.63664	0.95562	2.5925	1.4761	0.25806	0.67286	6.5515	2.1016	0.18002	0.6802
Ddx17	Probable ATP-dependent RNA helicase DDX17	Q501J6;Q3U741;Q501J6-2	Q501J6;Q3U741;Q501J6-2	19;19;15	3	19	72.399	650	650;652;407	2.0127	1.0548	0.36658	0.95057	1.9538	1.1671	0.35066	1.1589	1.5229	0.76705	0.76023	1.22	2.0002	0.86127	0.41314	1.1116	3.0236	1.4286	0.2035	0.41827
Rpl3	60S ribosomal protein L3	P27659;D3YZ47	P27659;D3YZ47	64;50	2	64	46.109	403	403;403	2.4899	1.0547	0.27992	0.93997	2.2605	0.97218	0.32486	1.0302	1.349	0.68537	0.81778	1.2788	2.1977	0.86872	0.37221	1.0071	4.6164	1.1442	0.15054	0.72268
Cltc	Clathrin heavy chain 1	Q68FD5;Q5SXR6	Q68FD5;Q5SXR6	15;15	2	15	191.55	1675	1675;1679	2.4456	1.0545	0.10181	0.33719	6.3749	2.3607	NaN	NaN	6.033	2.7065	0.14528	0.2471	7.1042	2.6098	0.18	0.48629	2.2772	0.69535	NaN	NaN
Pcbp2;Pcbp3	Poly(rC)-binding protein 2;Poly(rC)-binding protein 3	Q61990-2;Q61990-3;Q61990;G5E916;F7A4C5;P57722-2;P57722;E9Q7D8	Q61990-2;Q61990-3;Q61990;G5E916;F7A4C5;P57722-2;P57722;E9Q7D8	10;10;10;6;6;6;6;5	8	10	34.917	331	331;349;362;339;367;370;371;226	2.942	1.0513	0.28438	1.0126	3.4764	1.383	0.26868	0.8921	2.6521	1.2394	0.5095	0.80708	3.1585	1.1437	0.3198	0.90424	3.6974	0.89142	0.14619	0.82359
Snrpe	Small nuclear ribonucleoprotein E	P62305;E9Q0W8;E9Q4F4	P62305;E9Q0W8;E9Q4F4	2;1;1	3	2	10.803	92	92;52;91	3.097	1.0488	0.198	0.67022	3.8409	1.4443	0.17388	0.58112	2.2847	1.0168	0.48642	0.77863	2.7389	1.0213	NaN	NaN	10.564	2.2598	0.041375	0.24477
Rps12	40S ribosomal protein S12	Q6ZWZ6;P63323;D3Z6B6;D3Z1P4	Q6ZWZ6;P63323;D3Z6B6;D3Z1P4	13;11;8;7	4	13	14.515	132	132;132;132;127	2.9069	1.0359	0.22858	0.66755	3.255	1.3525	0.26865	0.76749	2.45	1.1554	0.67105	1.0331	3.1002	1.2228	0.3144	0.83096	10.468	2.2179	0.079369	0.24661
Slc25a1		Q8JZU2;F6VVY4	Q8JZU2	7;3	2	7	33.931	311	311;197	2.8506	1.0328	0.36457	0.95574	2.8752	1.0979	NaN	NaN	NaN	NaN	NaN	NaN	NaN	NaN	NaN	NaN	NaN	NaN	NaN	NaN
Rps16	40S ribosomal protein S16	P14131	P14131	23	1	23	16.445	146	146	2.4826	1.0327	0.1696	0.53952	2.4655	1.0397	0.23759	0.77822	1.2672	0.60768	0.71484	1.1261	2.3551	0.95812	0.26532	0.71654	9.1819	2.1387	0.055695	0.30118
Lig1	DNA ligase 1;DNA ligase	P37913;Q3U4X8;D3YUC0;E9PV36;F6RQT5;D3YUW4	P37913;Q3U4X8;D3YUC0	15;15;12;4;3;2	6	15	102.29	916	916;932;687;270;245;226	2.7178	1.0309	NaN	NaN	3.0266	1.3244	NaN	NaN	2.4596	1.1745	0.59193	0.97296	3.872	1.6085	0.42415	1.1812	3.0807	0.81998	0.16505	0.42507
Rcl1	RNA 3-terminal phosphate cyclase-like protein	Q9JJT0	Q9JJT0	8	1	8	40.84	373	373	2.6486	1.0285	0.59058	1.9626	NaN	NaN	0.29646	0.89062	NaN	NaN	2.5765	4.0254	NaN	NaN	NaN	NaN	8.7348	2.1937	0.17036	0.37806
Rps27l	40S ribosomal protein S27-like;40S ribosomal protein S27	Q6ZWY3;E9QAB4;D6RH49;D3YYB0	Q6ZWY3;E9QAB4;D6RH49;D3YYB0	6;5;3;3	4	6	9.4771	84	84;84;77;105	2.4095	1.021	0.31268	0.94915	3.0772	1.3292	0.29135	0.95939	2.1935	1.1471	0.64552	1.0101	2.6545	1.0483	0.38999	1.0423	5.1719	1.131	0.16455	0.73145
Pabpc4;Gm10110		Q91YZ8;A3KFU5;A3KFU8;Q6PHQ9;D3Z5M2;E9PW32;G5E8X2	Q91YZ8;A3KFU5;A3KFU8;Q6PHQ9;D3Z5M2;E9PW32	26;26;26;26;25;21;2	7	26	67.852	615	615;631;644;660;615;588;370	2.7075	1.0204	0.26654	0.88624	2.1889	1.0325	0.32369	1.058	1.4526	0.77796	0.7918	1.2714	2.2348	0.85391	0.34335	0.91646	4.673	1.131	0.15365	0.32645
Hnrnpl	Heterogeneous nuclear ribonucleoprotein L	Q8R081;E9Q8W8;G5E924;G3UY38	Q8R081;E9Q8W8;G5E924;G3UY38	11;11;11;9	4	11	63.963	586	586;592;615;456	2.9263	1.016	NaN	NaN	3.4073	1.4022	0.2864	0.79855	2.9313	1.4636	NaN	NaN	3.7772	1.5473	0.32168	0.66796	3.611	1.1398	0.13274	0.43046
Rpl18a	60S ribosomal protein L18a	P62717;F6YJW4;D3YVT7	P62717	25;7;2	3	25	20.732	176	176;174;175	2.8354	1.0143	0.24546	0.71912	2.456	1.02	0.32361	1.0254	NaN	NaN	0.65659	1.0284	3.3867	1.2893	0.25976	0.70541	5.5486	1.3102	0.12635	0.58902
Rpl19	60S ribosomal protein L19	P84099;A2A547	P84099;A2A547	41;40	2	41	23.466	196	196;194	2.073	1.0136	0.42277	1.4114	1.852	0.80103	0.46182	1.46	1.7208	0.93312	0.69021	1.0773	1.8728	0.77268	0.48114	1.2786	2.3856	0.6593	0.38552	1.932
Dync1h1	Cytoplasmic dynein 1 heavy chain 1	Q9JHU4;F6ZX84	Q9JHU4	33;3	2	33	532.04	4644	4644;252	2.7583	0.9959	0.258	0.51974	NaN	NaN	0.26782	0.68138	2.8464	1.3119	0.53711	0.87042	2.59	1.0525	0.32356	0.70216	NaN	NaN	NaN	NaN
Pabpc1	Polyadenylate-binding protein 1	P29341;Q9D4E6;A2A5N3;F6ZAX1;Q8C7D3	P29341	46;20;4;2;2	5	46	70.67	636	636;643;607;118;381	2.5808	0.98757	0.26438	0.88366	1.8423	0.74289	0.41578	1.3393	1.4412	0.73858	0.80384	1.2372	2.1819	0.8803	0.36189	0.9693	4.2669	1.0392	0.15538	0.65107
Hk2	Hexokinase-2	E9Q5B5;O08528;E9Q9M6;G3UVV4;P17710-3;P17710-4;F8WIP2;P17710-2;P17710;D3YYR4;D3Z365;Q91W97	E9Q5B5;O08528	22;22;4;2;2;2;2;2;2;1;1;1	12	22	99.213	889	889;917;43;917;918;922;941;945;974;184;223;915	2.7117	0.97628	0.21934	0.61944	3.6878	1.5496	NaN	NaN	2.2204	1.0729	0.52452	0.83495	2.6218	1.0877	0.36201	0.97256	3.9576	1.0513	0.14424	0.35517
Snw1	SNW domain-containing protein 1	Q9CSN1	Q9CSN1	11	1	11	61.475	536	536	2.746	0.97415	NaN	NaN	NaN	NaN	0.29904	0.80638	2.1977	1.0203	0.43698	0.71931	NaN	NaN	0.23733	0.64463	NaN	NaN	0.16506	0.18785
Aifm1	Apoptosis-inducing factor 1, mitochondrial	B1AU25;Q9Z0X1	B1AU25;Q9Z0X1	12;12	2	12	66.113	608	608;612	2.6106	0.97389	0.29158	0.91014	NaN	NaN	0.36737	0.84333	3.1104	1.4602	0.43388	0.72641	3.5307	1.5032	0.38277	0.78945	NaN	NaN	NaN	NaN
Rpl34	60S ribosomal protein L34	Q9D1R9;D3Z4H3;D3YZW2;D3YWC0	Q9D1R9;D3Z4H3;D3YZW2	20;19;11;5	4	20	13.293	117	117;117;117;118	2.2166	0.9682	0.24939	0.75368	2.4525	1.0562	0.30982	0.98061	2.3767	1.2175	0.47726	0.75429	3.0472	1.2389	0.27531	0.72456	4.2857	1.181	0.17318	0.89707
Rbmxl2		Q9DAE2	Q9DAE2	28	1	28	41.912	385	385	2.0988	0.96662	0.33484	0.80243	3.3514	1.5276	0.17332	0.47579	1.3603	0.79019	0.64968	1.0137	2.6414	1.0542	0.29017	0.67738	11.494	3.2895	0.059909	0.18646
Hnrnpf	Heterogeneous nuclear ribonucleoprotein F;Heterogeneous nuclear ribonucleoprotein F, N-terminally processed	Q9Z2X1;Q9Z2X1-2	Q9Z2X1;Q9Z2X1-2	26;24	2	26	45.729	415	415;395	2.4816	0.96348	0.33683	1.0305	2.3192	0.96204	0.3299	1.0756	1.5973	0.81874	0.80927	1.2901	2.0053	0.84901	0.44082	1.1778	7.4176	1.7312	0.10279	0.53476
Nxt1;Nxt2	NTF2-related export protein 1;NTF2-related export protein 2	Q9QZV9;Q3UNA4;Q3UNA4-2;Q3UNA4-3	Q9QZV9;Q3UNA4;Q3UNA4-2;Q3UNA4-3	2;2;2;1	4	2	15.847	140	140;142;198;114	2.4068	0.96086	NaN	NaN	NaN	NaN	NaN	NaN	NaN	NaN	NaN	NaN	NaN	NaN	NaN	NaN	NaN	NaN	NaN	NaN
Hnrnpu	Heterogeneous nuclear ribonucleoprotein U	G3XA10;Q8VEK3	G3XA10;Q8VEK3	43;43	2	43	86.805	793	793;800	2.0797	0.9604	0.37527	1.098	3.2102	1.3518	0.15958	0.47928	1.201	0.60258	0.91263	1.4096	1.9347	0.82822	0.3844	1.0137	10.184	2.5056	0.053906	0.2389
Rpl9;Rpl9-ps6	60S ribosomal protein L9	P51410;G3UW34;D3YYQ0;D3Z629;D3YZT0	P51410;G3UW34;D3YYQ0;D3Z629	15;14;13;11;7	5	15	21.881	192	192;192;192;166;80	2.5566	0.95988	0.2532	0.80051	2.6237	1.08	0.24358	0.7698	NaN	NaN	0.42307	0.67343	2.5447	0.96288	0.31318	0.84194	4.2207	1.0342	0.1442	0.65237
Jmjd6	Bifunctional arginine demethylase and lysyl-hydroxylase JMJD6	G3UVU9;F6VRF7;Q9ERI5-2;F6VMC4;E9PVN0;Q9ERI5	G3UVU9;F6VRF7;Q9ERI5-2;F6VMC4;E9PVN0;Q9ERI5	7;7;7;7;7;7	6	7	32.003	270	270;287;298;309;352;403	2.186	0.95773	0.48143	1.3685	1.6496	0.65217	0.50457	1.5396	1.5965	0.72834	0.66742	1.0577	1.6438	0.611	0.55759	1.5569	1.9288	0.51387	0.32082	0.70896
Gm10094;Sap18	Histone deacetylase complex subunit SAP18	E9Q317;O55128;D3YY73;D3Z2N9;D3YY55	E9Q317;O55128;D3YY73;D3Z2N9	9;8;5;5;4	5	9	19.586	172	172;153;92;111;107	2.6601	0.95741	0.19991	0.64355	2.5667	1.0996	0.22389	0.73194	2.9083	1.3237	0.342	0.47979	3.0809	1.3065	0.21142	0.53194	4.4552	0.963	0.15404	0.95317
Rpl12;Rpl12-ps1;Gm16519	60S ribosomal protein L12	P35979;D3YX33;F8VQK7	P35979;D3YX33;F8VQK7	12;6;6	3	12	17.804	165	165;165;175	2.5258	0.95275	0.18013	0.51785	2.0448	0.84658	0.33224	1.0302	1.3464	0.65509	0.81336	1.271	3.5197	1.3034	0.22846	0.61683	7.0584	1.6367	0.080579	0.40785
Rpl26	60S ribosomal protein L26	P61255;B1ARA5;B1ARA3;D3Z3Q9;G3UW96;F7CGP0;A3KGS3-2;E9Q4R6;A3KGS3	P61255;B1ARA5;B1ARA3	39;36;31;18;11;1;1;1;1	9	39	17.258	145	145;143;103;145;145;1567;1807;1870;1872	2.0894	0.93917	0.29622	0.89952	2.5762	1.1709	0.26261	0.82817	2.1044	1.1357	0.51034	0.78673	2.1345	0.89177	0.35806	0.94593	3.0415	0.77889	0.23195	1.0933
Snrpd3	Small nuclear ribonucleoprotein Sm D3	P62320	P62320	7	1	7	13.916	126	126	1.7997	0.93751	0.1774	0.62686	NaN	NaN	NaN	NaN	NaN	NaN	NaN	NaN	2.4542	1.0441	0.29726	0.80197	10.41	2.5521	0.062113	0.22834
Cad		E9QAI5;B2RQC6;B7ZN27;G3UWN2;E9QAT6;F6S3Z3	E9QAI5;B2RQC6;B7ZN27;G3UWN2	38;38;36;36;15;2	6	38	236.25	2162	2162;2225;2154;2164;971;194	2.2749	0.92847	0.35301	1.1631	2.3723	0.9256	0.39023	1.123	2.221	1.0639	0.50794	0.84874	2.4813	0.97367	0.35972	0.99095	2.7428	0.73582	0.22243	0.57804
Gemin5	Gem-associated protein 5	A2AFQ9;Q8BX17;E9PUU4	A2AFQ9;Q8BX17;E9PUU4	8;8;8	3	8	166.52	1501	1501;1502;1503	2.1064	0.92637	0.52126	1.2482	1.4678	0.63251	NaN	NaN	1.2968	0.64217	1.2415	1.8868	1.9659	0.79528	0.66256	1.6314	2.2892	0.76419	NaN	NaN
H1f0	Histone H1.0	P10922	P10922	5	1	5	20.861	194	194	2.0273	0.92118	0.37419	1.2092	2.6376	1.0511	0.46293	1.2961	NaN	NaN	NaN	NaN	1.9262	0.75615	NaN	NaN	NaN	NaN	NaN	NaN
Rpl37a	60S ribosomal protein L37a	P61514;E9Q2Z2	P61514;E9Q2Z2	15;11	2	15	10.275	92	92;93	2.5102	0.92095	0.26444	0.91627	2.8693	1.2512	0.2781	0.87896	2.7526	1.4524	0.53105	0.83668	2.6049	0.97538	0.35308	0.98547	3.6623	0.87897	0.23019	1.274
Skiv2l2	Superkiller viralicidic activity 2-like 2	Q9CZU3	Q9CZU3	8	1	8	117.64	1040	1040	2.1726	0.91827	NaN	NaN	NaN	NaN	NaN	NaN	1.5919	0.84001	NaN	NaN	2.1647	1.1503	NaN	NaN	NaN	NaN	NaN	NaN
Rpl36a	60S ribosomal protein L36a	P83882;E9Q131	P83882	23;5	2	23	12.441	106	106;67	2.0934	0.9156	0.41309	1.3243	2.5679	1.0979	0.39049	1.197	2.4922	1.3422	0.56506	0.91951	2.4729	0.98042	0.43189	1.1697	2.6135	0.71903	0.38047	1.7936
Ddx3x;D1Pas1	ATP-dependent RNA helicase DDX3X;Putative ATP-dependent RNA helicase Pl10	Q62167;P16381	Q62167;P16381	20;17	2	20	73.101	662	662;660	2.1001	0.91523	0.43949	1.2194	2.415	0.99568	0.41036	1.3605	1.7679	0.87128	0.78739	1.2237	2.7014	1.0563	0.56031	1.3694	3.8418	0.8918	0.17896	0.77342
Rpl29;Gm17669;Gm10709	60S ribosomal protein L29	P47915;G3UWG9;F6QL70;F6WZ54;D3Z1N9;D3YU65;D3YTZ1;F6YH22;F6VZG1;D3Z102	P47915;G3UWG9;F6QL70;F6WZ54;D3Z1N9;D3YU65;D3YTZ1	24;22;20;20;19;16;16;11;6;3	10	24	17.587	160	160;160;154;158;160;160;160;154;148;151	2.3048	0.90383	0.30214	1.0569	2.4698	1.0283	0.31617	1.0283	2.4112	1.2774	0.5178	0.81499	2.398	0.95401	0.33154	0.91042	2.6591	0.66392	0.28425	1.3997
Prkra	Interferon-inducible double stranded RNA-dependent protein kinase activator A	Q9WTX2	Q9WTX2	14	1	14	34.371	313	313	2.0858	0.89561	1.3207	4.6981	1.4114	0.56355	1.9047	6.3689	NaN	NaN	NaN	NaN	2.0264	0.75482	1.7635	4.7736	1.6027	0.3693	1.4024	4.3757
D10Wsu52e	tRNA-splicing ligase RtcB homolog	Q99LF4	Q99LF4	6	1	6	55.249	505	505	1.8385	0.88263	NaN	NaN	1.7644	0.87084	NaN	NaN	NaN	NaN	NaN	NaN	NaN	NaN	NaN	NaN	3.5969	1.2959	NaN	NaN
Rpl35a	60S ribosomal protein L35a	O55142;D3Z2T7;E9PXU5;F8VQL4	O55142;D3Z2T7;E9PXU5;F8VQL4	20;19;18;10	4	20	12.554	110	110;110;110;110	2.1614	0.88136	0.21145	0.75399	1.8897	0.7373	0.3285	0.98637	1.2816	0.66491	0.96453	1.5067	3.0026	1.2849	0.26265	0.68033	6.3627	1.7151	0.092357	0.41234
Ybx3	Y-box-binding protein 3	Q9JKB3;F6TIF5	Q9JKB3;F6TIF5	23;16	2	23	38.813	361	361;273	1.9074	0.87711	0.40999	1.1252	2.8626	1.1892	0.25732	0.76934	0.079423	0.044503	NaN	NaN	0.68639	0.26345	1.1825	3.2046	5.8971	1.8391	0.14995	0.68727
Rpl27a	60S ribosomal protein L27a	P14115;D3Z6J9;E9QP28;D3YZN6;D3Z4H8	P14115;D3Z6J9;E9QP28;D3YZN6	25;22;19;16;4	5	25	16.605	148	148;148;148;148;149	1.9483	0.83762	0.38314	1.3015	2.2863	1.021	0.3899	1.1768	2.4101	1.279	0.49626	0.79442	2.3676	0.95679	0.38332	1.0178	2.4339	0.7044	0.3702	1.5594
Ddx5	Probable ATP-dependent RNA helicase DDX5	Q61656;Q8BTS0;B1ARB8;B1ARC0;B1ARB9	Q61656;Q8BTS0	31;31;7;7;7	5	31	69.289	614	614;615;91;168;183	2.3032	0.82389	0.31572	0.94672	2.3006	0.89876	0.37064	0.99338	1.7582	0.82718	0.74397	1.1385	2.3815	0.95107	0.4064	1.035	3.3977	0.85349	0.18684	0.53603
Vangl2	Vang-like protein 2	Q91ZD4;Q6ZPV8;D3YY75;D3Z4X2	Q91ZD4;Q6ZPV8;D3YY75	12;12;11;1	4	12	59.77	521	521;575;561;130	2.1933	0.80357	0.51518	1.6171	2.0479	0.93731	0.55924	1.4659	2.1944	1.0106	0.64163	1.0096	2.0554	0.90073	0.50928	1.3454	NaN	NaN	0.41776	1.133
Dkc1	H/ACA ribonucleoprotein complex subunit 4	Q9ESX5;B7ZCL7;A2AN81;F6YUI5;F6S1S5	Q9ESX5;B7ZCL7	20;16;9;9;4	5	20	57.401	509	509;260;145;184;74	1.8759	0.8006	0.35966	1.153	1.8582	0.73912	0.27354	0.82882	0.18141	0.096045	4.8078	7.8595	0.73551	0.31725	1.055	2.8597	4.6379	1.103	0.1379	0.40392
Hnrnpul2	Heterogeneous nuclear ribonucleoprotein U-like protein 2	Q00PI9;F8VPM4	Q00PI9;F8VPM4	7;7	2	7	84.999	745	745;745	1.7653	0.79854	0.42322	1.0736	1.6985	0.75758	NaN	NaN	NaN	NaN	1.0365	1.7105	1.7047	0.76672	0.55197	1.2747	4.6455	1.121	0.096569	0.35967
Arglu1	Arginine and glutamate-rich protein 1	Q3UL36;Q3UL36-2;Q8CIS0-2;Q8CIS0	Q3UL36	34;15;1;1	4	34	32.887	271	271;205;1154;1159	1.6604	0.78854	0.44593	1.3385	1.6814	0.81245	0.41608	1.1595	1.6501	0.86989	0.59562	0.90159	1.6577	0.74047	0.49247	1.3443	1.8778	0.49644	0.41978	1.2637
Ddx41	Probable ATP-dependent RNA helicase DDX41	Q91VN6	Q91VN6	19	1	19	69.819	622	622	2.2778	0.78702	0.34509	0.82631	1.8229	0.87334	0.25199	0.68649	1.8087	0.89978	0.55912	0.90991	1.8918	0.82795	0.39138	1.0458	2.9511	0.84029	0.26528	0.51917
Acaca	Acetyl-CoA carboxylase 1;Biotin carboxylase	Q5SWU9;Q5SWU9-2;E9PUB1	Q5SWU9;Q5SWU9-2;E9PUB1	181;180;179	3	181	265.25	2345	2345;2383;2382	1.7717	0.78242	1.0744	3.5324	1.6923	0.7182	1.0658	3.4087	1.9669	1.0015	1.143	1.7726	1.7999	0.71923	1.0381	2.8031	1.7068	0.41489	1.064	4.3795
Rps27a	Ubiquitin-40S ribosomal protein S27a;Ubiquitin;40S ribosomal protein S27a	P62983;E9Q0Z8;E9Q4P0;E9Q5F6;Q5SX22;P0CG49;Q922Z8;Q8VC46;P0CG50	P62983	20;9;9;9;9;9;9;9;9	9	20	17.951	156	156;153;193;201;236;305;582;658;734	1.6693	0.77127	0.27544	0.89913	1.9624	0.92614	0.30217	0.96637	1.96	1.0406	0.433	0.66966	1.8081	0.77677	0.33128	0.88309	2.2955	0.61346	0.25132	0.91294
Rpl32	60S ribosomal protein L32	P62911;A2AD25;P17932;F6WJV0	P62911	28;10;9;1	4	28	15.86	135	135;135;135;130	1.7482	0.7614	0.29598	0.9316	2.2293	0.9489	0.29878	0.93062	2.3186	1.2101	0.4082	0.65553	2.3635	0.9534	0.2958	0.77803	2.5963	0.67506	0.27815	1.2507
Ybx1	Nuclease-sensitive element-binding protein 1	P62960;Q9Z2C8-2	P62960	25;5	2	25	35.73	322	322;282	1.5489	0.75784	0.49389	1.5504	2.2996	1.0767	0.29773	0.87359	0.10202	0.058486	13.129	19.891	0.76457	0.34905	1.0336	2.5387	4.5414	1.6816	0.1782	0.67513
Pccb	Propionyl-CoA carboxylase beta chain, mitochondrial	Q99MN9;E9Q1J7;E9Q5K5;D3YZC1	Q99MN9;E9Q1J7;E9Q5K5	39;37;36;15	4	39	58.408	541	541;504;503;256	1.9069	0.74307	0.56306	1.7901	2.0113	0.80969	0.52776	1.7259	2.0795	1.0559	0.64008	0.99348	2.0087	0.77574	0.55406	1.4931	1.7446	0.40058	0.58446	3.3289
Igf2bp3	Insulin-like growth factor 2 mRNA-binding protein 3	Q9CPN8	Q9CPN8	26	1	26	63.574	579	579	1.976	0.73339	0.49939	1.6475	4.5217	1.8878	0.23275	0.75746	0.78114	0.35909	2.8056	4.3491	1.6512	0.66061	0.65513	1.7748	10.4	2.5915	0.10466	0.33413
Zcchc17	Nucleolar protein of 40 kDa	Q9ESX4-2;F6VYH3;Q9ESX4	Q9ESX4-2;F6VYH3;Q9ESX4	2;2;2	3	2	22.11	193	193;200;241	1.7022	0.72355	NaN	NaN	NaN	NaN	NaN	NaN	NaN	NaN	NaN	NaN	NaN	NaN	NaN	NaN	NaN	NaN	NaN	NaN
Pcca	Propionyl-CoA carboxylase alpha chain, mitochondrial	Q91ZA3;D3YWM4;D3YZC0	Q91ZA3	44;5;5	3	44	79.921	724	724;132;163	1.8499	0.71326	0.55154	1.8172	1.9976	0.84994	0.5281	1.7277	2.342	1.1414	0.63135	0.97252	1.9672	0.77114	0.55016	1.492	1.809	0.42944	0.59531	2.4136
Hnrnph1	Heterogeneous nuclear ribonucleoprotein H;Heterogeneous nuclear ribonucleoprotein H, N-terminally processed	O35737;Q8C2Q7	O35737;Q8C2Q7	15;15	2	15	49.199	449	449;472	1.8462	0.68263	0.35581	1.2789	1.6004	0.66948	0.38694	1.2807	1.232	0.58626	0.83303	1.3337	1.6193	0.60409	0.46306	1.2971	3.9281	0.868	0.14842	0.64807
Mdk	Midkine	P12025;Q2LEK5	P12025;Q2LEK5	5;3	2	5	15.434	140	140;86	1.9359	0.66275	NaN	NaN	1.2515	0.51921	0.45681	1.3027	NaN	NaN	1.0676	1.6388	NaN	NaN	0.72151	2.0241	NaN	NaN	0.39298	1.1271
Ilf2	Interleukin enhancer-binding factor 2	Q9CXY6	Q9CXY6	25	1	25	43.062	390	390	1.6141	0.65853	0.65406	2.1201	1.7553	0.73058	0.4307	1.3577	0.032175	0.017425	34.285	53.568	0.52843	0.20987	1.5148	4.2777	1.936	0.43058	0.4437	1.9545
Nop10	H/ACA ribonucleoprotein complex subunit 3	Q9CQS2	Q9CQS2	6	1	6	7.7059	64	64	1.2999	0.64827	0.34502	1.1245	1.7333	0.70321	0.30043	0.74746	NaN	NaN	NaN	NaN	NaN	NaN	NaN	NaN	4.8247	1.3082	NaN	NaN
Fau	40S ribosomal protein S30	P62862;Q642K5	P62862;Q642K5	8;7	2	8	6.6478	59	59;133	1.4582	0.64753	0.69475	2.2257	1.4131	0.68427	0.71749	2.2068	1.5089	0.81791	0.86548	1.3376	1.4335	0.59357	0.68341	1.8431	1.5027	0.40401	0.65211	2.9656
Acacb		E9Q4Z2;D3Z0B3	E9Q4Z2	56;6	2	56	275.75	2448	2448;146	1.6718	0.6426	0.80185	2.7265	1.6592	0.69499	0.81217	2.4501	1.9345	0.9133	0.89298	1.4372	1.8253	0.76769	0.95963	2.5081	1.6384	0.36423	0.82686	3.6435
Llph	Protein LLP homolog	D3YXW1;Q9D945-2;Q9D945	D3YXW1;Q9D945-2;Q9D945	5;5;5	3	5	14.693	123	123;129;130	1.5667	0.63283	0.35899	1.0788	1.9072	0.79597	0.32584	1.014	2.0031	1.0078	0.53693	0.85209	1.7638	0.71757	0.4326	1.1509	2.0032	0.53932	0.31607	1.3639
Rpl27	60S ribosomal protein L27	P61358;G3UWF4;A2A4Q0;E9PV49	P61358;G3UWF4	28;21;13;6	4	28	15.798	136	136;136;87;136	1.3897	0.6279	0.48153	1.5925	1.5902	0.69075	0.47515	1.4667	1.5754	0.83949	0.57325	0.90081	1.5885	0.65806	0.49901	1.3194	1.7202	0.4925	0.41118	1.6715
Bms1		Q6PGF5	Q6PGF5	25	1	25	145.41	1284	1284	1.4235	0.61034	0.48948	1.2447	2.3456	0.98237	0.38431	1.0639	0.14754	0.071772	NaN	NaN	0.89737	0.34057	0.86095	2.4177	4.5015	1.0982	0.1739	0.7022
Dicer1	Endoribonuclease Dicer	F8VQ54;G3UW33;Q8R418;F7D1A4;E9Q6I7	F8VQ54;G3UW33;Q8R418;F7D1A4	82;82;80;67;6	5	82	215.77	1906	1906;1916;1916;1475;221	1.5718	0.60098	0.71428	2.3667	0.69064	0.29505	1.4434	4.6709	0.031637	0.014655	NaN	NaN	0.85845	0.33247	1.2932	3.3751	1.377	0.37358	0.81032	2.2251
Rrp1b	Ribosomal RNA processing protein 1 homolog B	Q91YK2;F7AGW8;D6RDD0	Q91YK2	24;4;3	3	24	80.581	724	724;172;118	1.7212	0.59984	0.10527	0.32186	NaN	NaN	0.04119	0.13475	NaN	NaN	NaN	NaN	NaN	NaN	0.20554	0.56879	6.4385	1.4916	0.034323	0.18273
Hnrnpr		Q8VHM5;A2AW41	Q8VHM5;A2AW41	17;10	2	17	70.887	632	632;270	1.6938	0.58894	0.54161	1.4555	2.9902	1.1537	NaN	NaN	1.183	0.57204	1.6566	2.8173	1.3642	0.56958	NaN	NaN	10.007	2.6622	0.082396	0.3412
Rpl39	60S ribosomal protein L39	P62892	P62892	8	1	8	6.4066	51	51	1.0905	0.58882	0.99164	2.6294	1.1005	0.52546	0.92138	2.7965	1.0858	0.62703	1.0179	1.5551	1.1336	0.47424	0.94359	2.148	1.0882	0.34143	0.95715	3.7979
Bckdha	2-oxoisovalerate dehydrogenase subunit alpha, mitochondrial	Q3U3J1;P50136	Q3U3J1;P50136	14;12	2	14	50.773	446	446;442	1.3641	0.58399	0.7843	2.1103	1.2863	0.51784	0.66473	2.1899	1.1906	0.56645	0.83538	1.3734	1.1798	0.45703	0.66464	1.7797	1.1691	0.32759	0.59109	1.2895
Gm5745;Rpl36;Rpl36-ps3	60S ribosomal protein L36	D3Z3R1;Q6ZWZ4;D3YW41;P47964;D3Z7M8;D3YX71	D3Z3R1;Q6ZWZ4;D3YW41;P47964;D3Z7M8	16;16;13;12;8;5	6	16	12.129	104	104;105;105;105;105;104	1.1299	0.58229	0.37851	0.98301	1.1894	0.56689	0.41605	1.1821	1.2451	0.72813	0.53611	0.83966	1.2902	0.54575	0.38583	0.84893	1.4603	0.36864	0.32384	1.116
Tarbp2		D3YZS5;D3Z282;D6RCY4	D3YZS5;D3Z282	22;20;7	3	22	26.108	243	243;225;58	1.0484	0.57664	NaN	NaN	1.0533	0.45324	NaN	NaN	NaN	NaN	NaN	NaN	1.2771	0.59206	NaN	NaN	NaN	NaN	NaN	NaN
Rpl37	60S ribosomal protein L37	Q9D823;D3Z6Z1	Q9D823	30;7	2	30	11.078	97	97;89	1.2316	0.57066	0.67821	2.299	1.2707	0.58955	0.68789	2.0949	1.3132	0.72699	0.76749	1.1884	1.3032	0.52105	0.68898	1.8421	1.3268	0.34	0.65642	3.222
Ilf3	Interleukin enhancer-binding factor 3	Q9Z1X4-3;Q9Z1X4;F6UW33;Q9Z1X4-2;Q45VK5;F6VRB4;E9Q5M4	Q9Z1X4-3;Q9Z1X4;F6UW33;Q9Z1X4-2;Q45VK5	65;63;59;59;57;1;1	7	65	97.765	911	911;898;715;716;703;178;874	1.3273	0.56015	0.76004	2.6624	1.4279	0.60316	0.5078	1.5913	0.024189	0.011741	53.248	81.08	0.48342	0.19193	1.7503	4.7991	1.4909	0.35663	0.53132	2.6335
Matr3	Matrin-3	Q8K310;Q6ZQ61	Q8K310;Q6ZQ61	12;12	2	12	94.629	846	846;852	1.5831	0.54327	0.61123	2.1045	1.8095	0.76906	0.927	3.0552	1.0517	0.50196	1.2242	1.9402	1.5	0.5587	0.76715	2.103	1.9371	0.45069	0.40037	0.77695
Rpl35;Gm10269	60S ribosomal protein L35	Q6ZWV7;G3UWD7;F6XS56;E9Q091;F6YXU0;Q3U1U4	Q6ZWV7;G3UWD7	21;16;7;2;1;1	6	21	14.552	123	123;123;118;109;125;1232	1.2915	0.53494	0.47163	1.5762	1.4724	0.61297	0.46597	1.5118	1.6509	0.8506	0.62347	0.97824	1.5018	0.58448	0.50561	1.3975	1.466	0.44193	0.46427	2.2977
Srek1ip1	Protein SREK1IP1	Q4V9W2-2;Q4V9W2	Q4V9W2-2;Q4V9W2	3;3	2	3	8.9741	79	79;153	1.1423	0.53095	0.78698	2.4479	NaN	NaN	NaN	NaN	NaN	NaN	0.8918	1.4146	1.303	0.51212	0.73071	1.945	NaN	NaN	0.63411	1.8667
Mccc2	Methylcrotonoyl-CoA carboxylase beta chain, mitochondrial	Q3ULD5;Q6PD20;F6ZNH0;Q8K1L7	Q3ULD5;Q6PD20	49;29;17;13	4	49	61.378	563	563;276;185;195	1.33	0.53021	0.7521	2.579	1.3209	0.55867	0.72885	2.3398	1.3713	0.69275	0.78494	1.2226	1.3915	0.55022	0.72597	1.954	1.2836	0.29365	0.75802	3.3106
Tarbp2	RISC-loading complex subunit TARBP2	P97473;Q3UNH9;D6RE49	P97473;Q3UNH9	26;15;6	3	26	38.842	365	365;274;79	1.2152	0.52909	0.93168	3.0609	0.71873	0.30202	1.2816	3.9409	0.027516	0.01464	43.962	68.256	0.76797	0.30315	1.4656	4.0227	1.1398	0.27548	0.95883	4.3009
Gar1	H/ACA ribonucleoprotein complex subunit 1	D3YZ09;Q9CY66-3;G5E8M6;Q9CY66-2;Q9CY66;F6SL78	D3YZ09;Q9CY66-3;G5E8M6;Q9CY66-2;Q9CY66;F6SL78	4;4;4;4;4;2	6	4	20.448	198	198;217;219;229;231;79	1.4838	0.50777	NaN	NaN	1.7113	0.68791	0.27288	0.9115	NaN	NaN	NaN	NaN	NaN	NaN	0.72009	1.9152	4.0721	0.90306	0.099283	0.5786
Pcx;Pc	Pyruvate carboxylase;Pyruvate carboxylase, mitochondrial	G5E8R3;E9QPD7;Q05920;E9PW11	G5E8R3;E9QPD7;Q05920;E9PW11	80;80;79;57	4	80	129.7	1178	1178;1179;1178;973	1.2793	0.49758	0.84752	2.8859	1.3124	0.55692	0.82107	2.6508	1.5824	0.78054	0.88248	1.3795	1.3395	0.5304	0.8289	2.2393	1.2836	0.29558	0.84443	4.0412
Mccc1	Methylcrotonoyl-CoA carboxylase subunit alpha, mitochondrial	Q99MR8;F6Z2J7;D6RI29	Q99MR8	66;20;19	3	66	79.343	717	717;201;255	1.2162	0.49503	0.76796	2.5774	1.282	0.52509	0.74164	2.2985	1.4857	0.74915	0.78221	1.2371	1.3238	0.52776	0.74146	2.0148	1.2167	0.289	0.78404	3.0412
Adarb1	Double-stranded RNA-specific editase 1	Q91ZS8-5;Q91ZS8-4;Q91ZS8-3;Q91ZS8-2;Q91ZS8	Q91ZS8-5;Q91ZS8-4;Q91ZS8-3;Q91ZS8-2;Q91ZS8	8;8;8;8;8	5	8	74.163	677	677;687;695;701;711	1.1362	0.47735	1.0181	3.2299	1.5611	0.58199	0.75675	2.4854	NaN	NaN	NaN	NaN	0.58965	0.23736	2.3489	6.1966	1.1623	0.34603	0.8936	2.6877
Dbt	Lipoamide acyltransferase component of branched-chain alpha-keto acid dehydrogenase complex, mitochondrial	P53395	P53395	49	1	49	53.246	482	482	1.0564	0.47525	1.058	3.4421	1.0466	0.44971	1.0286	3.2402	1.0808	0.56034	1.0612	1.6583	1.0932	0.434	1.0397	2.848	1.0627	0.25281	1.03	5.2079
Dhx9		E9QNN1;O70133-2;O70133-3	E9QNN1;O70133-2;O70133-3	133;130;96	3	133	149.69	1384	1384;1381;1164	0.97434	0.44608	0.99902	3.325	0.66324	0.28831	1.3659	4.3704	0.021054	0.011221	73.531	111.1	0.66637	0.27042	1.4428	3.7787	0.99863	0.24305	0.93675	4.7403
Aurkaip1	Aurora kinase A-interacting protein	Q9D1J7;Q9DCJ7;F6Y3E3	Q9D1J7;Q9DCJ7	7;5;2	3	7	23.3	200	200;200;148	1.0313	0.44147	1.0359	3.7419	1.1557	0.54603	0.93021	2.8946	1.0691	0.58285	1.0052	1.5515	1.1653	0.46626	0.93965	2.5411	1.1182	0.26012	0.98519	4.6017
Trim27	Zinc finger protein RFP	Q62158	Q62158	4	1	4	58.512	513	513	0.93667	0.44134	1.7926	4.1827	NaN	NaN	NaN	NaN	NaN	NaN	NaN	NaN	NaN	NaN	2.0886	5.2179	1.6325	0.55853	NaN	NaN
Bckdhb	2-oxoisovalerate dehydrogenase subunit beta, mitochondrial	Q6P3A8;Q6P3A8-2	Q6P3A8;Q6P3A8-2	6;5	2	6	42.88	390	390;322	1.2444	0.43559	0.79029	2.7674	1.433	0.59115	0.60262	1.8485	1.3387	0.6259	0.92483	1.4838	1.4108	0.54605	0.81553	1.9629	1.3302	0.3115	0.61061	1.1581
		REV__B1ARU1;REV__B1ARU4;REV__Q9QXZ0;REV__E9QA63	REV__B1ARU1;REV__B1ARU4;REV__Q9QXZ0;REV__E9QA63	1;1;1;1	4	1	663.28	5895	5895;7353;7354;7354	1.1499	0.40616	NaN	NaN	NaN	NaN	NaN	NaN	NaN	NaN	NaN	NaN	NaN	NaN	NaN	NaN	NaN	NaN	NaN	NaN	+	+
Stau2	Double-stranded RNA-binding protein Staufen homolog 2	E2QRQ3;Q8CJ67-3;D3Z6D2;Q8CJ67-2;Q8CJ67;Q8CJ67-4	E2QRQ3;Q8CJ67-3;D3Z6D2;Q8CJ67-2;Q8CJ67;Q8CJ67-4	6;6;6;6;6;3	6	6	51.996	473	473;479;511;538;570;206	0.85942	0.39162	0.77013	2.1908	NaN	NaN	NaN	NaN	NaN	NaN	NaN	NaN	0.59838	0.23319	0.90884	2.4157	NaN	NaN	NaN	NaN
	Putative transposase element L1Md-A101/L1Md-A102/L1Md-A2	P11260	P11260	50	1	50	41.226	357	357	0.69586	0.31831	1.1333	3.7234	1.2758	0.56563	0.53226	1.6415	0.04779	0.024252	23.726	35.897	0.31635	0.12512	2.5342	6.7382	2.6271	0.63899	0.31009	1.506
Raly	RNA-binding protein Raly	A2AU61;Q64012-2;A2AU62;Q64012;A2AU60	A2AU61;Q64012-2;A2AU62;Q64012;A2AU60	28;28;27;27;19	5	28	23.12	211	211;296;298;312;141	0.72772	0.30471	1.0048	3.2833	0.30718	0.12654	2.3366	7.2454	0.24786	0.12474	4.1076	6.4826	0.72756	0.29235	1.1051	2.9708	0.57923	0.15661	1.2067	4.8814
		F6S6M1;Q80TY0-5;Q80TY0-4;Q80TY0-2;Q80TY0-3;A2AQ43;A2AQ44;A2AQ42;A2AQ45;D3YYV4;A2AQ41;Q80TY0	F6S6M1	43;1;1;1;1;1;1;1;1;1;1;1	12	43	28.713	247	247;338;522;550;551;554;559;586;591;615;615;616	0.70773	0.29337	1.1416	3.8241	1.3316	0.56479	0.56613	1.8005	0.050366	0.026517	21.727	34.421	0.36638	0.14674	2.4223	6.4	2.7456	0.73694	0.32804	1.1922
Gm17615		E9Q9P2	E9Q9P2	16	1	16	18.674	165	165	0.72088	0.29219	1.1274	3.7908	1.3377	0.5674	0.55672	1.693	0.054704	0.02891	25.209	38.927	0.37068	0.15044	2.4103	6.6122	2.791	0.73074	0.3233	1.3831
Hnrnpc	Heterogeneous nuclear ribonucleoproteins C1/C2	Q9Z204-2;Q9Z204;Q3U6P5	Q9Z204-2;Q9Z204;Q3U6P5	33;32;32	3	33	33.056	300	300;313;334	0.58955	0.25131	1.1395	4.0598	0.2311	0.097538	3.1588	9.6722	0.18017	0.093508	5.1072	8.0632	0.51311	0.1967	1.4764	3.963	0.42126	0.10836	1.5607	8.3917
Eif2c2	Protein argonaute-2	Q8CJG0;Q8CJG1;E9Q5W9;Q8CJF9	Q8CJG0	6;2;2;1	4	6	97.303	860	860;857;884;860	0.52629	0.21777	0.48848	1.3411	NaN	NaN	NaN	NaN	NaN	NaN	NaN	NaN	0.66367	0.24732	NaN	NaN	NaN	NaN	0.43194	0.62562
